# Supplementary material for: Reenvisioning the De Mayo Reaction: A Boron‐Enabled Cycloaddition Approach
Source: Angew Chem Int Ed Engl. 2026 Jun 3;65(29):e25317. doi: 10.1002/anie.202525317 (PMC13360748; doi:10.1002/anie.202525317)
Supplement: Supplementary file 2 — Supporting File 2: anie72919‐sup‐0002‐DataFile.zip. [file ANIE-65-e25317-s002.zip]

Archive with 3 entries (3 files):
- 24066.cif
- 24066_Cifcheck.pdf
- 26272.cif
