# Supplementary material for: Reenvisioning the De Mayo Reaction: A Boron‐Enabled Cycloaddition Approach
Source: Angew Chem Int Ed Engl. 2026 Jun 3;65(29):e25317. doi: 10.1002/anie.202525317 (PMC13360748; doi:10.1002/anie.202525317)
Supplement: Supplementary file 2 — Supporting File 2: anie72919‐sup‐0002‐DataFile.zip. [file ANIE-65-e25317-s002.zip › 24066.cif]

 
data_24066
 
_audit_creation_method            'SHELXL-2019/1'
_shelx_SHELXL_version_number      '2019/1'
_chemical_name_systematic         ?
_chemical_name_common             ?
_chemical_melting_point           ?
_chemical_formula_moiety        
 'C31 H33 B N2 O3'
_chemical_formula_sum
 'C31 H33 B N2 O3' 
_chemical_formula_weight          492.40

loop_
 _atom_type_symbol
 _atom_type_description
 _atom_type_scat_dispersion_real
 _atom_type_scat_dispersion_imag
 _atom_type_scat_source
 'C'  'C'   0.0033   0.0016
 'International Tables Vol C Tables 4.2.6.8 and 6.1.1.4'
 'H'  'H'   0.0000   0.0000
 'International Tables Vol C Tables 4.2.6.8 and 6.1.1.4'
 'B'  'B'   0.0013   0.0007
 'International Tables Vol C Tables 4.2.6.8 and 6.1.1.4'
 'N'  'N'   0.0061   0.0033
 'International Tables Vol C Tables 4.2.6.8 and 6.1.1.4'
 'O'  'O'   0.0106   0.0060
 'International Tables Vol C Tables 4.2.6.8 and 6.1.1.4'
 
_space_group_crystal_system       monoclinic
_space_group_IT_number            14
_space_group_name_H-M_alt         'P 21/c'
_space_group_name_Hall            '-P 2ybc'
 
_shelx_space_group_comment
;
The symmetry employed for this shelxl refinement is uniquely defined
by the following loop, which should always be used as a source of
symmetry information in preference to the above space-group names.
They are only intended as comments.
;
 
loop_
 _space_group_symop_operation_xyz
 'x, y, z'
 '-x, y+1/2, -z+1/2'
 '-x, -y, -z'
 'x, -y-1/2, z-1/2'
 
_cell_length_a                    21.8877(18)
_cell_length_b                    14.1739(11)
_cell_length_c                    8.6957(6)
_cell_angle_alpha                 90
_cell_angle_beta                  90.179(3)
_cell_angle_gamma                 90
_cell_volume                      2697.7(4)
_cell_formula_units_Z             4
_cell_measurement_temperature     173(2)
_cell_measurement_reflns_used      9869
_cell_measurement_theta_min        2.35
_cell_measurement_theta_max       24.87

_exptl_crystal_description        'plate'
_exptl_crystal_colour             'colorless'
_exptl_crystal_density_meas       ?
_exptl_crystal_density_method     ?
_exptl_crystal_density_diffrn     1.212          
_exptl_crystal_F_000              1048
_exptl_transmission_factor_min    ?
_exptl_transmission_factor_max    ?
_exptl_crystal_size_max           0.127
_exptl_crystal_size_mid           0.107
_exptl_crystal_size_min           0.049
_exptl_absorpt_coefficient_mu     0.077
_shelx_estimated_absorpt_T_min    0.990
_shelx_estimated_absorpt_T_max    0.996
_exptl_absorpt_correction_type    multi-scan
_exptl_absorpt_correction_T_min   0.5584        
_exptl_absorpt_correction_T_max   0.7452 
_exptl_absorpt_process_details  
;
L. Krause, R. Herbst-Irmer, G.M. Sheldrick, D. Stalke:
Comparison of silver and molybdenum microfocus X-ray sources for 
single-crystal structure determination.
J. Appl. Cryst. (2015), 48, 3-10. doi:10.1107/S1600576714022985
;
_exptl_absorpt_special_details    ?
_diffrn_ambient_temperature       173(2)
_diffrn_radiation_wavelength      0.71073
_diffrn_radiation_type            MoK\a
_diffrn_source                   'microfocus sealed tube'
_diffrn_source_type              'Incoatec I\mS 3.0'
_diffrn_radiation_monochromator  'multilayer mirror'
_diffrn_measurement_device_type  'Bruker D8 VENTURE'
_diffrn_measurement_method       '\w and \f scans'
_diffrn_measurement_details  
 '1 deg frames measured 90, 60 and 3s, detector distance of 40 mm' 

_diffrn_detector_area_resol_mean  7.3910
_diffrn_reflns_number             89925
_diffrn_reflns_av_unetI/netI      0.0386
_diffrn_reflns_av_R_equivalents   0.1099
_diffrn_reflns_limit_h_min        -26
_diffrn_reflns_limit_h_max        26
_diffrn_reflns_limit_k_min        -16
_diffrn_reflns_limit_k_max        16
_diffrn_reflns_limit_l_min        -10
_diffrn_reflns_limit_l_max        10
_diffrn_reflns_theta_min          2.351
_diffrn_reflns_theta_max          25.093
_diffrn_reflns_theta_full         25.093
_diffrn_measured_fraction_theta_max   0.998
_diffrn_measured_fraction_theta_full  0.998
_diffrn_reflns_Laue_measured_fraction_max    0.998
_diffrn_reflns_Laue_measured_fraction_full   0.998
_diffrn_reflns_point_group_measured_fraction_max   0.998
_diffrn_reflns_point_group_measured_fraction_full  0.998
_reflns_number_total              4791
_reflns_number_gt                 3733
_reflns_threshold_expression      'I > 2\s(I)'
_reflns_Friedel_coverage          0.000
_reflns_Friedel_fraction_max      .
_reflns_Friedel_fraction_full     .
 
_reflns_special_details
;
 Reflections were merged by SHELXL according to the crystal
 class for the calculation of statistics and refinement.
 
 _reflns_Friedel_fraction is defined as the number of unique
 Friedel pairs measured divided by the number that would be
 possible theoretically, ignoring centric projections and
 systematic absences.
;
 
_computing_data_collection       'BIS v6.2.14 (Bruker_AXS, 2020)'
_computing_cell_refinement       'SAINT V8.40B (Bruker AXS, 2019)'
_computing_data_reduction        'SAINT V8.40B (Bruker AXS, 2019)'
_computing_structure_solution    'XT, VERSION 2014/5'
_computing_structure_refinement  'SHELXL-2019/1 (Sheldrick, 2019)'
_computing_molecular_graphics    
;
C. B. H\"ubschle, G. M. Sheldrick, B. Dittrich:
ShelXle: a Qt graphical user interface for SHELXL.
J. Appl. Cryst., 44, (2011) 1281-1284.
;
_computing_publication_material 'APEX5 v2023.9-2 (Bruker AXS, 2023)'
_refine_special_details           ?
_refine_ls_structure_factor_coef  Fsqd
_refine_ls_matrix_type            full
_refine_ls_weighting_scheme       calc
_refine_ls_weighting_details
'w=1/[\s^2^(Fo^2^)+(0.0768P)^2^+1.0352P] where P=(Fo^2^+2Fc^2^)/3'
_atom_sites_solution_primary      dual
_atom_sites_solution_secondary    difmap
_atom_sites_solution_hydrogens    geom
_refine_ls_hydrogen_treatment     constr
_refine_ls_extinction_method      none
_refine_ls_extinction_coef        .
_refine_ls_number_reflns          4791
_refine_ls_number_parameters      338
_refine_ls_number_restraints      0
_refine_ls_R_factor_all           0.0683
_refine_ls_R_factor_gt            0.0509
_refine_ls_wR_factor_ref          0.1481
_refine_ls_wR_factor_gt           0.1310
_refine_ls_goodness_of_fit_ref    1.086
_refine_ls_restrained_S_all       1.086
_refine_ls_shift/su_max           0.000
_refine_ls_shift/su_mean          0.000
 
loop_
 _atom_site_label
 _atom_site_type_symbol
 _atom_site_fract_x
 _atom_site_fract_y
 _atom_site_fract_z
 _atom_site_U_iso_or_equiv
 _atom_site_adp_type
 _atom_site_occupancy
 _atom_site_site_symmetry_order  
 _atom_site_calc_flag
 _atom_site_refinement_flags_posn
 _atom_site_refinement_flags_adp
 _atom_site_refinement_flags_occupancy
 _atom_site_disorder_assembly
 _atom_site_disorder_group
O1 O 0.24957(7) 0.66275(9) 0.64847(15) 0.0355(3) Uani 1 1 d . . . . .
O2 O 0.17161(6) 0.52755(9) 0.44723(14) 0.0303(3) Uani 1 1 d . . . . .
O3 O 0.22782(6) 0.42739(9) 0.59755(15) 0.0333(3) Uani 1 1 d . . . . .
N1 N 0.22871(7) 0.77322(11) 0.46744(17) 0.0291(4) Uani 1 1 d . . . . .
H1 H 0.234285 0.791028 0.371565 0.035 Uiso 1 1 calc R U . . .
N2 N 0.54451(11) 0.15955(16) 0.3889(3) 0.0723(7) Uani 1 1 d . . . . .
C1 C 0.29570(8) 0.64364(13) 0.4014(2) 0.0282(4) Uani 1 1 d . . . . .
H1A H 0.293046 0.670454 0.295254 0.034 Uiso 1 1 calc R U . . .
C2 C 0.28836(8) 0.53291(12) 0.4069(2) 0.0262(4) Uani 1 1 d . . . . .
C3 C 0.34885(8) 0.53076(13) 0.5102(2) 0.0299(4) Uani 1 1 d . . . . .
H3 H 0.336904 0.530153 0.621105 0.036 Uiso 1 1 calc R U . . .
C4 C 0.36212(9) 0.63296(14) 0.4616(2) 0.0360(5) Uani 1 1 d . . . . .
H4A H 0.393362 0.638231 0.379938 0.043 Uiso 1 1 calc R U . . .
H4B H 0.371903 0.675229 0.548865 0.043 Uiso 1 1 calc R U . . .
C5 C 0.25570(8) 0.69378(13) 0.5163(2) 0.0271(4) Uani 1 1 d . . . . .
C6 C 0.19067(9) 0.83110(14) 0.5660(2) 0.0333(4) Uani 1 1 d . . . . .
H6A H 0.205341 0.897066 0.559985 0.040 Uiso 1 1 calc R U . . .
H6B H 0.196178 0.809714 0.673506 0.040 Uiso 1 1 calc R U . . .
C7 C 0.12325(9) 0.82990(13) 0.5285(2) 0.0291(4) Uani 1 1 d . . . . .
C8 C 0.08640(10) 0.89469(15) 0.6039(2) 0.0391(5) Uani 1 1 d . . . . .
H8 H 0.104099 0.937277 0.675707 0.047 Uiso 1 1 calc R U . . .
C9 C 0.02408(10) 0.89795(16) 0.5758(2) 0.0438(5) Uani 1 1 d . . . . .
H9 H -0.000709 0.942154 0.628953 0.053 Uiso 1 1 calc R U . . .
C10 C -0.00199(10) 0.83713(16) 0.4706(3) 0.0442(5) Uani 1 1 d . . . . .
H10 H -0.044628 0.839678 0.450235 0.053 Uiso 1 1 calc R U . . .
C11 C 0.03410(10) 0.77299(17) 0.3958(3) 0.0475(6) Uani 1 1 d . . . . .
H11 H 0.016353 0.731102 0.323000 0.057 Uiso 1 1 calc R U . . .
C12 C 0.09667(10) 0.76871(15) 0.4256(2) 0.0388(5) Uani 1 1 d . . . . .
H12 H 0.121097 0.723166 0.374340 0.047 Uiso 1 1 calc R U . . .
C13 C 0.12667(9) 0.46895(13) 0.5271(2) 0.0315(4) Uani 1 1 d . . . . .
C14 C 0.16557(9) 0.42294(14) 0.6585(2) 0.0325(4) Uani 1 1 d . . . . .
C15 C 0.07595(10) 0.53254(16) 0.5817(3) 0.0461(5) Uani 1 1 d . . . . .
H15A H 0.046326 0.495493 0.640617 0.069 Uiso 1 1 calc R U . . .
H15B H 0.055524 0.561183 0.492807 0.069 Uiso 1 1 calc R U . . .
H15C H 0.093034 0.582273 0.647289 0.069 Uiso 1 1 calc R U . . .
C16 C 0.10306(11) 0.39824(16) 0.4102(3) 0.0478(6) Uani 1 1 d . . . . .
H16A H 0.073335 0.356350 0.459407 0.072 Uiso 1 1 calc R U . . .
H16B H 0.137243 0.360804 0.370796 0.072 Uiso 1 1 calc R U . . .
H16C H 0.083357 0.431863 0.325010 0.072 Uiso 1 1 calc R U . . .
C17 C 0.16605(11) 0.48001(17) 0.8058(2) 0.0450(5) Uani 1 1 d . . . . .
H17A H 0.125436 0.478011 0.852847 0.067 Uiso 1 1 calc R U . . .
H17B H 0.176863 0.545571 0.782633 0.067 Uiso 1 1 calc R U . . .
H17C H 0.196158 0.453384 0.877293 0.067 Uiso 1 1 calc R U . . .
C18 C 0.15044(11) 0.32108(15) 0.6934(3) 0.0467(6) Uani 1 1 d . . . . .
H18A H 0.107941 0.316482 0.727778 0.070 Uiso 1 1 calc R U . . .
H18B H 0.177660 0.297776 0.774641 0.070 Uiso 1 1 calc R U . . .
H18C H 0.155903 0.282976 0.600433 0.070 Uiso 1 1 calc R U . . .
C19 C 0.29644(8) 0.48280(13) 0.2540(2) 0.0279(4) Uani 1 1 d . . . . .
C20 C 0.27945(10) 0.38837(15) 0.2426(2) 0.0380(5) Uani 1 1 d . . . . .
H20 H 0.261435 0.358199 0.328841 0.046 Uiso 1 1 calc R U . . .
C21 C 0.28815(11) 0.33745(17) 0.1088(3) 0.0490(6) Uani 1 1 d . . . . .
H21 H 0.276159 0.273096 0.104011 0.059 Uiso 1 1 calc R U . . .
C22 C 0.31420(12) 0.37997(18) -0.0175(3) 0.0519(6) Uani 1 1 d . . . . .
H22 H 0.319727 0.345477 -0.110114 0.062 Uiso 1 1 calc R U . . .
C23 C 0.33215(11) 0.47293(18) -0.0083(2) 0.0487(6) Uani 1 1 d . . . . .
H23 H 0.350686 0.502256 -0.094596 0.058 Uiso 1 1 calc R U . . .
C24 C 0.32342(9) 0.52422(15) 0.1260(2) 0.0365(5) Uani 1 1 d . . . . .
H24 H 0.336014 0.588309 0.130464 0.044 Uiso 1 1 calc R U . . .
C25 C 0.39431(8) 0.45327(14) 0.4825(2) 0.0311(4) Uani 1 1 d . . . . .
C26 C 0.38854(11) 0.37057(16) 0.5660(3) 0.0449(5) Uani 1 1 d . . . . .
H26 H 0.357334 0.365815 0.641318 0.054 Uiso 1 1 calc R U . . .
C27 C 0.42720(11) 0.29465(17) 0.5424(3) 0.0472(6) Uani 1 1 d . . . . .
H27 H 0.422430 0.238394 0.600511 0.057 Uiso 1 1 calc R U . . .
C28 C 0.47283(9) 0.30156(15) 0.4332(2) 0.0390(5) Uani 1 1 d . . . . .
C29 C 0.47945(10) 0.38365(16) 0.3489(3) 0.0432(5) Uani 1 1 d . . . . .
H29 H 0.510868 0.388466 0.274173 0.052 Uiso 1 1 calc R U . . .
C30 C 0.44025(9) 0.45882(15) 0.3734(2) 0.0382(5) Uani 1 1 d . . . . .
H30 H 0.444875 0.514882 0.314687 0.046 Uiso 1 1 calc R U . . .
C31 C 0.51295(11) 0.22219(17) 0.4076(3) 0.0506(6) Uani 1 1 d . . . . .
B1 B 0.22869(10) 0.49694(15) 0.4880(2) 0.0272(4) Uani 1 1 d . . . . .
 
loop_
 _atom_site_aniso_label
 _atom_site_aniso_U_11
 _atom_site_aniso_U_22
 _atom_site_aniso_U_33
 _atom_site_aniso_U_23
 _atom_site_aniso_U_13
 _atom_site_aniso_U_12
O1 0.0456(8) 0.0340(7) 0.0270(7) 0.0014(5) 0.0058(6) 0.0044(6)
O2 0.0240(7) 0.0328(7) 0.0343(7) 0.0053(5) 0.0043(5) -0.0019(5)
O3 0.0278(7) 0.0355(7) 0.0368(7) 0.0067(6) 0.0063(6) 0.0039(6)
N1 0.0306(9) 0.0316(8) 0.0252(7) 0.0009(6) 0.0023(6) 0.0039(7)
N2 0.0514(14) 0.0552(13) 0.110(2) -0.0217(13) 0.0034(13) 0.0165(11)
C1 0.0248(10) 0.0313(10) 0.0285(9) -0.0008(7) 0.0037(7) -0.0012(7)
C2 0.0221(9) 0.0302(10) 0.0262(9) -0.0005(7) 0.0004(7) 0.0022(7)
C3 0.0228(9) 0.0386(11) 0.0284(9) -0.0016(8) -0.0006(7) 0.0026(8)
C4 0.0253(10) 0.0378(11) 0.0450(11) -0.0065(9) -0.0008(8) -0.0001(8)
C5 0.0255(9) 0.0286(9) 0.0271(9) -0.0012(7) 0.0007(7) -0.0024(7)
C6 0.0329(11) 0.0345(10) 0.0324(10) -0.0051(8) 0.0003(8) 0.0059(8)
C7 0.0322(10) 0.0289(9) 0.0263(9) 0.0033(7) 0.0029(7) 0.0036(8)
C8 0.0432(12) 0.0397(12) 0.0343(10) -0.0035(9) 0.0017(9) 0.0073(9)
C9 0.0415(13) 0.0481(13) 0.0420(12) 0.0028(10) 0.0100(10) 0.0153(10)
C10 0.0309(11) 0.0532(13) 0.0484(13) 0.0079(10) 0.0029(9) 0.0049(10)
C11 0.0367(12) 0.0528(14) 0.0530(13) -0.0091(11) -0.0027(10) -0.0023(10)
C12 0.0339(11) 0.0382(11) 0.0444(12) -0.0068(9) 0.0038(9) 0.0014(9)
C13 0.0274(10) 0.0300(10) 0.0370(10) 0.0045(8) 0.0061(8) -0.0038(8)
C14 0.0292(10) 0.0330(10) 0.0355(10) 0.0037(8) 0.0084(8) 0.0001(8)
C15 0.0312(11) 0.0487(13) 0.0584(14) 0.0086(11) 0.0126(10) 0.0050(10)
C16 0.0528(14) 0.0437(13) 0.0470(13) 0.0007(10) -0.0057(11) -0.0155(11)
C17 0.0445(13) 0.0567(14) 0.0338(11) -0.0009(10) 0.0084(9) 0.0000(10)
C18 0.0464(13) 0.0379(12) 0.0559(14) 0.0144(10) 0.0087(11) -0.0017(10)
C19 0.0217(9) 0.0357(10) 0.0262(9) -0.0017(7) 0.0009(7) 0.0032(7)
C20 0.0423(12) 0.0366(11) 0.0353(10) -0.0036(8) 0.0099(9) -0.0022(9)
C21 0.0572(15) 0.0443(13) 0.0456(13) -0.0148(10) 0.0101(11) -0.0049(11)
C22 0.0620(16) 0.0606(15) 0.0331(11) -0.0153(10) 0.0067(10) -0.0024(12)
C23 0.0535(14) 0.0647(16) 0.0280(10) 0.0005(10) 0.0105(10) 0.0009(12)
C24 0.0355(11) 0.0433(12) 0.0306(10) -0.0001(8) 0.0055(8) -0.0012(9)
C25 0.0243(9) 0.0409(11) 0.0281(9) -0.0036(8) -0.0026(7) 0.0041(8)
C26 0.0419(13) 0.0529(13) 0.0400(11) 0.0093(10) 0.0105(9) 0.0134(10)
C27 0.0459(13) 0.0476(13) 0.0481(13) 0.0086(10) 0.0028(10) 0.0135(10)
C28 0.0273(10) 0.0427(12) 0.0470(12) -0.0100(10) -0.0048(9) 0.0074(9)
C29 0.0293(11) 0.0488(13) 0.0516(13) -0.0090(10) 0.0083(9) 0.0003(9)
C30 0.0311(11) 0.0404(11) 0.0431(11) -0.0020(9) 0.0050(9) 0.0009(9)
C31 0.0354(12) 0.0478(14) 0.0688(16) -0.0141(12) -0.0020(11) 0.0058(11)
B1 0.0294(11) 0.0269(10) 0.0255(10) -0.0015(8) 0.0037(8) 0.0021(8)
 
_geom_special_details
;
 All esds (except the esd in the dihedral angle between two l.s. planes)
 are estimated using the full covariance matrix.  The cell esds are taken
 into account individually in the estimation of esds in distances, angles
 and torsion angles; correlations between esds in cell parameters are only
 used when they are defined by crystal symmetry.  An approximate (isotropic)
 treatment of cell esds is used for estimating esds involving l.s. planes.
;
 
loop_
 _geom_bond_atom_site_label_1
 _geom_bond_atom_site_label_2
 _geom_bond_distance
 _geom_bond_site_symmetry_2
 _geom_bond_publ_flag
O1 C5 1.239(2) . ?
O2 B1 1.368(2) . ?
O2 C13 1.464(2) . ?
O3 B1 1.371(2) . ?
O3 C14 1.465(2) . ?
N1 C5 1.340(2) . ?
N1 C6 1.451(2) . ?
N1 H1 0.8800 . ?
N2 C31 1.137(3) . ?
C1 C5 1.508(2) . ?
C1 C4 1.551(3) . ?
C1 C2 1.578(2) . ?
C1 H1A 1.0000 . ?
C2 C19 1.518(2) . ?
C2 B1 1.571(3) . ?
C2 C3 1.598(2) . ?
C3 C25 1.502(3) . ?
C3 C4 1.537(3) . ?
C3 H3 1.0000 . ?
C4 H4A 0.9900 . ?
C4 H4B 0.9900 . ?
C6 C7 1.510(3) . ?
C6 H6A 0.9900 . ?
C6 H6B 0.9900 . ?
C7 C12 1.375(3) . ?
C7 C8 1.388(3) . ?
C8 C9 1.386(3) . ?
C8 H8 0.9500 . ?
C9 C10 1.379(3) . ?
C9 H9 0.9500 . ?
C10 C11 1.370(3) . ?
C10 H10 0.9500 . ?
C11 C12 1.394(3) . ?
C11 H11 0.9500 . ?
C12 H12 0.9500 . ?
C13 C15 1.508(3) . ?
C13 C16 1.517(3) . ?
C13 C14 1.566(3) . ?
C14 C18 1.512(3) . ?
C14 C17 1.515(3) . ?
C15 H15A 0.9800 . ?
C15 H15B 0.9800 . ?
C15 H15C 0.9800 . ?
C16 H16A 0.9800 . ?
C16 H16B 0.9800 . ?
C16 H16C 0.9800 . ?
C17 H17A 0.9800 . ?
C17 H17B 0.9800 . ?
C17 H17C 0.9800 . ?
C18 H18A 0.9800 . ?
C18 H18B 0.9800 . ?
C18 H18C 0.9800 . ?
C19 C24 1.392(3) . ?
C19 C20 1.393(3) . ?
C20 C21 1.383(3) . ?
C20 H20 0.9500 . ?
C21 C22 1.378(3) . ?
C21 H21 0.9500 . ?
C22 C23 1.377(4) . ?
C22 H22 0.9500 . ?
C23 C24 1.389(3) . ?
C23 H23 0.9500 . ?
C24 H24 0.9500 . ?
C25 C26 1.385(3) . ?
C25 C30 1.387(3) . ?
C26 C27 1.385(3) . ?
C26 H26 0.9500 . ?
C27 C28 1.384(3) . ?
C27 H27 0.9500 . ?
C28 C29 1.383(3) . ?
C28 C31 1.445(3) . ?
C29 C30 1.385(3) . ?
C29 H29 0.9500 . ?
C30 H30 0.9500 . ?
 
loop_
 _geom_angle_atom_site_label_1
 _geom_angle_atom_site_label_2
 _geom_angle_atom_site_label_3
 _geom_angle
 _geom_angle_site_symmetry_1
 _geom_angle_site_symmetry_3
 _geom_angle_publ_flag
B1 O2 C13 108.15(14) . . ?
B1 O3 C14 107.30(14) . . ?
C5 N1 C6 122.78(15) . . ?
C5 N1 H1 118.6 . . ?
C6 N1 H1 118.6 . . ?
C5 C1 C4 111.61(15) . . ?
C5 C1 C2 112.92(15) . . ?
C4 C1 C2 89.33(14) . . ?
C5 C1 H1A 113.6 . . ?
C4 C1 H1A 113.6 . . ?
C2 C1 H1A 113.6 . . ?
C19 C2 B1 109.91(15) . . ?
C19 C2 C1 115.27(15) . . ?
B1 C2 C1 114.89(15) . . ?
C19 C2 C3 112.64(14) . . ?
B1 C2 C3 115.45(15) . . ?
C1 C2 C3 87.23(13) . . ?
C25 C3 C4 121.29(16) . . ?
C25 C3 C2 118.16(15) . . ?
C4 C3 C2 89.09(14) . . ?
C25 C3 H3 108.9 . . ?
C4 C3 H3 108.9 . . ?
C2 C3 H3 108.9 . . ?
C3 C4 C1 90.40(14) . . ?
C3 C4 H4A 113.6 . . ?
C1 C4 H4A 113.6 . . ?
C3 C4 H4B 113.6 . . ?
C1 C4 H4B 113.6 . . ?
H4A C4 H4B 110.8 . . ?
O1 C5 N1 122.92(17) . . ?
O1 C5 C1 120.80(16) . . ?
N1 C5 C1 116.27(15) . . ?
N1 C6 C7 115.37(16) . . ?
N1 C6 H6A 108.4 . . ?
C7 C6 H6A 108.4 . . ?
N1 C6 H6B 108.4 . . ?
C7 C6 H6B 108.4 . . ?
H6A C6 H6B 107.5 . . ?
C12 C7 C8 118.66(19) . . ?
C12 C7 C6 123.98(17) . . ?
C8 C7 C6 117.36(17) . . ?
C9 C8 C7 120.8(2) . . ?
C9 C8 H8 119.6 . . ?
C7 C8 H8 119.6 . . ?
C10 C9 C8 120.1(2) . . ?
C10 C9 H9 120.0 . . ?
C8 C9 H9 120.0 . . ?
C11 C10 C9 119.4(2) . . ?
C11 C10 H10 120.3 . . ?
C9 C10 H10 120.3 . . ?
C10 C11 C12 120.5(2) . . ?
C10 C11 H11 119.7 . . ?
C12 C11 H11 119.7 . . ?
C7 C12 C11 120.47(19) . . ?
C7 C12 H12 119.8 . . ?
C11 C12 H12 119.8 . . ?
O2 C13 C15 107.86(15) . . ?
O2 C13 C16 106.57(16) . . ?
C15 C13 C16 110.89(18) . . ?
O2 C13 C14 102.59(14) . . ?
C15 C13 C14 114.71(17) . . ?
C16 C13 C14 113.41(16) . . ?
O3 C14 C18 108.56(16) . . ?
O3 C14 C17 106.21(16) . . ?
C18 C14 C17 109.95(17) . . ?
O3 C14 C13 102.83(14) . . ?
C18 C14 C13 115.16(17) . . ?
C17 C14 C13 113.41(17) . . ?
C13 C15 H15A 109.5 . . ?
C13 C15 H15B 109.5 . . ?
H15A C15 H15B 109.5 . . ?
C13 C15 H15C 109.5 . . ?
H15A C15 H15C 109.5 . . ?
H15B C15 H15C 109.5 . . ?
C13 C16 H16A 109.5 . . ?
C13 C16 H16B 109.5 . . ?
H16A C16 H16B 109.5 . . ?
C13 C16 H16C 109.5 . . ?
H16A C16 H16C 109.5 . . ?
H16B C16 H16C 109.5 . . ?
C14 C17 H17A 109.5 . . ?
C14 C17 H17B 109.5 . . ?
H17A C17 H17B 109.5 . . ?
C14 C17 H17C 109.5 . . ?
H17A C17 H17C 109.5 . . ?
H17B C17 H17C 109.5 . . ?
C14 C18 H18A 109.5 . . ?
C14 C18 H18B 109.5 . . ?
H18A C18 H18B 109.5 . . ?
C14 C18 H18C 109.5 . . ?
H18A C18 H18C 109.5 . . ?
H18B C18 H18C 109.5 . . ?
C24 C19 C20 117.55(17) . . ?
C24 C19 C2 123.63(17) . . ?
C20 C19 C2 118.70(16) . . ?
C21 C20 C19 121.61(19) . . ?
C21 C20 H20 119.2 . . ?
C19 C20 H20 119.2 . . ?
C22 C21 C20 120.1(2) . . ?
C22 C21 H21 120.0 . . ?
C20 C21 H21 120.0 . . ?
C23 C22 C21 119.4(2) . . ?
C23 C22 H22 120.3 . . ?
C21 C22 H22 120.3 . . ?
C22 C23 C24 120.6(2) . . ?
C22 C23 H23 119.7 . . ?
C24 C23 H23 119.7 . . ?
C23 C24 C19 120.7(2) . . ?
C23 C24 H24 119.6 . . ?
C19 C24 H24 119.6 . . ?
C26 C25 C30 118.31(19) . . ?
C26 C25 C3 118.25(18) . . ?
C30 C25 C3 123.38(18) . . ?
C27 C26 C25 121.5(2) . . ?
C27 C26 H26 119.2 . . ?
C25 C26 H26 119.2 . . ?
C28 C27 C26 119.3(2) . . ?
C28 C27 H27 120.3 . . ?
C26 C27 H27 120.3 . . ?
C29 C28 C27 120.02(19) . . ?
C29 C28 C31 120.6(2) . . ?
C27 C28 C31 119.4(2) . . ?
C28 C29 C30 120.0(2) . . ?
C28 C29 H29 120.0 . . ?
C30 C29 H29 120.0 . . ?
C29 C30 C25 120.8(2) . . ?
C29 C30 H30 119.6 . . ?
C25 C30 H30 119.6 . . ?
N2 C31 C28 179.4(3) . . ?
O2 B1 O3 113.16(17) . . ?
O2 B1 C2 122.71(16) . . ?
O3 B1 C2 123.96(17) . . ?
 
loop_
 _geom_torsion_atom_site_label_1
 _geom_torsion_atom_site_label_2
 _geom_torsion_atom_site_label_3
 _geom_torsion_atom_site_label_4
 _geom_torsion
 _geom_torsion_site_symmetry_1
 _geom_torsion_site_symmetry_2
 _geom_torsion_site_symmetry_3
 _geom_torsion_site_symmetry_4
 _geom_torsion_publ_flag
C5 C1 C2 C19 147.64(15) . . . . ?
C4 C1 C2 C19 -99.10(16) . . . . ?
C5 C1 C2 B1 18.3(2) . . . . ?
C4 C1 C2 B1 131.54(16) . . . . ?
C5 C1 C2 C3 -98.58(16) . . . . ?
C4 C1 C2 C3 14.68(14) . . . . ?
C19 C2 C3 C25 -24.0(2) . . . . ?
B1 C2 C3 C25 103.35(19) . . . . ?
C1 C2 C3 C25 -140.31(17) . . . . ?
C19 C2 C3 C4 101.47(16) . . . . ?
B1 C2 C3 C4 -131.16(16) . . . . ?
C1 C2 C3 C4 -14.82(14) . . . . ?
C25 C3 C4 C1 137.94(17) . . . . ?
C2 C3 C4 C1 15.07(14) . . . . ?
C5 C1 C4 C3 99.21(16) . . . . ?
C2 C1 C4 C3 -15.26(14) . . . . ?
C6 N1 C5 O1 1.1(3) . . . . ?
C6 N1 C5 C1 -177.75(16) . . . . ?
C4 C1 C5 O1 -57.2(2) . . . . ?
C2 C1 C5 O1 41.6(2) . . . . ?
C4 C1 C5 N1 121.67(17) . . . . ?
C2 C1 C5 N1 -139.48(16) . . . . ?
C5 N1 C6 C7 -109.7(2) . . . . ?
N1 C6 C7 C12 9.7(3) . . . . ?
N1 C6 C7 C8 -170.50(17) . . . . ?
C12 C7 C8 C9 -0.2(3) . . . . ?
C6 C7 C8 C9 180.00(19) . . . . ?
C7 C8 C9 C10 -0.7(3) . . . . ?
C8 C9 C10 C11 0.7(3) . . . . ?
C9 C10 C11 C12 0.2(3) . . . . ?
C8 C7 C12 C11 1.1(3) . . . . ?
C6 C7 C12 C11 -179.1(2) . . . . ?
C10 C11 C12 C7 -1.1(3) . . . . ?
B1 O2 C13 C15 139.22(17) . . . . ?
B1 O2 C13 C16 -101.66(18) . . . . ?
B1 O2 C13 C14 17.76(18) . . . . ?
B1 O3 C14 C18 144.27(17) . . . . ?
B1 O3 C14 C17 -97.55(18) . . . . ?
B1 O3 C14 C13 21.83(19) . . . . ?
O2 C13 C14 O3 -23.69(17) . . . . ?
C15 C13 C14 O3 -140.35(17) . . . . ?
C16 C13 C14 O3 90.84(19) . . . . ?
O2 C13 C14 C18 -141.57(17) . . . . ?
C15 C13 C14 C18 101.8(2) . . . . ?
C16 C13 C14 C18 -27.0(2) . . . . ?
O2 C13 C14 C17 90.54(18) . . . . ?
C15 C13 C14 C17 -26.1(2) . . . . ?
C16 C13 C14 C17 -154.93(18) . . . . ?
B1 C2 C19 C24 147.85(18) . . . . ?
C1 C2 C19 C24 16.1(2) . . . . ?
C3 C2 C19 C24 -81.9(2) . . . . ?
B1 C2 C19 C20 -36.2(2) . . . . ?
C1 C2 C19 C20 -167.95(17) . . . . ?
C3 C2 C19 C20 94.1(2) . . . . ?
C24 C19 C20 C21 -0.8(3) . . . . ?
C2 C19 C20 C21 -177.05(19) . . . . ?
C19 C20 C21 C22 0.0(4) . . . . ?
C20 C21 C22 C23 0.9(4) . . . . ?
C21 C22 C23 C24 -0.9(4) . . . . ?
C22 C23 C24 C19 0.1(3) . . . . ?
C20 C19 C24 C23 0.8(3) . . . . ?
C2 C19 C24 C23 176.81(19) . . . . ?
C4 C3 C25 C26 161.49(19) . . . . ?
C2 C3 C25 C26 -90.8(2) . . . . ?
C4 C3 C25 C30 -21.2(3) . . . . ?
C2 C3 C25 C30 86.5(2) . . . . ?
C30 C25 C26 C27 -0.1(3) . . . . ?
C3 C25 C26 C27 177.4(2) . . . . ?
C25 C26 C27 C28 0.3(4) . . . . ?
C26 C27 C28 C29 -0.1(3) . . . . ?
C26 C27 C28 C31 -179.6(2) . . . . ?
C27 C28 C29 C30 -0.2(3) . . . . ?
C31 C28 C29 C30 179.3(2) . . . . ?
C28 C29 C30 C25 0.3(3) . . . . ?
C26 C25 C30 C29 -0.2(3) . . . . ?
C3 C25 C30 C29 -177.52(19) . . . . ?
C13 O2 B1 O3 -4.7(2) . . . . ?
C13 O2 B1 C2 170.76(16) . . . . ?
C14 O3 B1 O2 -11.8(2) . . . . ?
C14 O3 B1 C2 172.77(17) . . . . ?
C19 C2 B1 O2 -78.8(2) . . . . ?
C1 C2 B1 O2 53.2(2) . . . . ?
C3 C2 B1 O2 152.48(17) . . . . ?
C19 C2 B1 O3 96.2(2) . . . . ?
C1 C2 B1 O3 -131.88(18) . . . . ?
C3 C2 B1 O3 -32.6(2) . . . . ?
 
loop_
 _geom_hbond_atom_site_label_D 
 _geom_hbond_atom_site_label_H 
 _geom_hbond_atom_site_label_A 
 _geom_hbond_distance_DH 
 _geom_hbond_distance_HA 
 _geom_hbond_distance_DA 
 _geom_hbond_angle_DHA 
 _geom_hbond_site_symmetry_A 
 _geom_hbond_publ_flag
N1 H1 O1  0.88 2.08 2.955(2) 177.8 4_575 yes
C17 H17B O1  0.98 2.58 3.455(3) 148.5 . yes
 
_refine_diff_density_max    0.192
_refine_diff_density_min   -0.261
_refine_diff_density_rms    0.055

_shelx_res_file
;
TITL 24066_a.res in P2(1)/c
    24066.res
    created by SHELXL-2019/1 at 11:34:01 on 01-Apr-2024
CELL 0.71073 21.8877 14.1739 8.6957 90.0000 90.1790 90.0000
ZERR 4.00 0.0018 0.0011 0.0006 0.0000 0.0030 0.0000
LATT 1
SYMM -x, y+1/2, -z+1/2
SFAC C H B N O
UNIT 124 132 4 8 12
REM LIST 6 ! automatically inserted. Change 6 to 4 for CHECKCIF!!
LIST 4

TEMP -100.150
SIZE 0.049 0.107 0.127
ACTA
L.S. 4
FMAP 2
PLAN -5 0 0.00

HTAB
EQIV $1 x, -y+3/2, z-1/2
HTAB N1 O1_$1
HTAB C17 O1

BOND $H
CONF
WPDB -1

WGHT    0.076800    1.035200
FVAR       0.55183
O1    5    0.249570    0.662753    0.648475    11.00000    0.04558    0.03400 =
         0.02703    0.00138    0.00578    0.00445
O2    5    0.171606    0.527551    0.447227    11.00000    0.02396    0.03283 =
         0.03425    0.00531    0.00426   -0.00194
O3    5    0.227818    0.427391    0.597546    11.00000    0.02775    0.03553 =
         0.03679    0.00668    0.00633    0.00394
N1    4    0.228705    0.773215    0.467444    11.00000    0.03060    0.03158 =
         0.02519    0.00090    0.00226    0.00390
AFIX  43
H1    2    0.234285    0.791028    0.371565    11.00000   -1.20000
AFIX   0
N2    4    0.544514    0.159551    0.388890    11.00000    0.05145    0.05524 =
         0.11025   -0.02166    0.00345    0.01647
C1    1    0.295699    0.643635    0.401432    11.00000    0.02479    0.03126 =
         0.02850   -0.00078    0.00365   -0.00122
AFIX  13
H1A   2    0.293046    0.670454    0.295254    11.00000   -1.20000
AFIX   0
C2    1    0.288359    0.532915    0.406872    11.00000    0.02211    0.03023 =
         0.02618   -0.00051    0.00042    0.00216
C3    1    0.348852    0.530759    0.510206    11.00000    0.02280    0.03859 =
         0.02835   -0.00156   -0.00056    0.00256
AFIX  13
H3    2    0.336904    0.530153    0.621105    11.00000   -1.20000
AFIX   0
C4    1    0.362116    0.632963    0.461561    11.00000    0.02531    0.03783 =
         0.04497   -0.00649   -0.00081   -0.00012
AFIX  23
H4A   2    0.393362    0.638231    0.379938    11.00000   -1.20000
H4B   2    0.371903    0.675229    0.548865    11.00000   -1.20000
AFIX   0
C5    1    0.255699    0.693777    0.516257    11.00000    0.02553    0.02865 =
         0.02710   -0.00123    0.00066   -0.00243
C6    1    0.190669    0.831102    0.565973    11.00000    0.03287    0.03454 =
         0.03241   -0.00512    0.00027    0.00595
AFIX  23
H6A   2    0.205341    0.897066    0.559985    11.00000   -1.20000
H6B   2    0.196178    0.809714    0.673506    11.00000   -1.20000
AFIX   0
C7    1    0.123253    0.829900    0.528531    11.00000    0.03221    0.02888 =
         0.02629    0.00325    0.00288    0.00361
C8    1    0.086395    0.894686    0.603943    11.00000    0.04320    0.03975 =
         0.03426   -0.00351    0.00166    0.00735
AFIX  43
H8    2    0.104099    0.937277    0.675707    11.00000   -1.20000
AFIX   0
C9    1    0.024082    0.897951    0.575760    11.00000    0.04149    0.04807 =
         0.04197    0.00278    0.00997    0.01534
AFIX  43
H9    2   -0.000709    0.942154    0.628953    11.00000   -1.20000
AFIX   0
C10   1   -0.001993    0.837130    0.470614    11.00000    0.03091    0.05324 =
         0.04839    0.00794    0.00293    0.00491
AFIX  43
H10   2   -0.044628    0.839678    0.450235    11.00000   -1.20000
AFIX   0
C11   1    0.034102    0.772994    0.395781    11.00000    0.03671    0.05282 =
         0.05303   -0.00905   -0.00269   -0.00229
AFIX  43
H11   2    0.016353    0.731102    0.323000    11.00000   -1.20000
AFIX   0
C12   1    0.096668    0.768707    0.425570    11.00000    0.03392    0.03822 =
         0.04442   -0.00679    0.00379    0.00136
AFIX  43
H12   2    0.121097    0.723166    0.374340    11.00000   -1.20000
AFIX   0
C13   1    0.126668    0.468949    0.527064    11.00000    0.02740    0.02996 =
         0.03703    0.00446    0.00614   -0.00381
C14   1    0.165567    0.422942    0.658538    11.00000    0.02916    0.03301 =
         0.03553    0.00370    0.00838    0.00014
C15   1    0.075948    0.532541    0.581730    11.00000    0.03121    0.04872 =
         0.05841    0.00856    0.01260    0.00499
AFIX 137
H15A  2    0.046326    0.495493    0.640617    11.00000   -1.50000
H15B  2    0.055524    0.561183    0.492807    11.00000   -1.50000
H15C  2    0.093034    0.582273    0.647289    11.00000   -1.50000
AFIX   0
C16   1    0.103062    0.398236    0.410234    11.00000    0.05276    0.04369 =
         0.04703    0.00072   -0.00573   -0.01548
AFIX 137
H16A  2    0.073335    0.356350    0.459407    11.00000   -1.50000
H16B  2    0.137243    0.360804    0.370796    11.00000   -1.50000
H16C  2    0.083357    0.431863    0.325010    11.00000   -1.50000
AFIX   0
C17   1    0.166048    0.480015    0.805829    11.00000    0.04448    0.05669 =
         0.03383   -0.00094    0.00836   -0.00004
AFIX 137
H17A  2    0.125436    0.478011    0.852847    11.00000   -1.50000
H17B  2    0.176863    0.545571    0.782633    11.00000   -1.50000
H17C  2    0.196158    0.453384    0.877293    11.00000   -1.50000
AFIX   0
C18   1    0.150437    0.321082    0.693416    11.00000    0.04641    0.03794 =
         0.05594    0.01442    0.00873   -0.00175
AFIX 137
H18A  2    0.107941    0.316482    0.727778    11.00000   -1.50000
H18B  2    0.177660    0.297776    0.774641    11.00000   -1.50000
H18C  2    0.155903    0.282976    0.600433    11.00000   -1.50000
AFIX   0
C19   1    0.296437    0.482796    0.253986    11.00000    0.02173    0.03573 =
         0.02620   -0.00173    0.00088    0.00316
C20   1    0.279445    0.388365    0.242596    11.00000    0.04229    0.03661 =
         0.03529   -0.00359    0.00986   -0.00223
AFIX  43
H20   2    0.261435    0.358199    0.328841    11.00000   -1.20000
AFIX   0
C21   1    0.288148    0.337448    0.108834    11.00000    0.05717    0.04432 =
         0.04558   -0.01483    0.01013   -0.00490
AFIX  43
H21   2    0.276159    0.273096    0.104011    11.00000   -1.20000
AFIX   0
C22   1    0.314203    0.379969   -0.017523    11.00000    0.06203    0.06057 =
         0.03308   -0.01526    0.00666   -0.00240
AFIX  43
H22   2    0.319727    0.345477   -0.110114    11.00000   -1.20000
AFIX   0
C23   1    0.332152    0.472925   -0.008293    11.00000    0.05353    0.06471 =
         0.02802    0.00050    0.01054    0.00088
AFIX  43
H23   2    0.350686    0.502256   -0.094596    11.00000   -1.20000
AFIX   0
C24   1    0.323422    0.524224    0.125975    11.00000    0.03554    0.04335 =
         0.03058   -0.00011    0.00549   -0.00120
AFIX  43
H24   2    0.336014    0.588309    0.130464    11.00000   -1.20000
AFIX   0
C25   1    0.394311    0.453270    0.482521    11.00000    0.02435    0.04088 =
         0.02811   -0.00362   -0.00265    0.00409
C26   1    0.388543    0.370568    0.566036    11.00000    0.04189    0.05286 =
         0.04000    0.00927    0.01046    0.01343
AFIX  43
H26   2    0.357334    0.365815    0.641318    11.00000   -1.20000
AFIX   0
C27   1    0.427196    0.294651    0.542386    11.00000    0.04589    0.04756 =
         0.04807    0.00858    0.00281    0.01351
AFIX  43
H27   2    0.422430    0.238394    0.600511    11.00000   -1.20000
AFIX   0
C28   1    0.472832    0.301561    0.433232    11.00000    0.02729    0.04272 =
         0.04701   -0.01005   -0.00483    0.00740
C29   1    0.479445    0.383654    0.348880    11.00000    0.02935    0.04878 =
         0.05159   -0.00901    0.00825    0.00026
AFIX  43
H29   2    0.510868    0.388466    0.274173    11.00000   -1.20000
AFIX   0
C30   1    0.440247    0.458817    0.373374    11.00000    0.03112    0.04038 =
         0.04314   -0.00199    0.00503    0.00086
AFIX  43
H30   2    0.444875    0.514882    0.314687    11.00000   -1.20000
AFIX   0
C31   1    0.512951    0.222194    0.407640    11.00000    0.03539    0.04779 =
         0.06875   -0.01405   -0.00196    0.00577
B1    3    0.228689    0.496940    0.487997    11.00000    0.02941    0.02687 =
         0.02548   -0.00146    0.00366    0.00206
HKLF 4 1 1 0 0 0 1 0 0 0 1


REM  24066_a.res in P2(1)/c
REM wR2 = 0.1481, GooF = S = 1.086, Restrained GooF = 1.086 for all data
REM R1 = 0.0509 for 3733 Fo > 4sig(Fo) and 0.0683 for all 4791 data
REM 338 parameters refined using 0 restraints

END

WGHT      0.0770      1.0338

REM Instructions for potential hydrogen bonds
HTAB N1 O1_$1
HTAB C17 O1

REM Highest difference peak  0.192,  deepest hole -0.261,  1-sigma level  0.055
Q1    1   0.3000  0.8152  0.2627  11.00000  0.05    0.19
Q2    1   0.2715  0.6731  0.4460  11.00000  0.05    0.19
Q3    1   0.3228  0.3373  0.5574  11.00000  0.05    0.18
Q4    1   0.2910  0.8958  0.2441  11.00000  0.05    0.18
Q5    1   0.2587  0.5224  0.4528  11.00000  0.05    0.17
;
_shelx_res_checksum   64589

_shelx_hkl_file
;
   0   0   1    0.20    1.00
   0   0   1   -1.00    1.40
   0   0   1    0.30    1.10
   0   0   1   -1.10    0.60
   0   0  -1   -1.20    0.70
   0   0  -1    0.70    0.90
   0   0  -1    2.10    1.00
   0   0  -1    0.10    1.80
   0   0  -1   -0.80    0.80
   0   0  -1    0.10    0.90
   0   0  -1    0.30    0.90
   0   0   1    0.20    0.80
   0   0   3    0.10    1.10
   0   0   3    1.90    1.20
   0   0  -3   -3.10    2.30
   0   0  -3    1.00    2.30
   0   0   3    1.80    2.40
   0   0   3   -1.80    3.20
   0   0   3    1.00    2.30
   0   0   3    0.10    2.10
   0   0  -3    3.60    2.10
   0   0  -3    1.20    2.30
   0   0  -3    3.50    3.90
   0   0  -3   -0.20    1.90
   0   0  -4  215.68   24.30
   0   0  -4  212.98   24.50
   0   0  -4  225.48   24.90
   0   0  -4  239.28   26.00
   0   0  -4  214.58   24.80
   0   0   4  191.78   24.70
   0   0   4  216.08   25.80
   0   0   4  243.18   24.90
   0   0   4  242.38   24.80
   0   0  -4  199.98   24.70
   0   0   5    6.50    4.00
   0   0   5   -1.20    3.00
   0   0   5    8.30    3.40
   0   0  -5    4.30    2.80
   0   0  -5    0.20    2.80
   0   0  -5    5.20    5.00
   0   0   5    6.20    2.90
   0   0  -5    5.00    2.50
   0   0  -5    1.30    3.20
   0   0  -5    6.50    2.80
   0   0   6  158.98   20.40
   0   0  -6  198.98   21.00
   0   0   6  152.28   21.60
   0   0  -6  179.18   20.60
   0   0  -6  162.58   20.30
   0   0  -6  156.68   20.10
   0   0  -6  164.18   19.40
   0   0   6  191.58   20.60
   0   0   6  187.28   20.40
   0   0  -6  191.38   19.90
   0   0  -6  148.59   22.30
   0   0  -7   21.80    5.80
   0   0   7   22.90    5.30
   0   0   7   22.90    5.10
   0   0  -7   28.10    5.90
   0   0  -7   24.50    5.60
   0   0   7   20.10    7.00
   0   0   7   31.40    6.00
   0   0   8   91.89   13.20
   0   0  -8  100.59   12.50
   0   0  -8   90.89   12.90
   0   0  -8   97.39   13.20
   0   0  -8   87.99   10.20
   0   0   8  105.09   12.90
   0   0  -8  103.99   14.00
   0   0  -8  109.09   13.20
   0   0   8   78.69   15.00
   0   0  -9   -1.20    5.20
   0   0   9    6.20    4.20
   0   0  -9   -1.60    4.90
   0   0  -9    3.50    4.60
   0   0   9    4.60    6.80
   0   0  -9    0.30    4.70
   0   0   9   -1.90    4.80
   0   0 -10   19.00    6.60
   0   0 -10    3.20    5.00
   0   0  10   16.00    4.80
   0   0  10   -4.30    7.40
   0   0 -10    6.70    8.50
   0   0  10   12.10    6.20
   0   0 -10   18.80    6.30
   0   1  -1 4966.50  549.25
   0   1  -1 5102.09  550.84
   0   1  -1 4837.22  552.64
   0   1  -1 4818.32  553.24
   0   1  -1 4922.11  552.24
   0  -1   1 5346.86  553.54
   0  -1   1 4689.23  552.74
   0  -1  -1 5385.66  553.34
   0   1  -2    7.20    3.60
   0   1  -2   14.80    4.30
   0   1  -2   13.30    3.60
   0   1  -2   10.80    1.90
   0   1  -2   16.70    3.60
   0  -1   2    8.10    3.80
   0  -1   2   12.60    1.90
   0  -1   2   10.30    3.70
   0  -1   2   12.80    2.30
   0  -1   2   15.70    3.20
   0  -1   2   11.30    4.00
   0  -1   2    9.10    2.60
   0   1  -3   53.09    7.90
   0   1   3   50.19    6.30
   0   1  -3   45.30    7.00
   0   1  -3   54.19    5.90
   0   1   3   43.70    6.90
   0   1   3   35.00    7.20
   0   1  -3   49.90    6.40
   0   1  -3   42.60    6.70
   0   1  -3   48.40    6.70
   0  -1   3   44.80    6.90
   0  -1  -3   51.39    5.80
   0  -1  -3   46.20    6.20
   0  -1  -3   40.00    6.00
   0  -1  -3   48.20    7.10
   0  -1  -3   64.69    7.40
   0  -1   3   54.09    6.60
   0  -1   3   53.99    7.20
   0  -1   3   46.60    7.40
   0  -1  -3   69.69    8.60
   0  -1  -3   49.80    5.90
   0  -1   3   51.49    6.50
   0  -1   3   51.19    6.10
   0   1  -4   83.19    8.80
   0   1  -4   81.89    9.70
   0   1  -4   85.29    9.60
   0   1  -4   76.59    9.90
   0   1   4   69.69   10.00
   0   1   4   80.49    9.40
   0   1   4   69.69   11.00
   0   1  -4   97.29   12.10
   0   1  -4   69.29    9.90
   0   1  -4   73.89   10.10
   0  -1   4   62.19    8.90
   0  -1  -4   83.89   10.20
   0  -1  -4   64.99    9.10
   0  -1  -4   72.59    9.40
   0  -1  -4   92.29   11.70
   0  -1   4   77.49   10.20
   0  -1  -4   75.49    9.40
   0  -1   4   76.39   11.00
   0  -1   4   79.19   10.10
   0  -1  -4   81.19   10.30
   0  -1   4   80.69    9.40
   0   1  -5   11.90    4.00
   0   1   5   10.80    4.10
   0   1  -5   12.80    3.30
   0   1  -5   -1.30    4.80
   0   1  -5   13.20    4.10
   0   1  -5   10.20    3.10
   0   1  -5    8.50    1.80
   0   1   5   13.20    3.20
   0   1   5    6.30    5.20
   0  -1  -5   11.50    3.10
   0  -1  -5   13.90    5.70
   0  -1  -5    8.90    3.10
   0  -1  -5   13.30    3.40
   0  -1   5   13.40    5.50
   0  -1   5   16.30    4.40
   0  -1   5    8.70    2.20
   0  -1   5    9.90    3.60
   0  -1  -5    7.50    3.70
   0  -1  -5    9.00    2.50
   0  -1   5    8.90    3.00
   0  -1  -5    4.30    3.20
   0   1  -6   70.09    9.00
   0   1   6   79.79   11.40
   0   1   6   82.39   10.40
   0   1  -6   82.69    9.10
   0   1  -6   68.19   11.90
   0   1  -6   69.19   10.30
   0   1  -6   76.79   12.80
   0   1   6   57.59   11.90
   0   1  -6   79.89   11.30
   0   1  -6   97.99   11.40
   0   1  -6   96.19   11.30
   0  -1  -6   91.89   13.70
   0  -1  -6   64.99    9.90
   0  -1  -6   70.89   10.30
   0  -1   6   97.49    9.30
   0  -1   6   85.49   11.00
   0  -1   6   89.59   13.20
   0  -1   6   78.49   11.20
   0  -1   6   90.69   11.20
   0  -1  -6   79.59   10.50
   0  -1  -6   76.79   10.20
   0  -1  -6   78.59   11.50
   0  -1  -6   84.49    9.90
   0   1  -7   10.80    4.10
   0   1   7    6.30    3.40
   0   1   7    5.90    4.20
   0   1  -7   10.30    5.00
   0   1   7    5.80    3.10
   0   1  -7   -0.30    4.20
   0   1   7    0.70    5.50
   0   1  -7    3.90    3.50
   0   1  -7    9.40    4.90
   0  -1  -7    5.20    3.70
   0  -1  -7    5.90    2.70
   0  -1  -7    2.90    4.70
   0  -1  -7   11.10    4.10
   0  -1   7   -8.30    4.70
   0  -1   7    7.70    4.50
   0  -1   7   -0.10    3.90
   0  -1  -7    4.10    3.20
   0  -1  -7    7.40    2.90
   0  -1   7    5.40    4.70
   0  -1  -7    5.80    3.10
   0   1  -8   24.30    5.90
   0  -1   8   21.10    6.00
   0  -1   8   14.10    5.60
   0   1  -9    1.60    4.70
   0   1  -9   30.00    7.10
   0   1  -9   11.30    6.10
   0   1   9   20.40    8.40
   0   1  -9    5.80    6.20
   0   1  -9    0.30    4.50
   0  -1   9    2.00    4.90
   0  -1   9   -0.50    4.70
   0  -1   9    7.50    4.80
   0  -1   9    1.40    6.50
   0  -1  -9   17.80    6.50
   0   1 -10    0.80    5.50
   0   1 -10    2.70    5.90
   0   1  10    1.30    8.40
   0   1 -10   -7.30    5.40
   0   1 -10   -0.40    6.30
   0   1  10   -1.90    2.80
   0   1 -10   -7.10    5.70
   0   1  10    1.40    2.90
   0  -1 -10    1.00    5.90
   0  -1  10   -8.30    4.80
   0  -1  10   11.60    7.80
   0  -1 -10    0.80    4.00
   0  -1 -10   -0.50    5.40
   0  -1 -10    1.20    4.20
   0  -1 -10    4.80    6.40
   0  -1  10   -0.70    5.20
   0  -1  10    0.30    4.30
   0   2   0 1534.25  146.59
   0   2   0 1502.75  146.39
   0   2   0 1240.08  146.49
   0   2   0 1360.36  146.49
   0   2   0 1324.67  146.59
   0   2   0 1344.47  146.59
   0  -2   0 1343.97  146.59
   0  -2   0 1257.37  146.39
   0  -2   0 1314.67  146.59
   0  -2   0 1337.37  146.49
   0  -2   0 1496.25  146.49
   0  -2   0 1319.37  146.39
   0  -2   0 1314.87  146.59
   0  -2   0 1262.57  146.49
   0   2  -1  317.17   32.30
   0   2  -1  271.77   31.70
   0   2  -1  258.97   32.10
   0   2   1  294.77   31.50
   0   2  -1  316.97   32.00
   0   2   1  318.77   31.80
   0   2  -1  317.07   31.80
   0   2  -1  263.57   31.80
   0   2   1  309.47   32.00
   0  -2   1  271.37   32.20
   0  -2  -1  304.57   32.00
   0  -2   1  279.77   31.70
   0  -2  -1  280.87   31.30
   0  -2  -1  288.27   32.00
   0  -2  -1  294.77   31.90
   0  -2   1  340.47   32.10
   0  -2   1  269.57   32.10
   0  -2  -1  255.37   31.30
   0  -2  -1  281.67   31.50
   0  -2   1  286.87   31.70
   0  -2   1  290.07   31.90
   0  -2  -1  270.17   31.50
   0  -2   1  314.17   31.70
   0   2  -2   32.70    5.10
   0   2  -2   27.20    4.90
   0   2  -2   25.80    4.30
   0   2   2   29.00    4.80
   0   2  -2   23.30    5.30
   0   2  -2   26.30    5.60
   0   2  -2   24.90    4.60
   0   2  -2   26.80    3.80
   0  -2  -2   26.90    4.40
   0  -2   2   29.20    4.90
   0  -2  -2   21.30    5.10
   0  -2  -2   29.20    5.80
   0  -2   2   22.50    4.20
   0  -2   2   28.60    3.70
   0  -2   2   31.30    5.70
   0  -2   2   21.70    5.20
   0  -2   2   29.50    4.70
   0  -2  -2   26.30    4.90
   0   2   3 1482.45  182.38
   0   2   3 1640.94  182.38
   0   2  -3 1585.54  182.48
   0   2  -3 1887.21  181.78
   0   2  -3 1547.05  181.98
   0   2  -3 1571.24  182.48
   0   2  -3 1683.03  182.18
   0  -2   3 1832.02  182.68
   0  -2   3 1806.32  181.78
   0  -2  -3 1845.82  182.58
   0  -2  -3 1502.15  182.38
   0  -2   3 1833.82  182.08
   0  -2   3 1681.43  181.88
   0  -2   3 1817.42  182.68
   0  -2  -3 1555.34  181.58
   0  -2   3 1652.03  181.68
   0  -2  -3 1648.83  181.58
   0   2  -4  115.39   13.30
   0   2  -4   90.29   12.30
   0   2   4   97.99   12.10
   0   2  -4   89.19   11.50
   0   2  -4   92.39   11.80
   0   2   4   77.69   12.30
   0   2  -4   82.59   10.40
   0   2   4   85.09   10.30
   0   2  -4   80.59   11.90
   0   2   4   97.89   10.40
   0  -2  -4   84.39   10.50
   0  -2  -4   93.09   10.20
   0  -2  -4  111.09   12.20
   0  -2  -4   99.19   10.60
   0  -2   4  105.09   11.40
   0  -2   4   81.39   12.60
   0  -2   4  100.19   10.90
   0  -2  -4  115.09   13.50
   0  -2  -4   93.59   11.90
   0  -2   4   86.69   10.90
   0  -2  -4   87.29   10.20
   0  -2   4  103.89   12.50
   0  -2   4   91.59   12.60
   0   2   5  231.18   22.90
   0   2  -5  194.58   24.40
   0   2   5  206.18   24.30
   0   2  -5  211.58   24.50
   0   2  -5  209.88   24.40
   0   2  -5  198.58   23.50
   0   2   5  233.68   22.90
   0   2  -5  204.58   22.60
   0   2   5  191.18   24.80
   0   2  -5  213.18   23.40
   0   2  -5  218.18   25.20
   0  -2  -5  190.18   24.10
   0  -2  -5  185.98   24.90
   0  -2   5  212.98   23.40
   0  -2  -5  210.68   23.00
   0  -2   5  215.18   24.40
   0  -2   5  176.98   23.00
   0  -2  -5  193.48   22.80
   0  -2  -5  197.48   24.20
   0  -2   5  188.08   24.60
   0  -2   5  211.48   24.40
   0  -2  -5  196.68   23.00
   0  -2   5  232.98   23.50
   0   2   6   32.40    4.20
   0   2  -6   27.50    6.60
   0   2  -6   24.10    7.40
   0   2   6   28.00    7.40
   0   2  -6   23.10    5.00
   0   2   6   27.00    4.20
   0   2   6   23.80    6.30
   0   2  -6   23.60    5.30
   0   2  -6   23.40    5.80
   0  -2   6   47.40    5.90
   0  -2   6   31.90    6.70
   0  -2  -6   32.10    6.60
   0  -2  -6   30.30    4.70
   0  -2  -6   26.30    4.60
   0  -2   6   32.90    4.60
   0  -2  -6   29.60    8.10
   0  -2   6   29.90    7.40
   0  -2  -6   28.60    6.40
   0  -2  -6   29.50    4.60
   0  -2   6   32.10    4.90
   0  -2   6   19.50    6.30
   0  -2  -6   24.70    5.10
   0  -2  -6   26.20    4.20
   0   2  -7   15.90    4.30
   0   2  -7    6.60    4.80
   0   2   7   -0.60    5.30
   0   2   7   10.70    2.80
   0   2  -7    5.70    4.30
   0   2  -7    6.40    5.00
   0   2   7   14.90    5.40
   0   2  -7   11.00    5.60
   0  -2  -7   11.40    3.10
   0  -2   7   11.70    5.50
   0  -2   7   12.60    6.50
   0  -2  -7   15.00    3.40
   0  -2   7   12.00    5.30
   0  -2  -7   13.60    3.80
   0  -2   7    6.60    2.50
   0  -2   7    2.20    3.70
   0  -2  -7   10.30    3.40
   0  -2  -7   10.60    3.70
   0  -2  -7   -2.00    4.20
   0   2   8  118.19   13.70
   0   2   8  121.79   13.70
   0   2  -8  122.09   16.90
   0   2   8   81.49   17.10
   0   2  -8  102.99   16.00
   0   2  -8  120.89   15.70
   0   2  -8  109.99   16.70
   0   2   8  118.59   16.80
   0   2  -8  130.29   16.60
   0  -2   8  133.59   16.70
   0  -2   8  116.79   15.30
   0  -2  -8  114.79   14.80
   0  -2  -8  112.89   14.50
   0  -2  -8  123.39   14.50
   0  -2  -8  122.29   14.40
   0  -2  -8  121.09   17.90
   0  -2   8  122.79   16.60
   0  -2  -8  137.39   17.50
   0  -2   8  142.69   19.10
   0   2  -9   89.89   12.70
   0   2   9   77.09   14.30
   0   2   9   61.49   11.60
   0   2  -9   77.39   12.30
   0   2  -9   53.29   10.80
   0   2  -9   84.59   13.30
   0   2  -9   73.79   10.80
   0  -2  -9   58.09    9.20
   0  -2  -9   64.99    9.20
   0  -2  -9   79.39    9.60
   0  -2   9   57.89   10.10
   0  -2  -9   45.00   11.40
   0  -2  -9   72.69    9.80
   0  -2   9   68.79   13.40
   0  -2   9   89.09   12.10
   0  -2  -9   86.49   10.90
   0  -2  -9   68.69    9.10
   0   2  10   25.50    8.60
   0   2 -10   25.10    7.50
   0   2 -10   17.90    8.50
   0   2 -10   19.40    7.50
   0   2 -10   15.20    7.80
   0   2 -10   18.00    6.30
   0   2 -10    8.70    9.80
   0   2  10   -3.50    8.50
   0  -2 -10   24.00    6.30
   0  -2 -10   22.40    6.60
   0  -2 -10   17.60    4.30
   0  -2 -10   12.80    7.40
   0  -2  10   19.90    6.40
   0  -2  10   30.60    6.60
   0  -2  10   22.00    9.60
   0  -2 -10   17.80    3.90
   0  -2  10   14.00    7.00
   0   3   0   -2.70    2.70
   0   3   0   -2.80    2.30
   0   3   0    5.50    3.00
   0   3   0   -8.10    2.70
   0   3   0    0.50    3.00
   0   3   0   -0.10    2.40
   0  -3   0   -1.70    2.60
   0  -3   0    2.60    3.00
   0  -3   0    0.20    2.30
   0  -3   0    1.80    2.30
   0  -3   0    1.80    2.60
   0  -3   0    0.70    2.80
   0  -3   0   -0.60    2.70
   0  -3   0    0.50    3.10
   0   3   1 2731.23  283.37
   0   3  -1 2428.16  283.87
   0   3   1 2448.16  283.67
   0   3  -1 2503.85  283.57
   0   3   1 2528.95  283.67
   0   3   1 2578.44  283.47
   0   3  -1 2509.35  283.87
   0   3  -1 2715.53  283.67
   0   3  -1 2859.61  283.47
   0   3  -1 2858.01  283.57
   0   3   1 2714.13  283.47
   0   3   1 2366.66  283.07
   0  -3  -1 2778.52  283.57
   0  -3   1 2676.93  283.57
   0  -3   1 2542.65  283.87
   0  -3   1 2709.03  283.47
   0  -3   1 2709.23  283.97
   0  -3   1 2567.94  283.67
   0  -3  -1 2915.21  283.27
   0  -3   1 2692.33  283.27
   0  -3  -1 2794.82  283.77
   0  -3   1 2373.86  283.57
   0  -3  -1 2299.47  283.47
   0  -3  -1 2434.66  283.37
   0  -3  -1 2558.84  283.37
   0  -3  -1 2821.12  283.77
   0  -3  -1 2409.26  283.17
   0  -3  -1 2890.81  283.87
   0   3  -2  961.00  114.19
   0   3  -2  931.81  113.99
   0   3  -2 1155.88  114.79
   0   3   2 1083.59  114.19
   0   3   2 1118.79  114.49
   0   3   2 1072.59  114.49
   0   3   2  951.10  114.39
   0   3  -2 1028.00  114.29
   0   3  -2 1028.10  114.69
   0   3  -2 1075.19  114.29
   0   3   2 1006.40  113.59
   0  -3   2 1121.99  114.79
   0  -3  -2 1127.69  114.49
   0  -3   2 1054.99  114.19
   0  -3   2 1071.09  114.39
   0  -3  -2 1173.68  114.59
   0  -3  -2  965.60  113.69
   0  -3   2 1066.59  113.99
   0  -3  -2  944.11  113.69
   0  -3   2 1005.30  114.19
   0  -3   2 1064.99  114.09
   0  -3  -2 1053.49  114.19
   0  -3  -2 1120.39  114.59
   0  -3   2 1138.59  114.79
   0   3   3 1564.24  192.58
   0   3  -3 2037.20  193.08
   0   3   3 1611.14  194.28
   0   3  -3 1626.44  192.38
   0   3  -3 1632.54  192.78
   0   3  -3 1640.34  192.18
   0   3   3 1663.23  192.68
   0   3  -3 2037.20  192.68
   0   3  -3 1658.23  192.48
   0   3  -3 1877.61  191.98
   0  -3   3 1936.01  192.38
   0  -3   3 1787.32  191.88
   0  -3   3 1690.83  192.78
   0  -3  -3 1812.02  192.48
   0  -3   3 1599.44  192.08
   0  -3  -3 1971.40  192.78
   0  -3   3 1855.31  192.68
   0  -3   3 1930.41  192.98
   0   3  -4   -0.70    2.90
   0   3  -4   15.00    4.70
   0   3  -4    5.30    4.30
   0   3  -4    9.00    2.00
   0   3   4    4.60    4.40
   0   3   4    1.60    3.70
   0   3  -4    7.90    3.60
   0   3  -4    3.70    4.00
   0  -3  -4    1.50    3.60
   0  -3   4   13.30    4.30
   0  -3  -4   -1.10    2.90
   0  -3   4    5.70    3.10
   0  -3   4   12.60    4.10
   0  -3   4    1.10    3.80
   0  -3  -4    7.10    3.70
   0  -3   4    6.00    1.70
   0  -3   4    6.70    2.20
   0  -3   4    7.90    4.40
   0   3  -5   68.29    7.90
   0   3  -5   67.89   10.90
   0   3  -5   61.39   10.00
   0   3  -5   65.69   10.60
   0   3   5   70.19   11.20
   0   3  -5   82.99   10.30
   0   3   5   81.49   10.90
   0   3  -5   59.69    9.20
   0   3  -5   73.09   10.40
   0  -3  -5   87.29   12.80
   0  -3  -5   66.79    7.70
   0  -3  -5   67.39    9.40
   0  -3  -5   63.49    7.70
   0  -3   5   63.09   10.60
   0  -3  -5  105.49   11.30
   0  -3  -5   68.39   10.20
   0  -3   5   81.79    9.50
   0  -3  -5   66.19    7.60
   0  -3   5   67.99    8.80
   0  -3   5   60.59   10.10
   0  -3  -5   66.39    7.70
   0  -3   5   72.59    8.60
   0  -3   5   60.69   10.10
   0   3  -6   -2.50    4.20
   0   3   6    4.90    4.20
   0   3   6   -2.30    4.80
   0   3  -6   -4.60    3.60
   0   3  -6    0.70    5.10
   0   3  -6    0.80    3.80
   0   3  -6    7.70    4.10
   0   3  -6    5.20    3.90
   0   3  -6    8.50    2.90
   0  -3  -6    4.50    1.50
   0  -3  -6    3.80    4.50
   0  -3   6    5.50    5.10
   0  -3  -6    3.60    4.20
   0  -3  -6    0.40    3.10
   0  -3   6   -1.80    2.80
   0  -3  -6    4.60    1.80
   0  -3  -6    3.60    1.40
   0  -3   6    3.70    2.70
   0  -3   6   17.90    6.40
   0  -3   6    7.70    3.90
   0  -3  -6    5.60    6.30
   0  -3  -6    4.90    2.10
   0  -3   6   11.00    5.30
   0   3  -7   10.30    5.50
   0   3  -7    1.10    4.80
   0   3  -7    6.30    5.30
   0   3  -7    1.80    4.30
   0   3  -7    3.50    3.10
   0   3   7   10.90    6.20
   0   3   7   -1.60    4.40
   0  -3  -7   10.00    4.50
   0  -3  -7    7.10    2.70
   0  -3   7   11.00    3.60
   0  -3   7    6.20    3.20
   0  -3  -7    6.20    5.90
   0  -3  -7    4.40    2.40
   0  -3   7   -5.80    4.70
   0  -3  -7    5.20    2.80
   0  -3   7   -6.90    4.80
   0  -3  -7    2.80    1.70
   0  -3   7    3.00    5.50
   0  -3  -7    8.00    5.30
   0  -3   7    1.10    3.80
   0   3  -8    7.40    6.20
   0   3  -8   26.90    7.00
   0   3   8    8.20    5.80
   0   3   8   -1.50    6.20
   0   3  -8    6.70    3.80
   0   3  -8   -0.30    5.60
   0   3  -8    8.50    6.30
   0   3  -8    6.80    5.60
   0  -3  -8   17.80    6.80
   0  -3   8   16.50    6.60
   0  -3   8   12.80    7.50
   0  -3  -8    6.10    1.90
   0  -3  -8    7.80    3.30
   0  -3  -8    7.40    1.80
   0  -3  -8    1.30    3.50
   0  -3   8   12.60    4.10
   0  -3   8    0.50    4.60
   0   3  -9   38.00    9.30
   0   3   9   16.70    9.70
   0   3  -9   18.00    7.80
   0   3  -9   29.10    5.90
   0   3  -9   15.00    7.80
   0   3   9   25.60    8.60
   0   3  -9   38.30    8.50
   0   3  -9   23.10    8.00
   0  -3  -9   17.00    4.70
   0  -3  -9   15.00    5.40
   0  -3   9   28.60    5.70
   0  -3   9   24.50    7.70
   0  -3   9   23.10    7.70
   0  -3   9   16.50    9.20
   0  -3  -9   12.20    7.60
   0   3  10    5.60    7.00
   0   3 -10   20.20    9.30
   0   3  10   10.70    9.30
   0   3 -10   -1.90    7.70
   0   3 -10    3.90    7.10
   0   3 -10   21.50    9.90
   0   3 -10    8.90    7.50
   0  -3  10    4.90    8.30
   0  -3 -10   15.70    4.70
   0  -3 -10   20.60    5.50
   0  -3  10   12.30    6.80
   0  -3 -10   14.40    8.20
   0  -3 -10   14.60    6.30
   0  -3  10    8.40    7.40
   0  -3 -10   11.80    4.00
   0   4   0   16.20    3.90
   0   4   0   21.80    4.10
   0   4   0   19.30    3.90
   0   4   0   18.30    4.00
   0   4   0   17.00    4.70
   0   4   0   14.70    3.90
   0   4   0   15.30    5.00
   0  -4   0   23.20    4.30
   0  -4   0   19.60    4.40
   0  -4   0   23.30    4.20
   0  -4   0   21.90    4.90
   0  -4   0   16.00    4.80
   0  -4   0   26.90    4.20
   0  -4   0   27.60    4.40
   0   4  -1   78.69    9.50
   0   4  -1   80.79    9.80
   0   4   1   81.29    9.70
   0   4  -1   93.99   10.10
   0   4   1   69.59    9.40
   0   4   1   73.69    8.70
   0   4  -1   73.49    9.90
   0   4  -1   74.29   10.20
   0   4   1   70.19    8.80
   0   4  -1   67.59    9.10
   0   4  -1   72.99   10.20
   0   4   1   60.59    9.60
   0   4   1   80.69    9.80
   0   4   1   76.99    9.80
   0  -4  -1   80.29    9.60
   0  -4   1   75.69    9.70
   0  -4  -1   82.69   10.30
   0  -4  -1   71.89    9.40
   0  -4   1   72.89   10.20
   0  -4  -1   71.89    8.90
   0  -4   1   73.49    9.70
   0  -4  -1   80.79    9.30
   0  -4  -1   68.39    9.20
   0  -4  -1   66.99    9.70
   0  -4   1   81.29   10.00
   0  -4  -1   96.59   10.50
   0  -4   1   64.49   10.00
   0  -4   1   68.99    9.40
   0  -4  -1   76.49    9.70
   0   4   2  302.27   29.90
   0   4  -2  249.08   30.40
   0   4  -2  263.67   29.90
   0   4   2  224.88   30.00
   0   4  -2  306.07   29.80
   0   4   2  283.37   29.30
   0   4  -2  280.97   30.00
   0   4  -2  291.47   30.70
   0   4  -2  241.78   29.60
   0   4   2  284.37   30.00
   0   4   2  229.88   30.00
   0  -4  -2  291.17   29.00
   0  -4  -2  241.98   29.20
   0  -4   2  241.18   29.50
   0  -4  -2  255.17   29.30
   0  -4  -2  268.47   29.90
   0  -4   2  267.47   29.70
   0  -4  -2  303.97   30.30
   0  -4   2  246.98   29.90
   0  -4   2  272.57   30.50
   0  -4   2  246.88   29.70
   0  -4   2  258.17   30.50
   0  -4  -2  277.57   30.00
   0  -4   2  284.27   29.90
   0  -4  -2  243.08   30.20
   0  -4  -2  254.87   28.90
   0  -4  -2  277.87   30.30
   0   4  -3  854.91   95.69
   0   4  -3  870.21   96.29
   0   4   3  863.11   96.39
   0   4   3  772.52   96.19
   0   4   3  868.41   96.49
   0   4  -3  882.71   96.79
   0   4  -3  812.42   95.89
   0  -4  -3  861.61   95.19
   0  -4   3  844.32   95.79
   0  -4  -3  901.21   96.49
   0  -4   3  834.62   95.69
   0  -4   3  915.21   96.79
   0  -4  -3  972.30   96.29
   0  -4   3  993.90   96.19
   0  -4   3  983.20   96.89
   0  -4  -3  876.81   95.19
   0  -4   3  917.91   96.29
   0  -4  -3  865.71   96.49
   0   4   4  362.36   45.20
   0   4   4  359.36   45.00
   0   4  -4  391.16   44.50
   0   4  -4  385.86   44.80
   0   4  -4  411.66   45.50
   0   4  -4  456.75   44.20
   0   4  -4  405.06   45.60
   0   4   4  431.86   45.20
   0   4  -4  435.96   45.20
   0  -4  -4  424.36   45.20
   0  -4   4  395.96   44.30
   0  -4   4  364.66   43.90
   0  -4  -4  378.36   45.30
   0  -4   4  354.76   44.80
   0  -4   4  403.56   45.60
   0  -4   4  457.05   44.80
   0  -4   4  454.65   45.80
   0  -4  -4  393.36   45.10
   0  -4  -4  373.96   45.10
   0  -4  -4  409.46   45.00
   0   4  -5   41.80    8.20
   0   4  -5   38.40    7.00
   0   4   5   48.90    7.60
   0   4   5   27.70    6.70
   0   4  -5   46.10    7.80
   0   4  -5   43.50    6.90
   0   4  -5   34.00    6.60
   0  -4  -5   35.40    7.80
   0  -4  -5   33.10    6.70
   0  -4   5   39.30    4.80
   0  -4   5   32.70    7.30
   0  -4  -5   40.00    7.20
   0  -4  -5   34.00    6.50
   0  -4   5   30.20    5.50
   0  -4   5   23.80    7.00
   0  -4   5   27.70    6.90
   0  -4   5   44.80    6.90
   0  -4   5   30.10    4.50
   0   4  -6   35.20    7.80
   0   4  -6   36.30    8.10
   0   4   6   22.00    7.30
   0   4  -6   50.09    9.50
   0   4  -6   49.50    7.50
   0   4   6   31.50    8.60
   0   4  -6   46.10    6.30
   0   4  -6   48.50    9.30
   0  -4   6   39.40    7.50
   0  -4  -6   40.10    5.00
   0  -4   6   46.80    8.80
   0  -4  -6   35.10    7.30
   0  -4   6   41.50    5.60
   0  -4  -6   38.30    7.00
   0  -4   6   48.90    8.90
   0  -4   6   33.50    6.20
   0  -4  -6   54.09    9.00
   0  -4  -6   39.80    5.00
   0  -4   6   49.90    8.70
   0  -4  -6   45.60    8.90
   0   4  -7   -5.60    5.70
   0   4  -7   -8.30    6.10
   0   4  -7    0.40    4.70
   0   4   7    2.90    4.90
   0   4  -7    0.20    2.40
   0   4  -7   -6.60    4.50
   0  -4  -7    2.20    2.00
   0  -4   7   -9.80    5.10
   0  -4  -7    0.00    5.70
   0  -4  -7    2.10    2.30
   0  -4  -7    3.50    4.90
   0  -4   7    6.70    4.80
   0  -4   7   -0.10    2.50
   0  -4   7   13.00    6.60
   0  -4   7  -17.20    4.60
   0  -4  -7    0.10    3.80
   0  -4   7   -7.10    3.80
   0   4  -8   17.60    6.30
   0   4  -8   14.00    6.90
   0   4   8    2.40    6.70
   0   4  -8   15.70    6.40
   0   4   8    9.80    6.90
   0   4  -8   10.20    7.10
   0   4  -8    2.80    6.20
   0   4  -8    9.00    3.40
   0  -4  -8    8.60    5.30
   0  -4   8   15.30    5.80
   0  -4   8    9.70    3.60
   0  -4   8   30.50   12.40
   0  -4  -8   10.80    3.60
   0  -4  -8    9.50    2.90
   0  -4  -8    5.90    4.30
   0  -4  -8    9.50    6.30
   0  -4   8   10.30    4.90
   0  -4   8    7.20    6.70
   0   4  -9    0.70    3.10
   0   4  -9    7.60    6.90
   0   4   9   -3.00    6.20
   0   4  -9    3.10    7.00
   0   4  -9   -8.40    6.30
   0   4  -9   -2.50    8.00
   0   4  -9   -5.70    5.80
   0   4   9    2.30    7.90
   0  -4  -9    5.80    6.80
   0  -4  -9   -4.40    3.90
   0  -4   9    6.40    6.90
   0  -4  -9    0.40    3.60
   0  -4  -9   -5.10    5.40
   0  -4  -9   -3.70    3.10
   0  -4   9   -0.30    3.30
   0  -4   9   -0.70    6.50
   0   4 -10   21.20    9.30
   0   4 -10   -0.60   11.80
   0   4  10    9.00    8.00
   0   4 -10   10.80    7.90
   0   4  10    5.30    9.10
   0   4 -10   -9.00    8.00
   0   4 -10   -7.50    7.90
   0  -4 -10    8.70    4.70
   0  -4 -10    1.70    7.10
   0  -4 -10   15.40    5.10
   0  -4 -10    8.50    6.70
   0  -4  10   -1.80    7.30
   0  -4  10    1.40    8.50
   0  -4 -10   13.90    5.10
   0   5   0   -1.30    3.10
   0   5   0    3.90    3.60
   0   5   0    4.90    3.40
   0   5   0    6.70    3.10
   0   5   0    0.70    2.70
   0   5   0    4.30    3.80
   0   5   0   -1.10    3.00
   0  -5   0    1.30    3.80
   0  -5   0   -2.10    3.40
   0  -5   0    0.90    2.90
   0  -5   0   -1.00    3.10
   0  -5   0   -2.20    3.00
   0  -5   0   -1.00    3.00
   0  -5   0    0.70    2.90
   0   5   1    8.20    3.50
   0   5  -1   12.10    4.40
   0   5   1    8.20    2.50
   0   5  -1   10.10    3.90
   0   5   1    6.00    3.20
   0   5   1    6.10    3.40
   0   5  -1   12.50    3.80
   0   5   1    7.30    3.60
   0   5  -1    7.60    2.80
   0   5   1    6.70    2.50
   0   5   1    6.40    3.60
   0   5  -1    4.90    4.10
   0   5  -1    8.10    3.60
   0  -5  -1    6.30    3.00
   0  -5  -1   10.90    2.80
   0  -5   1    5.70    3.80
   0  -5  -1    7.20    3.70
   0  -5  -1    3.70    3.70
   0  -5   1   10.40    4.40
   0  -5   1   13.20    3.00
   0  -5  -1    9.10    3.90
   0  -5  -1    8.60    3.40
   0  -5  -1   13.10    4.40
   0  -5   1   10.40    3.80
   0  -5   1    7.20    4.00
   0  -5   1    9.80    3.60
   0  -5   1   14.90    3.60
   0  -5  -1    2.50    2.60
   0  -5  -1    9.30    3.20
   0   5   2  296.67   29.80
   0   5   2  248.98   30.70
   0   5  -2  236.38   30.90
   0   5  -2  264.97   31.00
   0   5  -2  283.47   30.50
   0   5  -2  288.37   30.20
   0   5   2  233.28   30.40
   0   5  -2  291.97   30.30
   0   5  -2  274.97   30.80
   0   5   2  270.27   30.10
   0  -5  -2  279.27   30.90
   0  -5   2  278.57   30.40
   0  -5   2  228.98   29.70
   0  -5  -2  314.37   30.40
   0  -5   2  227.88   30.80
   0  -5   2  252.57   30.20
   0  -5   2  237.88   30.90
   0  -5   2  270.87   30.50
   0  -5  -2  307.07   30.80
   0  -5  -2  237.68   30.10
   0  -5  -2  268.97   29.80
   0  -5  -2  270.47   29.80
   0  -5  -2  249.97   29.60
   0  -5  -2  303.97   30.80
   0  -5  -2  275.07   29.40
   0  -5   2  270.27   30.40
   0   5   3  490.05   58.29
   0   5  -3  549.35   58.29
   0   5  -3  585.04   57.99
   0   5  -3  512.15   58.09
   0   5   3  529.15   58.29
   0   5   3  538.05   56.99
   0   5  -3  486.35   58.69
   0   5  -3  512.35   58.79
   0   5  -3  478.05   57.69
   0   5   3  492.05   58.29
   0  -5   3  560.74   58.89
   0  -5   3  508.05   57.69
   0  -5  -3  589.54   58.49
   0  -5   3  590.54   58.19
   0  -5  -3  491.25   58.29
   0  -5  -3  506.75   56.89
   0  -5  -3  533.95   56.89
   0  -5   3  555.84   58.09
   0  -5   3  485.15   57.69
   0  -5  -3  545.65   58.49
   0  -5  -3  497.55   57.99
   0  -5  -3  523.55   57.19
   0  -5   3  533.55   58.89
   0   5  -4  111.09   15.60
   0   5  -4  100.09   14.30
   0   5  -4  106.79   16.00
   0   5  -4  113.49   15.30
   0   5   4  114.49   15.50
   0   5  -4  119.49   15.00
   0   5   4   95.89   15.10
   0   5   4  123.49   15.40
   0  -5  -4  130.79   16.20
   0  -5  -4  105.19   15.40
   0  -5   4  136.89   13.00
   0  -5  -4  116.89   14.90
   0  -5   4  115.29   16.10
   0  -5   4  100.99   14.40
   0  -5  -4  108.79   15.50
   0  -5   4  105.09   14.80
   0  -5   4  129.89   14.90
   0  -5  -4  124.69   15.60
   0  -5   4  111.69   13.80
   0   5   5  188.88   23.70
   0   5   5  218.48   23.90
   0   5  -5  166.18   23.70
   0   5  -5  182.08   22.90
   0   5  -5  196.38   23.20
   0   5  -5  186.58   23.70
   0   5  -5  185.48   22.50
   0  -5   5  176.98   23.70
   0  -5   5  194.18   24.80
   0  -5  -5  202.28   24.00
   0  -5  -5  174.28   23.50
   0  -5   5  210.38   21.00
   0  -5  -5  169.98   22.70
   0  -5  -5  230.28   23.80
   0  -5   5  163.78   21.90
   0  -5  -5  179.48   23.10
   0  -5   5  160.38   22.90
   0  -5   5  203.08   21.50
   0  -5   5  215.08   22.80
   0   5  -6   -1.60    4.20
   0   5  -6    4.50    4.80
   0   5  -6    7.10    6.20
   0   5  -6    5.10    2.10
   0   5  -6    7.00    6.10
   0   5   6    3.30    5.10
   0   5  -6   -0.20    4.80
   0   5   6    2.10    5.00
   0  -5  -6    6.00    4.90
   0  -5   6   -5.40    3.60
   0  -5  -6   -2.20    3.90
   0  -5  -6    2.50    4.40
   0  -5   6   -9.30    5.20
   0  -5   6   -9.00    4.50
   0  -5   6    3.10    1.60
   0  -5   6   -2.20    5.50
   0  -5   6    1.40    5.00
   0   5  -7   -2.60    5.60
   0   5   7   -7.60    4.80
   0   5   7   -4.50    5.00
   0   5  -7   -2.40    5.90
   0   5  -7    5.60    5.70
   0   5  -7    4.40    5.10
   0  -5   7   -4.40    4.10
   0  -5   7   -3.70    5.00
   0  -5  -7    1.90    4.60
   0  -5  -7   -2.90    4.50
   0  -5   7    7.40    6.20
   0  -5   7    3.80    5.00
   0  -5  -7   -4.80    3.90
   0  -5  -7    0.00    1.80
   0  -5   7    0.00    1.90
   0  -5   7   -0.90    6.50
   0   5  -8   29.30    8.20
   0   5  -8   10.50    6.60
   0   5  -8   24.50    7.90
   0   5  -8   26.20    8.90
   0   5   8   24.00    7.90
   0   5   8   12.60    8.10
   0   5  -8   35.60    9.00
   0  -5   8   31.20    6.20
   0  -5  -8   39.90    9.60
   0  -5   8   44.00    9.80
   0  -5  -8   21.10    7.20
   0  -5   8   28.20    7.10
   0  -5  -8   18.90    6.40
   0  -5  -8   26.70    4.00
   0  -5   8   31.80    8.90
   0  -5   8   20.20    9.00
   0  -5  -8   28.80    4.40
   0   5   9    3.20    6.60
   0   5  -9    0.70    7.90
   0   5   9    3.40    7.70
   0   5  -9   -0.50    6.60
   0   5  -9   -0.90    6.20
   0   5  -9   -1.90    6.40
   0   5  -9   12.70    7.80
   0  -5  -9    8.80    7.70
   0  -5   9   -1.10    7.10
   0  -5  -9   -6.90    4.50
   0  -5   9   -0.90    7.40
   0  -5  -9   -7.50    5.60
   0  -5   9   -1.20    4.40
   0  -5   9    1.80    4.90
   0  -5  -9    2.70    2.80
   0  -5  -9    6.00    3.40
   0  -5   9    6.00    7.70
   0   6   0 2091.39  250.37
   0   6   0 2564.04  251.27
   0   6   0 2113.99  250.77
   0   6   0 2454.25  250.47
   0   6   0 2109.19  250.97
   0   6   0 2606.74  250.97
   0   6   0 2518.45  250.97
   0  -6   0 2324.27  250.57
   0  -6   0 2246.38  250.87
   0  -6   0 2197.38  251.17
   0  -6   0 2266.27  251.17
   0  -6   0 2418.96  251.17
   0  -6   0 2184.28  250.57
   0   6   1   71.59   10.00
   0   6   1   87.29   10.20
   0   6  -1   89.49   11.90
   0   6   1   98.19   11.30
   0   6   1   89.49   11.60
   0   6  -1   90.49   10.90
   0   6   1   79.79   11.20
   0   6  -1   79.69   10.50
   0   6   1   68.89   10.70
   0   6   1   98.79   11.30
   0   6  -1  114.09   11.70
   0   6  -1   78.39   11.20
   0   6  -1  107.99   12.50
   0  -6   1   94.59   12.00
   0  -6   1   87.69   10.60
   0  -6  -1  109.19   11.70
   0  -6  -1   77.89   10.90
   0  -6  -1   68.39   10.20
   0  -6   1   80.09   11.00
   0  -6  -1   88.99   10.50
   0  -6  -1   73.89   11.70
   0  -6  -1   86.19   11.40
   0  -6  -1   68.09   10.80
   0  -6   1   81.19   11.90
   0  -6  -1   98.29   12.20
   0  -6  -1   73.79   10.40
   0  -6   1   79.59   11.50
   0  -6   1   85.69   11.30
   0   6  -2  215.68   22.90
   0   6   2  191.48   22.50
   0   6   2  184.68   23.20
   0   6   2  228.58   22.70
   0   6  -2  214.18   22.50
   0   6  -2  171.38   22.90
   0   6  -2  206.58   24.10
   0   6   2  212.98   23.00
   0   6  -2  184.68   23.80
   0   6   2  205.68   23.60
   0   6  -2  230.68   23.40
   0  -6   2  179.68   23.70
   0  -6   2  215.68   23.20
   0  -6  -2  185.68   22.60
   0  -6  -2  190.38   22.20
   0  -6  -2  230.18   23.70
   0  -6   2  178.08   23.70
   0  -6  -2  188.78   23.70
   0  -6   2  180.18   22.70
   0  -6   2  196.58   23.10
   0  -6  -2  181.88   22.90
   0  -6  -2  198.38   22.10
   0  -6  -2  197.68   22.60
   0  -6   2  226.88   22.30
   0  -6   2  161.68   22.20
   0  -6   2  180.48   23.10
   0  -6  -2  202.98   22.90
   0   6   3  291.97   30.20
   0   6   3  269.97   31.00
   0   6  -3  274.67   31.30
   0   6  -3  269.27   32.10
   0   6   3  301.67   31.80
   0   6   3  226.38   31.50
   0   6  -3  269.77   31.00
   0   6  -3  265.27   32.10
   0   6  -3  239.78   31.20
   0   6   3  267.47   30.10
   0  -6   3  298.97   32.40
   0  -6  -3  310.27   30.50
   0  -6  -3  249.97   30.00
   0  -6   3  281.47   31.20
   0  -6  -3  298.77   32.10
   0  -6   3  273.57   30.90
   0  -6   3  262.57   32.20
   0  -6   3  256.07   31.30
   0  -6  -3  259.17   30.00
   0  -6  -3  256.77   30.30
   0  -6   3  316.67   30.10
   0  -6  -3  297.67   31.80
   0  -6  -3  290.47   31.50
   0  -6  -3  231.88   31.30
   0  -6   3  235.58   30.70
   0  -6  -3  308.67   31.40
   0  -6   3  265.67   30.80
   0   6  -4  230.68   24.80
   0   6  -4  170.18   22.70
   0   6  -4  192.18   23.30
   0   6   4  169.58   23.50
   0   6  -4  201.98   24.30
   0   6  -4  196.48   23.40
   0   6   4  185.78   23.50
   0   6   4  222.18   23.70
   0  -6  -4  189.78   21.40
   0  -6  -4  188.98   22.90
   0  -6  -4  208.48   21.40
   0  -6   4  185.28   24.20
   0  -6   4  179.58   22.40
   0  -6  -4  185.78   21.30
   0  -6   4  213.28   23.20
   0  -6  -4  215.48   23.70
   0  -6  -4  182.28   21.40
   0  -6   4  176.68   22.50
   0  -6   4  219.58   21.40
   0  -6  -4  243.68   24.30
   0  -6   4  159.98   23.60
   0  -6  -4  196.38   24.00
   0  -6  -4  191.98   23.70
   0  -6   4  181.68   22.90
   0   6  -5  124.79   17.50
   0   6  -5  130.99   18.40
   0   6   5  161.88   18.90
   0   6  -5  133.99   18.80
   0   6   5  116.39   17.50
   0   6  -5  155.18   19.00
   0   6   5  138.59   18.40
   0  -6  -5  154.68   19.00
   0  -6  -5  153.48   18.80
   0  -6   5  126.39   16.30
   0  -6   5  142.59   15.90
   0  -6   5  127.59   18.30
   0  -6  -5  154.28   18.30
   0  -6  -5  110.49   17.30
   0  -6  -5  125.19   17.30
   0  -6   5  120.79   18.10
   0  -6   5  120.59   17.40
   0  -6   5  138.29   17.20
   0   6  -6  122.99   15.50
   0   6  -6   79.49   15.80
   0   6  -6   91.49   15.50
   0   6   6   77.39   15.20
   0   6  -6  152.18   16.90
   0   6   6   90.09   15.60
   0   6  -6  119.59   17.50
   0  -6   6  102.29   14.30
   0  -6  -6  133.69   16.00
   0  -6   6  108.99   13.10
   0  -6   6  118.09   16.20
   0  -6   6  116.79   16.60
   0  -6   6  135.49   15.50
   0  -6   6  116.69   17.20
   0  -6  -6  118.69   16.80
   0  -6  -6  143.39   16.60
   0   6   7    4.40    6.00
   0   6  -7   -2.20    5.10
   0   6  -7    5.80    5.10
   0   6  -7   -1.30    6.10
   0   6  -7    0.40    1.80
   0   6  -7    6.20    5.80
   0   6   7   -1.10    5.20
   0   6  -7   -5.60    6.10
   0  -6  -7    4.00    4.90
   0  -6  -7    2.40    1.50
   0  -6  -7   -1.20    4.40
   0  -6   7   -7.00    4.30
   0  -6  -7    3.90    6.20
   0  -6   7   -7.10    6.10
   0  -6  -7   -3.00    1.60
   0  -6   7   -0.90    6.60
   0  -6   7   -0.50    5.20
   0   6  -8    7.70    6.70
   0   6   8   -3.40    5.80
   0   6  -8   12.40    7.90
   0   6  -8    9.90    6.70
   0   6   8    2.90    6.50
   0  -6  -8    5.10    1.90
   0  -6   8   -3.90    6.80
   0  -6  -8    6.50    5.80
   0  -6  -8    4.10    7.00
   0  -6   8    1.00    7.00
   0  -6  -8    2.10    5.60
   0  -6   8    0.70    6.90
   0  -6  -8    8.00    2.60
   0  -6   8   11.30    5.40
   0   6   9   -0.30    7.50
   0   6  -9   14.40    9.00
   0   6  -9   -1.40    7.80
   0   6   9   10.00    8.00
   0   6  -9    0.70    8.20
   0   6  -9   10.70    8.30
   0  -6  -9    5.10    2.40
   0  -6  -9    4.40    5.50
   0  -6   9    5.90    8.70
   0  -6   9   -3.40    4.80
   0  -6  -9  -11.40    6.50
   0  -6   9    4.40    7.60
   0  -6  -9   12.30    3.10
   0  -6   9   15.70    8.30
   0  -6  -9    9.50    6.90
   0  -6   9    5.50    6.10
   0   7   0    3.70    4.40
   0   7   0    3.50    3.60
   0   7   0    2.20    4.10
   0   7   0    4.50    3.90
   0   7   0    4.50    3.50
   0   7   0    3.60    3.10
   0   7   0    0.90    3.60
   0  -7   0    0.10    3.90
   0  -7   0   -0.90    3.30
   0  -7   0    5.90    3.50
   0  -7   0    1.30    3.30
   0  -7   0    3.70    3.60
   0  -7   0   -2.00    4.30
   0  -7   0   -5.10    3.60
   0   7  -1    1.90    3.10
   0   7  -1    6.70    3.70
   0   7  -1    9.60    4.80
   0   7   1    4.40    3.70
   0   7  -1    7.30    3.90
   0   7   1   -0.60    3.50
   0   7   1    0.30    3.80
   0   7   1   -2.70    3.90
   0   7  -1   11.30    5.20
   0   7  -1    3.80    4.10
   0   7   1    3.10    3.00
   0   7   1    9.30    4.40
   0   7   1    6.20    2.90
   0  -7   1    6.00    4.40
   0  -7   1    5.90    3.30
   0  -7  -1    7.00    3.70
   0  -7   1   -0.60    3.60
   0  -7  -1    9.10    4.10
   0  -7   1    0.70    3.40
   0  -7   1    3.60    4.00
   0  -7  -1   -0.90    3.20
   0  -7   1   -1.40    3.20
   0  -7  -1   -1.20    3.40
   0  -7  -1    0.50    2.40
   0  -7   1    2.70    3.90
   0  -7  -1    7.90    3.80
   0  -7  -1    0.10    4.20
   0  -7  -1   -1.80    2.80
   0  -7  -1    7.40    4.10
   0   7  -2   87.79   11.20
   0   7   2   74.39   11.40
   0   7   2   58.09   10.90
   0   7  -2   78.29   12.10
   0   7   2   72.99    8.80
   0   7  -2   85.59   10.70
   0   7  -2   66.89   11.70
   0   7   2   80.69   10.50
   0   7   2   77.69   10.70
   0   7   2   73.49    8.80
   0   7   2   74.89   10.20
   0   7  -2   91.59   11.50
   0   7  -2   83.59   10.10
   0  -7   2   70.19   11.60
   0  -7  -2   97.09   10.00
   0  -7   2   78.39   11.10
   0  -7   2   77.29   11.90
   0  -7   2   80.29   11.00
   0  -7  -2   85.79   11.20
   0  -7  -2   74.99    9.90
   0  -7   2   73.19   10.50
   0  -7   2   94.79   12.40
   0  -7  -2   88.69   11.80
   0  -7  -2   82.29   10.50
   0  -7  -2   71.19   10.40
   0  -7  -2   89.99   11.80
   0  -7  -2   86.09   10.60
   0  -7  -2   64.29   11.30
   0   7   3    3.10    2.50
   0   7  -3   -4.00    2.90
   0   7   3   -3.00    3.90
   0   7  -3    0.50    3.50
   0   7  -3   -5.90    4.40
   0   7  -3   -6.60    4.60
   0   7  -3   -6.90    5.10
   0   7   3   -7.10    3.30
   0   7  -3    0.60    2.10
   0   7   3   -2.90    3.30
   0  -7  -3    0.10    4.00
   0  -7  -3   -2.40    3.30
   0  -7   3    1.00    2.90
   0  -7   3    4.60    5.50
   0  -7  -3    2.30    2.70
   0  -7  -3    0.10    3.70
   0  -7   3   -4.70    3.90
   0  -7   3   -3.80    4.00
   0  -7   3   -3.10    4.30
   0  -7  -3    2.20    2.50
   0  -7  -3    8.10    4.50
   0  -7  -3    1.10    2.40
   0  -7   3   -4.00    1.80
   0  -7   3   -1.20    3.00
   0  -7  -3   -1.20    2.40
   0  -7   3    5.50    3.90
   0  -7  -3   -2.00    4.20
   0   7   4    4.20    4.80
   0   7   4   -2.60    4.90
   0   7  -4   -1.50    4.40
   0   7  -4    0.80    2.00
   0   7   4    0.70    1.40
   0   7  -4   -1.50    5.10
   0   7  -4   -4.70    4.20
   0   7  -4    6.60    5.10
   0   7  -4    1.60    4.10
   0  -7   4   -4.30    4.30
   0  -7   4    2.80    1.40
   0  -7   4   -6.20    4.10
   0  -7  -4   -1.50    1.80
   0  -7   4   -1.90    4.90
   0  -7  -4   -2.20    4.40
   0  -7  -4    3.30    4.60
   0  -7   4    2.80    5.30
   0  -7  -4    1.50    2.00
   0  -7  -4    1.80    1.80
   0  -7  -4   -2.70    4.30
   0  -7   4    2.80    3.30
   0  -7  -4    1.40    4.40
   0  -7  -4    2.80    2.30
   0  -7   4    0.70    3.20
   0  -7  -4    4.30    3.80
   0   7  -5   16.80    6.00
   0   7  -5   15.10    7.00
   0   7  -5   18.00    6.30
   0   7  -5   19.30    7.00
   0   7   5   10.40    6.80
   0   7  -5   22.70    6.10
   0   7   5    8.00    5.90
   0  -7   5   26.20    5.90
   0  -7  -5   19.70    6.30
   0  -7  -5   18.70    2.90
   0  -7   5   16.10    6.50
   0  -7   5   15.70    5.00
   0  -7  -5   15.40    3.10
   0  -7  -5   17.90    8.20
   0  -7   5   17.40    4.30
   0  -7  -5   15.90    6.40
   0  -7   5   24.00    7.50
   0  -7  -5   21.10    5.70
   0   7  -6   -4.20    6.70
   0   7  -6   -1.60    5.20
   0   7  -6   -5.80    4.70
   0   7  -6   -2.00    5.30
   0   7  -6    3.40    6.10
   0   7   6   -4.60    4.90
   0   7   6   -7.50    4.80
   0  -7  -6   -2.60    4.60
   0  -7   6   -1.70    2.50
   0  -7  -6   -3.90    4.60
   0  -7   6    3.00    4.60
   0  -7  -6   -1.00    1.30
   0  -7   6  -15.30    5.30
   0  -7   6   -2.90    6.50
   0  -7  -6    8.00    6.20
   0  -7   6    3.70    5.10
   0  -7  -6   -2.00    1.70
   0   7  -7    6.40    6.70
   0   7  -7    2.50    7.20
   0   7  -7    4.00    5.80
   0   7   7    5.50    6.70
   0   7   7    2.10    6.10
   0   7  -7    8.70    6.50
   0   7  -7   12.90    6.30
   0  -7  -7   10.70    1.90
   0  -7  -7    8.70    5.50
   0  -7  -7    8.50    2.10
   0  -7  -7   19.40    8.00
   0  -7   7   12.40    7.80
   0  -7   7    9.10    8.30
   0  -7   7   24.50    5.90
   0  -7  -7    6.20    5.70
   0  -7   7   11.80    6.40
   0  -7   7    0.60    5.50
   0   7   8   27.50   10.10
   0   7  -8   30.40   10.80
   0   7  -8   45.40    9.90
   0   7  -8   51.99   10.90
   0   7  -8   26.30   10.00
   0   7   8   50.69   11.30
   0  -7   8   49.50   10.80
   0  -7   8   62.59   12.70
   0  -7   8   40.10    9.50
   0  -7   8   30.80   10.80
   0  -7  -8   49.20   11.40
   0  -7  -8   54.59    5.90
   0  -7  -8   56.09   10.50
   0  -7   8   46.80    8.40
   0  -7  -8   30.40    8.70
   0   7  -9    5.00    8.70
   0   7  -9   11.60    9.10
   0   7  -9    0.20    8.60
   0   7  -9   -3.00    8.80
   0   7  -9    1.20    7.40
   0   7   9    4.70    7.80
   0  -7   9    5.70    8.90
   0  -7   9    1.20    5.60
   0  -7   9    2.00    8.00
   0  -7  -9   -2.90    5.20
   0  -7  -9    6.30    2.10
   0  -7  -9   -4.70    8.10
   0  -7   9  -13.30    6.50
   0  -7  -9    2.00    2.20
   0  -7  -9   -7.00    6.80
   0   8   0   46.30    7.50
   0   8   0   35.70    7.10
   0   8   0   39.00    6.80
   0   8   0   35.00    6.50
   0   8   0   33.00    6.80
   0   8   0   32.10    6.10
   0   8   0   34.40    6.20
   0  -8   0   29.10    7.10
   0  -8   0   33.50    6.30
   0  -8   0   40.00    6.80
   0  -8   0   37.10    6.60
   0  -8   0   36.30    6.20
   0  -8   0   30.70    7.20
   0  -8   0   28.90    7.00
   0   8  -1   18.70    6.10
   0   8   1   29.30    6.50
   0   8  -1   34.60    6.70
   0   8   1   18.00    5.40
   0   8   1   34.20    4.90
   0   8   1   22.70    5.60
   0   8   1   23.50    4.50
   0   8  -1   19.30    4.90
   0   8  -1   21.20    5.90
   0   8  -1   27.20    5.40
   0   8  -1   21.40    5.60
   0   8   1   19.70    5.50
   0   8   1   28.80    6.20
   0  -8   1   16.50    5.50
   0  -8   1   22.20    5.10
   0  -8  -1   23.20    5.00
   0  -8  -1   35.60    7.60
   0  -8  -1   25.90    5.90
   0  -8   1   26.30    6.10
   0  -8   1   19.30    5.50
   0  -8  -1   30.30    4.80
   0  -8   1   24.20    6.40
   0  -8  -1   18.50    5.40
   0  -8  -1   25.30    5.80
   0  -8  -1   22.40    5.10
   0  -8   1   27.60    5.50
   0  -8  -1   45.30    7.00
   0  -8   1   30.30    7.30
   0   8   2   -4.30    3.80
   0   8   2    4.00    2.90
   0   8  -2   -3.70    4.10
   0   8   2   -5.00    3.50
   0   8   2    0.30    1.60
   0   8  -2   -1.90    4.20
   0   8   2   -2.10    3.80
   0   8   2   -5.50    3.60
   0   8  -2    1.50    4.90
   0   8  -2    2.90    3.70
   0   8  -2    2.50    3.90
   0  -8   2   -0.20    3.50
   0  -8  -2   -2.60    4.00
   0  -8  -2    2.70    3.60
   0  -8  -2   -0.60    2.90
   0  -8   2   -4.40    3.50
   0  -8  -2    2.50    3.90
   0  -8  -2    5.60    5.20
   0  -8  -2    1.80    2.90
   0  -8   2   -4.30    3.20
   0  -8   2    0.30    2.60
   0  -8  -2   -3.40    3.90
   0  -8  -2    1.40    3.10
   0  -8   2   -8.20    4.40
   0  -8   2   -1.00    5.00
   0  -8   2    1.70    4.10
   0   8   3   70.39   12.00
   0   8  -3   77.09   10.50
   0   8  -3   77.19   11.90
   0   8  -3   81.99   11.50
   0   8   3   73.49   10.30
   0   8  -3  115.49   14.10
   0   8  -3   72.39   13.20
   0   8   3   98.79   10.90
   0   8   3   80.19   11.50
   0   8  -3   78.69   12.00
   0   8   3   97.69   13.30
   0  -8  -3   86.59   12.80
   0  -8   3   92.89   12.10
   0  -8  -3  103.79   10.80
   0  -8   3   82.49   10.10
   0  -8   3   66.49   12.00
   0  -8   3   63.49   12.40
   0  -8  -3   74.09   11.50
   0  -8  -3   68.19   10.50
   0  -8   3   83.29   11.10
   0  -8  -3   78.99   11.70
   0  -8   3   97.79   12.40
   0  -8  -3   70.29   10.10
   0  -8   3   87.89   13.50
   0  -8  -3   80.09   12.80
   0  -8  -3   76.39   10.80
   0  -8   3  110.69   12.10
   0  -8  -3  106.69   13.60
   0   8  -4   28.60    8.00
   0   8   4   19.70    3.80
   0   8   4   27.30    4.10
   0   8   4   30.60    7.50
   0   8  -4   27.10    4.60
   0   8  -4   28.70    6.60
   0   8  -4   22.40    7.20
   0   8   4   19.10    6.50
   0   8  -4   23.10    7.40
   0   8   4   31.90    6.30
   0   8  -4   30.10    7.10
   0  -8   4   22.30    7.90
   0  -8   4   21.00    5.50
   0  -8  -4   18.50    6.40
   0  -8  -4   27.60    4.60
   0  -8   4   18.10    5.50
   0  -8   4   38.80    7.30
   0  -8  -4   20.30    8.20
   0  -8  -4   23.30    4.30
   0  -8  -4   25.70    4.40
   0  -8  -4   18.30    6.90
   0  -8   4   29.90    7.90
   0  -8   4   30.70    3.90
   0  -8  -4   32.40    4.80
   0  -8  -4   17.70    5.80
   0  -8   4   29.20    6.70
   0   8   5  171.28   24.60
   0   8  -5  164.88   23.50
   0   8  -5  180.28   21.10
   0   8   5  195.78   24.60
   0   8  -5  206.28   23.30
   0   8  -5  217.58   23.90
   0   8  -5  223.68   25.80
   0  -8   5  154.38   22.60
   0  -8  -5  182.08   23.90
   0  -8   5  193.48   23.70
   0  -8  -5  168.48   21.00
   0  -8   5  195.18   22.70
   0  -8  -5  234.58   25.90
   0  -8  -5  173.48   20.90
   0  -8   5  241.28   25.40
   0  -8   5  196.28   25.60
   0  -8  -5  249.88   23.90
   0  -8  -5  180.08   24.50
   0   8  -6   43.80    9.60
   0   8  -6   53.69    9.50
   0   8  -6   61.09   11.80
   0   8  -6   43.00    5.70
   0   8  -6   46.60   11.40
   0   8   6   28.60    9.20
   0   8  -6   62.59   10.50
   0  -8   6   57.59    9.50
   0  -8   6   39.70   11.30
   0  -8  -6   44.00    9.80
   0  -8   6   55.09    7.30
   0  -8   6   61.09   10.20
   0  -8  -6   42.40    5.80
   0  -8   6   33.80    8.70
   0  -8  -6   38.90   10.90
   0  -8  -6   59.99    9.90
   0   8  -7   49.80    9.00
   0   8   7   28.20    9.00
   0   8  -7   25.30    8.30
   0   8  -7   35.30   10.50
   0   8  -7   11.90    8.50
   0   8  -7   29.70    9.20
   0  -8   7   18.50    7.40
   0  -8   7   26.50    4.70
   0  -8   7   40.90   10.90
   0  -8   7   31.20    7.80
   0  -8  -7   34.00    9.20
   0  -8  -7   31.60    8.30
   0  -8   7   21.40    9.10
   0  -8   7   24.80    8.30
   0  -8  -7   23.00    3.60
   0  -8  -7   18.30    7.10
   0   8  -8    1.80    7.10
   0   8  -8    6.70    7.20
   0   8  -8   11.30   10.00
   0   8   8    1.20    7.20
   0   8  -8   -6.80    6.30
   0  -8  -8   -1.40    7.00
   0  -8  -8    0.80    1.80
   0  -8  -8    4.00    2.30
   0  -8  -8   -2.20    6.00
   0  -8   8    5.30    8.50
   0  -8   8   17.40    7.80
   0  -8   8   13.80    6.30
   0  -8  -8    0.20    6.60
   0  -8   8   -1.00    5.90
   0  -8   8   -2.10    7.50
   0   8  -9    7.30    8.80
   0   8  -9    9.20   10.80
   0   8   9    0.80    8.00
   0   8  -9    0.70    7.80
   0  -8   9   17.20    6.60
   0  -8  -9    4.30    7.30
   0  -8  -9    0.50    2.10
   0  -8  -9    0.00    8.40
   0  -8  -9    0.40    6.10
   0  -8   9    3.90    7.70
   0  -8   9  -10.90    7.40
   0  -8   9   21.20   10.60
   0   9   0   -0.10    4.00
   0   9   0    2.80    4.20
   0   9   0    5.20    4.10
   0   9   0    0.40    3.60
   0   9   0   -3.70    3.50
   0   9   0    3.00    4.50
   0   9   0   -1.60    3.00
   0  -9   0    4.70    4.10
   0  -9   0    6.40    4.90
   0  -9   0    1.90    3.90
   0  -9   0    1.80    3.60
   0  -9   0   -0.80    3.80
   0  -9   0    1.90    4.60
   0  -9   0   -0.20    4.70
   0   9  -1  142.79   16.50
   0   9  -1  107.99   15.40
   0   9   1  134.19   14.90
   0   9   1  130.39   16.60
   0   9   1   97.39   15.70
   0   9   1  115.79   16.10
   0   9  -1  129.19   17.20
   0   9  -1  140.79   15.60
   0   9   1  121.79   14.80
   0   9   1  110.99   16.30
   0   9  -1  107.59   16.80
   0   9   1  151.78   16.40
   0   9  -1  109.69   15.20
   0  -9  -1  113.09   16.30
   0  -9   1  139.49   15.60
   0  -9   1  130.99   17.50
   0  -9  -1  111.39   16.30
   0  -9  -1  130.19   15.30
   0  -9   1  135.49   16.00
   0  -9   1  119.49   15.40
   0  -9  -1  118.39   14.70
   0  -9  -1  112.29   15.40
   0  -9  -1  100.99   15.90
   0  -9  -1  162.88   18.40
   0  -9   1  126.19   16.80
   0  -9   1  120.39   16.40
   0  -9  -1  136.09   16.20
   0  -9   1  123.39   17.10
   0   9   2    2.00    3.90
   0   9  -2    0.50    4.60
   0   9  -2    5.60    4.80
   0   9   2    7.00    2.30
   0   9  -2   10.30    5.50
   0   9  -2   -1.00    3.30
   0   9   2    7.70    4.80
   0   9   2   -0.30    4.20
   0   9  -2    0.40    4.70
   0   9   2    3.10    2.20
   0   9  -2    6.20    5.70
   0   9   2   -4.30    4.00
   0   9   2    6.00    4.00
   0  -9  -2   -0.10    3.10
   0  -9  -2    7.50    5.40
   0  -9   2    4.40    4.50
   0  -9  -2    4.40    3.90
   0  -9   2   14.50    6.10
   0  -9   2    1.20    4.00
   0  -9  -2    1.60    3.30
   0  -9  -2   -3.60    3.40
   0  -9   2    2.10    5.20
   0  -9  -2    8.10    4.50
   0  -9  -2    6.10    3.70
   0  -9   2   12.40    4.90
   0  -9   2    3.00    3.20
   0  -9  -2    7.50    4.90
   0   9  -3  118.59   14.90
   0   9   3  118.99   14.20
   0   9  -3   88.19   16.00
   0   9   3  107.69   13.80
   0   9   3   90.79   15.40
   0   9  -3   93.99   16.00
   0   9  -3  117.49   15.50
   0   9  -3   84.49   14.70
   0   9  -3  117.19   13.90
   0   9   3  123.79   15.20
   0   9   3  118.59   16.40
   0  -9  -3   79.19   13.70
   0  -9  -3  113.19   13.50
   0  -9  -3  112.29   13.90
   0  -9   3  115.59   15.20
   0  -9   3  102.69   13.70
   0  -9   3  134.69   17.50
   0  -9   3  130.59   13.40
   0  -9  -3  107.69   16.00
   0  -9   3  100.09   14.70
   0  -9  -3  122.99   16.50
   0  -9   3  100.39   15.10
   0  -9  -3  118.09   14.30
   0  -9  -3  125.69   15.60
   0  -9   3  106.49   15.00
   0  -9  -3  120.69   15.10
   0  -9  -3  110.29   16.30
   0   9   4  485.55   61.59
   0   9  -4  465.05   61.99
   0   9   4  526.45   59.59
   0   9  -4  579.24   59.99
   0   9  -4  591.94   61.69
   0   9  -4  652.53   63.19
   0   9   4  513.15   60.69
   0   9   4  543.45   59.59
   0   9  -4  563.74   61.29
   0   9   4  569.64   62.29
   0  -9   4  515.05   62.39
   0  -9  -4  467.75   59.79
   0  -9   4  560.14   61.49
   0  -9  -4  569.54   59.69
   0  -9   4  589.54   60.89
   0  -9  -4  530.45   62.09
   0  -9   4  512.45   60.69
   0  -9   4  580.94   59.39
   0  -9   4  532.75   60.49
   0  -9  -4  506.35   61.09
   0  -9  -4  577.24   59.99
   0  -9   4  570.84   62.59
   0  -9   4  578.54   61.19
   0  -9  -4  471.15   61.69
   0   9   5    6.90    7.40
   0   9  -5   21.00    8.50
   0   9  -5   14.60    7.90
   0   9  -5    8.60    6.70
   0   9  -5    9.70    6.40
   0   9   5   19.40    7.60
   0   9  -5   17.90    3.40
   0  -9  -5   14.30    3.70
   0  -9   5   25.80    5.70
   0  -9  -5   11.80    7.10
   0  -9  -5   10.90    8.10
   0  -9  -5   13.30    3.00
   0  -9  -5   24.50    6.90
   0  -9   5   13.90    7.70
   0  -9   5   11.90    7.90
   0  -9  -5    9.50    2.60
   0  -9   5   12.60    5.20
   0  -9  -5   14.90    3.60
   0  -9   5   20.20    6.60
   0  -9   5   13.70    6.70
   0   9   6   82.29   15.50
   0   9  -6   85.59   14.10
   0   9  -6   83.89   14.50
   0   9  -6   78.59   16.50
   0   9  -6   99.39   16.50
   0   9  -6  108.79   11.10
   0  -9  -6   82.39   11.60
   0  -9  -6  111.99   17.00
   0  -9   6  100.89   14.40
   0  -9   6  116.79   18.10
   0  -9   6  105.19   13.70
   0  -9   6   96.39   12.70
   0  -9  -6   73.49   14.70
   0  -9  -6  100.09   14.90
   0  -9  -6   94.19   11.60
   0   9  -7    1.60    7.60
   0   9   7   -3.00    6.50
   0   9  -7    3.00    6.60
   0   9  -7   -3.20    6.30
   0   9  -7    3.60    6.40
   0   9  -7   -0.90    6.00
   0  -9   7   -5.30    5.00
   0  -9   7    5.40    3.60
   0  -9   7    0.90    8.60
   0  -9  -7    0.20    6.90
   0  -9  -7  -14.90    5.40
   0  -9  -7    6.80    6.10
   0  -9  -7   -0.70    2.30
   0  -9  -7   -3.20    2.30
   0  -9   7   -9.50    7.70
   0  -9   7   -7.80    5.90
   0   9   8   10.30    8.40
   0   9  -8   12.70    8.30
   0   9  -8    4.30   10.30
   0   9  -8    4.60    7.90
   0   9  -8   19.50    9.20
   0  -9   8   -0.30    7.60
   0  -9   8    5.80    6.90
   0  -9  -8    1.60    2.30
   0  -9   8   21.60   10.10
   0  -9  -8   -0.10    6.80
   0  -9  -8   -0.20    6.90
   0  -9   8   10.80    9.10
   0  -9  -8   -7.90   10.30
   0  10   0   17.60    5.80
   0  10   0   20.00    5.90
   0  10   0    9.70    4.70
   0  10   0   11.50    5.70
   0  10   0   13.90    5.00
   0 -10   0    9.70    5.40
   0 -10   0   20.90    7.30
   0 -10   0   15.70    5.20
   0 -10   0   19.60    5.60
   0 -10   0   10.50    4.70
   0 -10   0    6.30    4.60
   0 -10   0    9.50    5.70
   0  10   1   53.19    9.10
   0  10  -1   37.20    8.30
   0  10   1   46.30    8.80
   0  10  -1   35.70    7.70
   0  10   1   49.70    7.50
   0  10  -1   39.20    8.60
   0  10  -1   29.20    7.30
   0  10  -1   62.89    8.50
   0  10   1   48.90    8.60
   0  10  -1   41.60    9.00
   0  10   1   59.59    7.10
   0  10   1   51.69    8.60
   0 -10  -1   47.30    8.90
   0 -10  -1   41.00    9.50
   0 -10  -1   37.10    6.70
   0 -10  -1   44.10    8.60
   0 -10   1   40.10    8.70
   0 -10  -1   41.90    8.50
   0 -10   1   52.69    8.00
   0 -10   1   29.30    8.50
   0 -10  -1   40.20    7.30
   0 -10   1   46.00    8.70
   0 -10  -1   60.09    9.20
   0 -10   1   34.40    8.10
   0 -10  -1   44.00    8.20
   0 -10   1   52.59    8.00
   0 -10   1   58.89   10.40
   0  10  -2   52.19    9.00
   0  10   2   49.99    8.10
   0  10   2   49.50    9.00
   0  10  -2   49.60    7.90
   0  10  -2   36.50    9.10
   0  10   2   42.90    6.00
   0  10  -2   46.40    7.80
   0  10  -2   43.70    8.70
   0  10   2   42.00    8.00
   0  10   2   38.30    8.40
   0  10   2   46.00    9.40
   0  10   2   44.90    5.90
   0  10  -2   37.60    9.10
   0 -10  -2   40.40    8.40
   0 -10  -2   49.00    9.10
   0 -10   2   25.50    9.30
   0 -10   2   46.60    8.00
   0 -10  -2   48.30    7.60
   0 -10  -2   34.80    7.30
   0 -10   2   34.30    8.40
   0 -10  -2   54.59   10.30
   0 -10   2   56.59   10.30
   0 -10  -2   38.60    8.00
   0 -10   2   49.00    7.30
   0 -10  -2   41.70    7.30
   0 -10   2   43.60    8.90
   0 -10   2   52.89    9.30
   0 -10  -2   31.00    7.60
   0  10  -3   60.99   12.00
   0  10  -3   50.99    8.40
   0  10  -3   74.79   10.50
   0  10   3   41.40    9.20
   0  10   3   63.89    9.00
   0  10   3   47.30   10.20
   0  10   3   59.99   10.80
   0  10  -3   46.30   11.10
   0  10  -3   69.39   11.30
   0 -10  -3   63.59    9.80
   0 -10  -3   62.39    8.80
   0 -10   3   72.19   12.50
   0 -10   3   57.69    9.90
   0 -10   3   53.79    7.90
   0 -10  -3   68.49    9.50
   0 -10   3   51.99   10.40
   0 -10  -3   36.60   10.30
   0 -10   3   61.99    9.70
   0 -10  -3   52.79    8.20
   0 -10  -3   49.30    8.60
   0 -10  -3   48.90   10.10
   0 -10   3   52.19    8.20
   0 -10   3   42.70   10.50
   0  10   4   83.49   13.70
   0  10  -4   55.89   12.80
   0  10   4   74.89    9.50
   0  10   4   80.89   11.50
   0  10  -4   71.69   13.80
   0  10   4   63.79    9.30
   0  10  -4   61.39   12.20
   0  10  -4   80.79   12.40
   0 -10   4   78.59   14.10
   0 -10   4   56.49   11.00
   0 -10  -4   74.29    9.70
   0 -10   4   72.39    9.10
   0 -10  -4   65.89    9.90
   0 -10   4   86.59   14.00
   0 -10   4   56.49   11.80
   0 -10   4   88.79   12.40
   0 -10  -4   85.09   10.40
   0 -10   4   68.79   11.20
   0 -10   4   65.39   10.30
   0 -10  -4   65.19   12.50
   0 -10  -4   41.70   10.80
   0 -10  -4   55.19   11.30
   0 -10  -4   70.69    9.80
   0  10  -5    1.10    5.20
   0  10  -5    2.70    6.90
   0  10  -5    7.00    7.30
   0  10  -5   -0.50    2.70
   0  10   5   -0.40    1.30
   0  10   5    1.40    1.40
   0  10   5   -4.10    5.60
   0  10  -5   -1.80    7.20
   0  10   5   -1.00    7.00
   0 -10   5    7.60    8.30
   0 -10  -5  -11.90    3.00
   0 -10   5    1.00    6.50
   0 -10  -5    3.70    2.50
   0 -10  -5   -3.90    4.80
   0 -10   5   -0.50    4.00
   0 -10  -5   -2.10    3.30
   0 -10   5    7.70    5.10
   0 -10  -5    3.20    7.30
   0 -10  -5   -5.00    2.60
   0 -10   5   -4.60    5.00
   0  10  -6    3.20    5.70
   0  10   6    6.00    6.90
   0  10  -6   11.30    8.70
   0  10  -6    3.50    5.70
   0  10  -6   -2.50    7.60
   0  10  -6    1.00    1.80
   0  10  -6    0.50    6.20
   0 -10   6   16.90    8.30
   0 -10  -6    5.60    3.80
   0 -10   6    7.70    5.30
   0 -10  -6    6.50    6.60
   0 -10   6    2.90    8.70
   0 -10  -6    9.00    6.90
   0 -10   6    6.90    4.40
   0 -10  -6   -3.00    6.70
   0 -10  -6   -2.30    2.80
   0 -10   6   -1.00    6.90
   0  10  -7    0.30    7.60
   0  10  -7   13.10    7.50
   0  10   7    3.20    8.50
   0  10  -7   17.20    8.30
   0  10  -7    1.10    7.20
   0  10  -7   11.90    9.90
   0 -10   7    7.90    7.50
   0 -10   7   -1.50    8.30
   0 -10  -7    4.50    3.30
   0 -10   7   10.40    4.30
   0 -10  -7    5.50    3.10
   0 -10  -7    4.20    8.00
   0 -10   7    0.80    6.30
   0 -10   7   12.20   10.10
   0 -10  -7   19.00   13.60
   0 -10   7   19.90    7.40
   0 -10  -7   20.90    7.80
   0  10  -8   -0.70    7.40
   0  10  -8   13.00   10.70
   0  10   8   -4.50    8.20
   0 -10  -8   -2.20    2.60
   0 -10  -8   15.90    7.90
   0 -10   8   -9.80    7.90
   0 -10  -8   -1.50    2.50
   0 -10   8    2.70    3.00
   0 -10   8   10.00    7.00
   0 -10   8    3.40    7.00
   0 -10  -8   -9.60    6.50
   0 -10   8   13.10   12.90
   0  11   0   -0.90    4.60
   0  11   0   -5.30    4.30
   0  11   0   -5.00    4.50
   0  11   0    3.00    5.50
   0  11   0    1.20    5.00
   0  11   0   -4.30    4.40
   0 -11   0   -3.90    4.10
   0 -11   0   -3.10    6.00
   0 -11   0   -2.70    4.30
   0 -11   0   -1.40    2.20
   0 -11   0   -4.10    5.10
   0 -11   0    4.20    4.10
   0 -11   0    1.20    4.30
   0 -11   0   -3.80    5.30
   0  11   1   24.20    5.00
   0  11   1   17.10    6.50
   0  11  -1    8.10    6.80
   0  11   1   14.40    5.00
   0  11  -1   12.40    6.50
   0  11  -1   35.40    7.20
   0  11   1   28.70    7.20
   0  11  -1   16.40    6.30
   0  11   1   13.50    6.00
   0  11   1   17.20    6.40
   0  11   1   22.50    6.70
   0  11  -1    4.30    4.80
   0 -11  -1   16.10    5.90
   0 -11   1   11.00    6.40
   0 -11  -1    8.20    5.50
   0 -11   1   13.70    5.20
   0 -11   1   19.80    6.30
   0 -11   1   19.80    7.00
   0 -11  -1   17.60    7.90
   0 -11  -1   19.80    6.40
   0 -11  -1   11.40    3.90
   0 -11  -1   24.40    6.00
   0 -11   1   28.10    8.30
   0 -11  -1   10.60    5.80
   0 -11   1   12.80    5.20
   0 -11  -1   19.10    6.30
   0 -11   1   17.70    6.60
   0  11   2  107.69   16.00
   0  11   2  122.19   14.10
   0  11  -2  113.09   15.80
   0  11   2  103.19   17.00
   0  11   2  102.59   16.90
   0  11   2  132.79   16.80
   0  11  -2  111.79   16.50
   0  11   2  122.29   14.00
   0  11  -2  123.99   16.40
   0  11  -2  124.59   18.00
   0  11  -2  127.79   18.60
   0  11   2  116.69   15.90
   0  11  -2  117.29   15.80
   0 -11   2  139.29   19.10
   0 -11  -2  112.59   15.40
   0 -11   2  108.69   17.80
   0 -11  -2  131.69   15.80
   0 -11   2  117.09   17.00
   0 -11   2  148.69   16.80
   0 -11  -2  116.69   15.40
   0 -11   2  141.49   15.40
   0 -11   2  152.88   17.60
   0 -11   2  112.29   17.10
   0 -11  -2  128.49   18.50
   0 -11  -2   91.19   15.70
   0 -11  -2  113.29   16.30
   0 -11  -2  111.49   16.70
   0 -11   2  104.99   14.10
   0  11  -3   13.00    7.80
   0  11  -3   -4.80    5.20
   0  11  -3   11.20    4.80
   0  11   3    9.60    6.80
   0  11  -3   21.40    8.10
   0  11   3   15.00    5.20
   0  11   3    6.90    5.40
   0  11   3    5.60    6.60
   0  11  -3    5.70    6.80
   0 -11  -3    6.80    4.50
   0 -11  -3   17.90    8.00
   0 -11  -3    8.80    4.90
   0 -11   3    7.90    3.70
   0 -11  -3    7.40    5.00
   0 -11   3    3.20    5.70
   0 -11   3   16.60    7.90
   0 -11   3    2.90    6.00
   0 -11   3   18.70    8.70
   0 -11   3   10.60    4.00
   0 -11  -3    3.70    4.70
   0 -11  -3   11.80    5.40
   0 -11   3    6.10    6.20
   0 -11  -3    9.90    6.30
   0  11   4  -11.40    4.40
   0  11  -4   -1.60    5.90
   0  11   4    0.60    5.80
   0  11  -4   -1.80    3.20
   0  11   4    0.80    3.60
   0  11   4    6.60    6.90
   0  11  -4    1.30    7.50
   0  11  -4   -6.20    6.50
   0 -11  -4    0.20    3.80
   0 -11  -4   -7.50    5.80
   0 -11  -4    5.00    5.50
   0 -11   4   -4.50    5.00
   0 -11  -4   -4.50    3.70
   0 -11   4   -3.70    2.40
   0 -11  -4   -1.30    3.60
   0 -11   4   -2.10    5.70
   0 -11   4   -2.20    7.40
   0 -11   4    0.70    3.60
   0 -11   4    6.80    5.90
   0 -11  -4   -1.90    3.40
   0 -11  -4   -6.40    5.30
   0 -11   4   -0.90    6.90
   0  11  -5    6.10    7.60
   0  11  -5    9.60    8.50
   0  11   5   16.20    3.10
   0  11  -5   17.00    4.10
   0  11   5    7.20    7.40
   0  11   5   17.10    3.30
   0  11  -5   30.60    7.80
   0  11   5    7.20    6.90
   0  11  -5   26.60    8.20
   0 -11   5   27.90    9.50
   0 -11   5   34.20    9.40
   0 -11  -5   18.10    9.40
   0 -11   5   12.60    6.20
   0 -11  -5   15.00    4.80
   0 -11   5   21.50    7.50
   0 -11  -5   25.70    7.10
   0 -11  -5   19.00    4.60
   0 -11   5   23.60   10.00
   0 -11  -5   15.20    3.90
   0 -11  -5   16.50    4.50
   0 -11   5   13.30    5.50
   0  11  -6   16.40    7.40
   0  11  -6   13.00    9.10
   0  11  -6   12.00    9.30
   0  11  -6   21.70    8.80
   0  11   6   18.50    9.40
   0  11  -6   16.30    7.60
   0  11  -6   11.20    3.10
   0 -11   6   19.60   11.80
   0 -11  -6   10.10    4.50
   0 -11   6    8.70    7.10
   0 -11  -6   10.40    7.80
   0 -11  -6   26.80    8.10
   0 -11   6   15.40    6.10
   0 -11   6   24.50    6.20
   0 -11   6   32.40    9.70
   0 -11  -6   28.90    6.00
   0 -11   6   25.20   10.70
   0  11  -7    9.60   10.40
   0  11   7   -6.20    7.60
   0  11  -7   10.10    8.20
   0  11  -7   18.60    9.60
   0  11  -7    6.20    9.50
   0 -11  -7    1.20    3.70
   0 -11   7    8.30    9.80
   0 -11   7    9.20    8.60
   0 -11   7    0.50    4.20
   0 -11   7    6.20    6.50
   0 -11   7   13.70    7.10
   0 -11   7    7.50   10.40
   0 -11  -7    8.50    3.60
   0 -11  -7    2.70    7.50
   0 -11  -7   -2.20    6.20
   0  12   0   25.10    7.20
   0  12   0   37.00    8.30
   0  12   0   17.30    7.50
   0  12   0   23.10    6.10
   0  12   0   20.80    6.00
   0  12   0   27.90    8.80
   0 -12   0   17.20    6.10
   0 -12   0   41.10    9.10
   0 -12   0   32.90    9.40
   0 -12   0   14.10    7.50
   0 -12   0   19.30    6.90
   0 -12   0   21.60    7.10
   0 -12   0   19.40    4.30
   0 -12   0   27.70    7.30
   0  12   1    3.00    5.50
   0  12  -1    4.10    5.30
   0  12   1   -1.60    4.40
   0  12  -1    5.40    6.60
   0  12  -1    5.70    5.90
   0  12   1    4.90    4.00
   0  12   1    6.20    5.60
   0  12  -1  -12.30    4.90
   0  12   1    9.10    6.20
   0  12  -1   -0.90    4.60
   0  12   1   -5.30    5.50
   0 -12  -1    0.10    3.20
   0 -12   1    2.00    5.90
   0 -12  -1    7.40    5.50
   0 -12  -1   -0.60    5.90
   0 -12   1   -4.60    4.80
   0 -12   1    3.80    5.80
   0 -12   1    0.30    4.40
   0 -12  -1    5.20    5.70
   0 -12  -1   -4.40    5.10
   0 -12  -1    1.40    6.90
   0 -12   1   -5.00    6.70
   0 -12   1    6.50    7.10
   0 -12   1   -1.90    6.50
   0 -12  -1    0.70    5.40
   0  12  -2  106.19   17.40
   0  12   2  118.99   17.10
   0  12   2  111.39   15.80
   0  12   2   99.49   15.60
   0  12   2  123.29   13.50
   0  12  -2  119.79   16.40
   0  12  -2   85.89   14.90
   0  12  -2  138.69   15.90
   0  12   2  105.19   13.40
   0  12   2  109.19   16.80
   0  12   2  148.69   16.90
   0 -12   2  105.09   16.60
   0 -12   2   83.49   15.70
   0 -12  -2  116.79   16.50
   0 -12  -2  124.19   18.20
   0 -12  -2  119.79   15.00
   0 -12   2  113.79   17.80
   0 -12  -2   92.89   15.30
   0 -12  -2   85.59   15.70
   0 -12   2   94.09   17.40
   0 -12   2  119.59   15.10
   0 -12  -2   98.69   14.80
   0 -12   2  137.39   17.90
   0 -12  -2   95.19   14.80
   0 -12   2  134.69   16.30
   0 -12   2  115.49   13.70
   0  12  -3   20.40    9.10
   0  12   3   35.30    7.80
   0  12   3   36.70    9.60
   0  12  -3   52.09   11.80
   0  12   3   45.70   10.30
   0  12   3   36.70    8.70
   0  12  -3   51.39    9.70
   0  12  -3   57.19    8.70
   0 -12  -3   30.40    7.70
   0 -12  -3   30.30    7.70
   0 -12   3   48.00   10.20
   0 -12   3   39.40   11.10
   0 -12  -3   38.40    8.00
   0 -12  -3   28.50    7.30
   0 -12   3   39.00   10.90
   0 -12   3   49.40    7.00
   0 -12   3   54.39   11.80
   0 -12  -3   57.09   10.50
   0 -12  -3   33.90    7.30
   0 -12   3   39.40    7.10
   0 -12  -3   38.10   10.40
   0  12  -4   40.10   11.70
   0  12   4   40.60   10.30
   0  12   4   23.50    9.30
   0  12  -4   52.69   10.70
   0  12  -4   41.30    7.70
   0  12   4   39.70    9.40
   0  12  -4   46.10    9.40
   0  12  -4   43.70   12.00
   0  12   4   41.80    7.60
   0 -12   4   35.10    8.90
   0 -12  -4   42.10    8.20
   0 -12   4   42.80    7.80
   0 -12   4   46.20   10.40
   0 -12   4   23.80   11.00
   0 -12  -4   64.59   10.80
   0 -12   4   70.19   10.90
   0 -12   4   49.80    6.90
   0 -12  -4   54.79   12.00
   0 -12  -4   53.99    8.60
   0 -12  -4   42.60    8.30
   0 -12  -4   43.30    9.90
   0 -12  -4   53.69    8.10
   0 -12   4   60.79   11.40
   0  12   5   -3.60    6.40
   0  12  -5   10.70    8.90
   0  12   5    3.10    2.60
   0  12  -5   -0.20    3.20
   0  12   5   -6.90    2.50
   0  12  -5    0.10    7.70
   0  12   5  -12.30    5.70
   0  12  -5   -2.40    5.80
   0 -12   5    6.30    6.30
   0 -12  -5    4.50    4.00
   0 -12   5  -13.70    7.00
   0 -12   5    2.10    6.40
   0 -12   5   -0.20    8.60
   0 -12   5    1.30    4.30
   0 -12  -5   -1.00    6.90
   0 -12  -5    0.10    3.80
   0 -12  -5   -2.00    4.10
   0 -12  -5   -3.30    2.90
   0 -12   5  -12.90    6.80
   0 -12  -5   12.60    6.90
   0  12  -6    1.50    7.40
   0  12  -6    3.50    7.90
   0  12  -6    3.80    7.30
   0  12  -6    4.40    8.30
   0  12  -6    7.10    9.30
   0  12   6   -7.20    7.80
   0 -12   6    6.00    5.80
   0 -12   6   13.20   10.80
   0 -12  -6    3.50    7.80
   0 -12   6    0.30    5.20
   0 -12  -6   -3.10    4.10
   0 -12   6    6.60    5.40
   0 -12   6    2.90    9.20
   0 -12  -6    1.00    4.40
   0 -12   6    4.00    7.70
   0 -12  -6  -11.90    7.00
   0  12  -7   43.40   11.10
   0  12  -7   31.20   14.00
   0  12   7   54.79   12.80
   0 -12  -7   71.29   12.30
   0 -12   7   36.20    7.60
   0 -12  -7   35.00   11.30
   0 -12   7   58.39   14.50
   0 -12   7   19.80    8.40
   0 -12  -7   58.39    7.70
   0 -12  -7   31.70    6.60
   0 -12   7   16.70   10.50
   0 -12   7   39.00    9.90
   0  13   0    6.10    6.10
   0  13   0    0.90    6.60
   0  13   0   11.00    5.90
   0  13   0   12.60    5.60
   0 -13   0    4.00    5.30
   0 -13   0    2.20    5.60
   0 -13   0    6.50    5.80
   0 -13   0   -3.20    5.90
   0 -13   0   -3.40    6.40
   0 -13   0    0.30    2.80
   0 -13   0   -5.30    5.60
   0  13   1  333.57   36.60
   0  13  -1  317.67   38.30
   0  13  -1  357.66   37.50
   0  13  -1  387.76   40.40
   0  13  -1  389.36   38.10
   0  13   1  393.66   39.30
   0  13   1  323.67   39.00
   0  13   1  378.36   37.00
   0 -13  -1  330.17   37.60
   0 -13   1  293.67   38.60
   0 -13   1  338.47   39.60
   0 -13  -1  281.27   36.40
   0 -13   1  357.06   38.00
   0 -13  -1  276.47   38.40
   0 -13  -1  292.17   37.40
   0 -13  -1  313.77   38.50
   0 -13   1  292.17   37.50
   0 -13   1  257.07   37.60
   0 -13  -1  332.37   39.20
   0 -13   1  271.57   39.00
   0  13   2  139.19   18.20
   0  13   2  146.39   19.70
   0  13  -2  124.69   18.10
   0  13   2  139.09   15.40
   0  13   2  137.79   15.30
   0  13  -2  102.59   17.00
   0  13   2  103.39   18.50
   0  13  -2  140.79   19.00
   0  13  -2  149.69   20.70
   0 -13  -2  128.19   18.60
   0 -13  -2  122.19   18.20
   0 -13  -2  120.09   17.30
   0 -13   2  126.39   20.10
   0 -13   2  119.99   17.60
   0 -13   2  142.29   19.40
   0 -13   2  107.29   17.60
   0 -13   2  103.89   19.10
   0 -13  -2  101.89   16.30
   0 -13  -2  141.99   16.80
   0 -13   2  139.89   18.30
   0 -13   2  156.08   19.90
   0 -13  -2  117.79   18.20
   0 -13  -2  155.38   20.60
   0  13   3   96.09   15.70
   0  13  -3   93.29   13.90
   0  13   3   84.79   12.80
   0  13  -3   85.19   15.20
   0  13  -3   77.59   13.70
   0  13  -3   94.19   14.50
   0  13  -3   80.89   12.90
   0  13  -3   92.29   15.70
   0  13   3   78.89   14.70
   0 -13  -3   78.99   13.20
   0 -13  -3   68.19   12.30
   0 -13   3   78.09   13.80
   0 -13  -3   82.09   12.30
   0 -13   3   84.49   16.00
   0 -13   3   94.99   12.30
   0 -13  -3   92.99   14.90
   0 -13   3  100.49   14.50
   0 -13   3   92.59   11.40
   0 -13   3   99.69   15.40
   0 -13  -3   85.99   15.40
   0 -13   3   95.59   14.00
   0 -13   3   76.89   16.30
   0 -13  -3   66.89   12.60
   0  13   4   31.50    6.20
   0  13   4   23.80    6.10
   0  13  -4   33.60    9.50
   0  13   4   37.10   10.00
   0  13  -4   20.90    5.90
   0  13  -4   29.70    8.80
   0  13  -4   18.50   10.00
   0  13  -4   13.50    8.80
   0  13   4   23.90    8.70
   0  13  -4   37.90    9.30
   0 -13   4   19.70    8.20
   0 -13   4   31.00    8.10
   0 -13  -4   23.50    9.10
   0 -13  -4   15.60    6.40
   0 -13   4   25.20    5.10
   0 -13  -4   20.60    9.40
   0 -13  -4    6.60    5.70
   0 -13  -4   29.70    7.10
   0 -13   4   37.80   11.20
   0 -13  -4   30.70    7.30
   0 -13   4   28.50   10.60
   0 -13  -4   19.50    8.80
   0 -13   4   35.20    9.30
   0 -13   4   37.10   11.00
   0 -13   4   24.30    5.40
   0  13  -5   10.10    8.60
   0  13   5  -12.30    6.10
   0  13  -5    8.60    7.80
   0  13   5    2.10    6.70
   0  13   5   -1.90    3.00
   0  13  -5    2.60    3.90
   0  13  -5   10.40    7.90
   0  13  -5   -3.00    8.20
   0  13  -5    9.90    7.40
   0 -13  -5    2.40    4.30
   0 -13  -5    6.60    4.00
   0 -13   5    6.00    8.00
   0 -13   5    6.40    6.00
   0 -13  -5    3.60    8.10
   0 -13  -5   -0.20    4.70
   0 -13  -5    3.60    6.60
   0 -13   5   -3.40    3.90
   0 -13   5   -1.30    6.30
   0 -13   5    0.80    8.40
   0 -13   5   13.50   10.50
   0 -13  -5    0.30    5.70
   0  13  -6    4.50   11.50
   0  13  -6    3.80    8.00
   0  13  -6    4.20    8.10
   0  13   6    1.50    8.40
   0 -13  -6   -0.80    2.10
   0 -13   6   13.00   11.20
   0 -13   6   -6.20    5.20
   0 -13  -6   18.90    8.60
   0 -13  -6   -4.50    5.00
   0 -13  -6    0.70    4.80
   0 -13   6    7.10    6.30
   0 -13   6   -6.60    9.30
   0 -13  -6    4.10    8.00
   0 -13   6    4.10    5.10
   0  14   0  208.18   21.90
   0  14   0  189.08   23.50
   0  14   0  156.18   23.50
   0  14   0  214.98   30.00
   0  14   0  190.88   24.40
   0  14   0  183.38   21.30
   0 -14   0  165.48   19.90
   0 -14   0  133.49   24.60
   0 -14   0  139.59   22.70
   0 -14   0  162.98   24.10
   0 -14   0  170.78   24.70
   0 -14   0  145.99   22.40
   0  14  -1    1.70    5.90
   0  14  -1    4.50    6.50
   0  14  -1    4.60    7.50
   0  14  -1    2.20    6.10
   0  14   1   -7.30    5.90
   0  14   1   -1.60    6.50
   0  14   1    6.70    5.10
   0  14   1   -2.40    6.60
   0  14  -1    8.00    7.40
   0  14   1    2.20    6.50
   0  14   1   10.00    4.90
   0  14  -1   -0.90    7.60
   0 -14   1    1.30    7.70
   0 -14  -1    3.70    6.60
   0 -14  -1   -2.00    7.60
   0 -14  -1    1.60    6.20
   0 -14   1    0.70    6.70
   0 -14  -1   -2.90    5.40
   0 -14  -1    1.20    3.80
   0 -14  -1   -2.50    5.50
   0 -14  -1    4.20    5.00
   0 -14   1   -1.20    6.60
   0 -14   1   10.10    6.40
   0 -14   1    1.60    7.00
   0 -14   1    9.20    7.30
   0  14   2    7.70    3.90
   0  14   2   -1.30    6.50
   0  14   2    2.50    3.50
   0  14  -2   -1.80    5.60
   0  14   2    6.30    6.70
   0  14  -2    8.10    6.70
   0  14   2   -1.10    6.30
   0  14  -2   -0.80    7.00
   0  14  -2    1.70    8.80
   0 -14  -2   -2.00    5.70
   0 -14  -2   13.10    6.80
   0 -14   2    4.70    7.70
   0 -14  -2    7.40    6.40
   0 -14   2    5.50    3.40
   0 -14  -2    2.10    5.90
   0 -14   2   14.10    6.00
   0 -14  -2    2.50    4.80
   0 -14   2    2.70    7.40
   0 -14  -2    7.30    8.00
   0 -14   2   10.40    6.20
   0 -14   2   12.40    8.00
   0 -14  -2   17.90    7.20
   0 -14   2    3.30    6.70
   0 -14   2   -4.20    6.80
   0  14  -3   12.50    7.60
   0  14   3   -5.50    6.00
   0  14   3   -0.70    5.10
   0  14   3    9.50    7.10
   0  14  -3    1.90    4.60
   0  14   3    1.60    6.10
   0  14  -3   -3.50    7.20
   0  14  -3    5.10    9.20
   0  14   3    1.80    7.50
   0  14  -3   -2.90    6.00
   0 -14  -3    3.20    6.60
   0 -14   3   10.10    9.00
   0 -14   3    5.10    3.20
   0 -14   3   -4.50    7.80
   0 -14  -3   -0.50    5.50
   0 -14   3    0.00    5.90
   0 -14  -3    1.40    5.70
   0 -14  -3   15.30    8.70
   0 -14   3    1.90    4.60
   0 -14  -3    4.00    6.50
   0 -14  -3   -9.90    5.30
   0 -14  -3   -6.90    5.10
   0 -14   3   -2.30    6.10
   0 -14   3    4.80    7.70
   0  14   4    5.00    7.90
   0  14  -4    9.80    7.30
   0  14  -4   10.40    8.20
   0  14  -4    3.60    8.10
   0  14   4    8.20    7.40
   0  14   4   10.50    4.90
   0  14  -4    2.10    7.00
   0  14  -4   14.40   10.40
   0  14  -4    8.40    5.20
   0  14   4    1.60    7.90
   0 -14  -4    3.90    6.70
   0 -14   4   19.30    9.90
   0 -14   4    3.80    9.00
   0 -14   4   19.10    8.00
   0 -14   4   11.20    4.50
   0 -14   4   14.20    6.40
   0 -14  -4    6.40    5.10
   0 -14   4    2.90    6.50
   0 -14  -4   -4.80    7.10
   0 -14  -4    6.40    8.40
   0 -14   4   -2.40    3.50
   0 -14  -4    4.60    5.70
   0  14   5   -9.70    7.10
   0  14  -5    1.40    4.40
   0  14  -5    9.60    8.30
   0  14   5    0.60    3.80
   0  14  -5   -3.20    8.50
   0  14  -5    3.70   11.10
   0 -14   5   -3.40    4.20
   0 -14  -5   -2.70    4.70
   0 -14   5   -2.30   10.50
   0 -14   5   -7.90    6.30
   0 -14   5    1.90    5.80
   0 -14  -5   -5.00    4.20
   0 -14  -5   -9.10    6.50
   0 -14   5    2.30    8.80
   0 -14  -5   -0.10    4.20
   0 -14  -5   15.90   10.30
   0  15   0   17.20    6.40
   0  15   0    2.00    7.50
   0  15   0   -9.80    5.10
   0  15   0  -12.70    7.50
   0  15   0    0.80    5.80
   0  15   0   -3.50    7.50
   0 -15   0    4.00    6.30
   0 -15   0    5.10    7.70
   0 -15   0   -1.50    7.20
   0 -15   0    2.70    3.00
   0 -15   0   -4.10    7.80
   0 -15   0   -3.00    6.10
   0 -15   0    9.20    7.70
   0  15  -1  211.98   26.30
   0  15  -1  206.28   26.00
   0  15  -1  213.38   25.80
   0  15   1  169.68   25.20
   0  15   1  227.48   22.00
   0  15  -1  149.29   23.80
   0  15  -1  238.38   23.40
   0  15   1  195.68   21.50
   0  15   1  196.88   25.60
   0 -15  -1  186.38   22.60
   0 -15  -1  167.68   25.50
   0 -15   1  171.98   25.60
   0 -15  -1  171.48   24.70
   0 -15   1  152.98   19.80
   0 -15  -1  180.88   23.60
   0 -15   1  147.79   22.60
   0 -15  -1  173.68   24.80
   0 -15   1  159.28   25.30
   0 -15   1  170.78   24.60
   0 -15  -1  153.68   24.00
   0 -15   1  174.58   24.10
   0 -15   1  147.69   24.60
   0 -15  -1  165.58   21.00
   0  15   2   48.00   11.70
   0  15   2   38.10   10.30
   0  15   2   53.99    7.50
   0  15  -2   27.20    9.20
   0  15  -2   31.30    9.00
   0  15  -2   32.20    8.50
   0  15  -2   60.79   13.10
   0  15  -2   35.40    9.90
   0  15  -2   54.39   12.60
   0  15   2   19.40    4.90
   0 -15   2   23.30   11.30
   0 -15   2   18.10    8.60
   0 -15  -2   30.40    8.90
   0 -15   2   27.70    4.20
   0 -15  -2   29.30    8.80
   0 -15   2   25.00   10.00
   0 -15   2   31.50    8.40
   0 -15  -2   19.00    6.20
   0 -15  -2   42.90    9.80
   0 -15  -2   24.20    8.80
   0 -15   2   20.60    4.00
   0 -15  -2   29.40   10.10
   0 -15   2   30.70    9.90
   0 -15   2   34.70    9.90
   0  15  -3   22.50    7.90
   0  15  -3    9.40    8.40
   0  15  -3   28.50   11.50
   0  15   3   23.60    9.00
   0  15  -3   25.40   11.30
   0  15  -3   26.70    9.20
   0  15   3    8.30    9.20
   0  15   3   14.10    6.80
   0  15  -3   12.30    6.50
   0  15   3   31.20    8.10
   0 -15   3   11.20    9.30
   0 -15  -3   12.60    7.50
   0 -15   3   12.30   10.30
   0 -15  -3   10.10    7.20
   0 -15  -3   22.90    9.90
   0 -15  -3   11.10    7.80
   0 -15   3    9.70    5.90
   0 -15   3   10.20   10.00
   0 -15   3   20.20    8.30
   0 -15   3    9.00    8.10
   0 -15  -3   22.70    7.60
   0 -15  -3    2.00    8.20
   0 -15   3   25.90    9.70
   0 -15   3   16.80    4.90
   0 -15  -3   19.80    7.10
   0  15   4   45.00    8.90
   0  15   4   40.30    8.30
   0  15  -4   48.40   11.80
   0  15   4   41.40   10.70
   0  15  -4   37.70    8.80
   0  15   4   55.09   12.40
   0  15  -4   48.80   14.10
   0  15  -4   45.50   11.90
   0 -15   4   61.49   14.20
   0 -15   4   33.10   14.40
   0 -15   4   46.20    9.90
   0 -15  -4   36.10    8.60
   0 -15  -4   44.10   11.00
   0 -15   4   57.49    8.20
   0 -15  -4   25.40    8.90
   0 -15   4   53.29   11.90
   0 -15  -4   40.70    9.50
   0 -15   4   44.10   11.70
   0 -15  -4   68.99   14.40
   0 -15  -4   40.00    9.30
   0 -15   4   45.10    6.90
   0  16   0  163.38   23.80
   0  16   0  152.88   24.20
   0  16   0  165.68   21.60
   0  16   0  161.38   24.10
   0  16   0  217.38   22.60
   0 -16   0  140.79   24.40
   0 -16   0  182.38   25.60
   0 -16   0  185.98   25.20
   0 -16   0  151.58   24.60
   0 -16   0  169.38   23.60
   0 -16   0  157.08   22.30
   0  16  -1   30.60    9.80
   0  16   1   24.30    7.10
   0  16   1   37.80   10.90
   0  16  -1   62.99   10.60
   0  16  -1   44.80   11.10
   0  16   1   23.40   10.90
   0  16  -1   25.90   11.40
   0  16  -1   46.30    9.50
   0  16   1   27.70    9.80
   0 -16  -1   33.90    9.90
   0 -16  -1   36.10    6.80
   0 -16   1   24.50   12.00
   0 -16   1   37.40   10.50
   0 -16   1   41.30   12.00
   0 -16   1   52.59   12.00
   0 -16   1   30.20   10.70
   0 -16  -1   24.00    9.70
   0 -16  -1   24.30   12.60
   0 -16  -1   42.60    9.40
   0 -16  -1   35.20   11.70
   0 -16  -1   59.19   12.50
   0 -16   1   49.20   10.20
   0  16   2   47.60   11.50
   0  16   2   41.10    6.30
   0  16   2   45.90   10.50
   0  16  -2   34.70   10.40
   0  16  -2   42.80   10.50
   0  16  -2   39.50   10.20
   0  16  -2   62.79   13.60
   0  16   2   30.80   10.00
   0  16   2   51.19   11.50
   0  16   2   38.30    7.80
   0 -16   2   46.50   10.80
   0 -16   2   29.00   12.50
   0 -16   2   34.70   12.00
   0 -16  -2   32.40   10.60
   0 -16  -2   49.80    8.70
   0 -16  -2   45.80   10.10
   0 -16   2   41.60   11.40
   0 -16  -2   41.80   10.90
   0 -16  -2   29.10   11.60
   0 -16  -2   39.40   10.40
   0 -16   2   69.29   13.70
   0  16   3   22.80   10.30
   0  16  -3   30.00    8.70
   0  16  -3   30.20   10.30
   0  16  -3   37.30   11.20
   0  16   3   34.30    9.00
   0  16  -3   44.20   13.20
   0  16   3   51.49   11.00
   0  16   3   23.30    8.90
   0 -16  -3   29.50    9.90
   0 -16   3   40.30   10.80
   0 -16   3   66.39   14.70
   0 -16  -3   32.70   12.00
   0 -16  -3   36.80   10.10
   0 -16  -3   38.60    9.50
   0 -16  -3   44.20   10.00
   0 -16  -3   47.40   11.60
   0 -16   3   44.50   12.20
   0 -16  -3   37.10    9.60
   0 -16   3   30.30   14.20
   0 -16   3   36.90   11.40
   0 -16   3   28.90    8.60
  -1   0  10    1.60    5.60
  -1   0  10   -7.40    7.60
  -1   0  10    1.60    4.10
   1   0 -10    6.10    5.80
   1   0 -10    6.80    6.30
   1   0 -10   -2.20    4.70
  -1   0   9    3.30    4.20
  -1   0   9    2.90    5.20
   1   0  -9   -0.40    4.90
   1   0  -9    0.50    4.50
   1   0  -9    4.30    5.20
   1   0  -9    0.10    4.50
  -1   0   9   -3.50    6.00
   1   0  -8   77.89   12.20
   1   0  -8   99.19   11.50
   1   0  -8   95.79   12.50
   1   0  -8   83.19   10.20
  -1   0   8   82.09   11.80
  -1   0   8   91.49   11.80
   1   0  -8   67.29   11.80
   1   0  -8   94.89   12.80
  -1   0   8   64.29   13.60
   1   0  -8   77.89   11.40
  -1   0   8   97.59   13.00
  -1   0   7    0.80    4.80
  -1   0   7    6.60    3.70
  -1   0   7    6.30    3.30
   1   0  -7    9.50    4.20
   1   0  -7    7.30    2.60
  -1   0   7    6.60    4.10
   1   0  -7    4.20    3.40
   1   0  -7    4.70    4.00
  -1   0   6  461.45   54.79
  -1   0   6  514.85   54.59
   1   0  -6  562.14   55.09
   1   0  -6  466.25   54.09
  -1   0   6  531.05   54.79
  -1   0   6  415.96   55.59
   1   0  -6  539.05   54.29
   1   0  -6  554.24   54.99
   1   0  -6  422.26   54.49
   1   0  -6  451.05   54.29
   1   0  -6  529.45   56.39
   1   0  -5    1.20    2.40
  -1   0   5   -4.00    2.30
   1   0  -5    5.00    3.50
  -1   0   5   -5.50    3.30
  -1   0   5    4.20    3.30
   1   0  -5   -0.90    4.10
  -1   0   5    1.80    3.00
   1   0  -5   -2.40    2.20
   1   0  -5   -1.40    2.60
   1   0  -5    2.80    3.10
   1   0  -5   -5.70    1.70
   1   0  -4  184.88   20.30
  -1   0   4  176.68   20.10
  -1   0   4  162.78   19.00
   1   0  -4  159.58   18.80
  -1   0   4  172.98   17.90
   1   0  -4  155.78   19.00
   1   0  -4  171.18   18.70
   1   0  -4  158.88   18.40
  -1   0   4  147.39   18.90
  -1   0   4  160.18   17.90
  -1   0   4  176.08   19.10
   1   0  -4  149.49   18.90
  -1   0   3    1.20    3.50
   1   0  -3   -2.70    2.40
  -1   0   3    0.40    2.50
   1   0  -3    1.20    2.10
  -1   0   3    0.80    1.50
  -1   0   3    4.00    2.50
   1   0  -3    0.20    2.30
   1   0  -3   -3.10    1.90
  -1   0   3    3.20    2.40
  -1   0   3    2.50    1.50
   1   0  -3    1.20    1.90
   1   0  -3    1.20    3.70
  -1   0   2  635.94   76.19
  -1   0   2  761.92   75.99
  -1   0   2  634.44   76.59
  -1   0   2  764.52   76.39
   1   0  -2  610.54   76.19
  -1   0   2  772.52   76.29
   1   0  -2  690.53   76.29
   1   0  -2  662.83   76.09
  -1   0   2  629.04   75.89
   1   0  -2  754.12   76.69
  -1   0   2  781.32   76.39
   1   0  -2  756.12   75.99
   1   0  -2  686.63   76.29
  -1   0   1   -0.90    1.50
  -1   0   1   -0.80    1.50
  -1   0   1    1.10    1.10
  -1   0   1    1.40    0.90
   1   0  -1    0.10    0.90
   1   0  -1    1.40    1.10
   1   0  -1    1.80    1.00
  -1   0   1    0.70    1.00
   1   0  -1    1.60    1.30
  -1   0   1    3.10    1.40
   1   0  -1    1.00    1.20
   1   0  -1    1.30    1.70
   1   0   1    0.60    1.20
   1   0   1    0.40    0.70
  -1   0  -1   -0.20    1.20
  -1   0  -1    0.20    1.10
  -1   0  -1    1.00    0.70
   1   0   1    0.10    0.80
   1   0   1    2.50    1.30
   1   0   1    1.10    1.70
   1   0   1    1.10    1.20
   1   0   1   -0.50    0.80
  -1   0  -1    0.20    1.80
  -1   0  -1    1.70    1.20
  -1   0  -1    0.70    0.90
  -1   0  -1   -0.20    0.90
  -1   0  -2 1067.49  105.29
  -1   0  -2  870.41  104.89
  -1   0  -2 1026.30  105.69
   1   0   2  999.20  105.59
   1   0   2 1067.39  105.19
  -1   0  -2  943.61  105.19
  -1   0  -2 1046.40  104.99
   1   0   2  908.61  104.79
  -1   0  -2  881.81  104.99
  -1   0  -2  898.21  105.19
   1   0   2  995.30  105.19
   1   0   3   -1.60    2.10
   1   0   3   -1.20    2.00
   1   0   3    0.40    3.30
  -1   0  -3    4.10    4.10
   1   0   3    0.80    2.40
  -1   0  -3    0.90    2.00
  -1   0  -3   -2.20    2.90
   1   0   3    1.40    1.00
  -1   0  -3    2.20    2.10
  -1   0  -3   -0.20    1.90
  -1   0  -3   -2.30    1.10
   1   0   3    0.20    0.90
  -1   0  -3    4.40    2.40
  -1   0  -4   79.69   11.40
  -1   0  -4   89.19   11.30
   1   0   4  103.69   11.60
  -1   0  -4   92.49   11.10
  -1   0  -4   84.69   10.50
   1   0   4  106.99   11.50
   1   0   4  111.79   12.90
   1   0   4   90.99   11.40
  -1   0  -4  108.29   13.40
  -1   0  -4   91.99   11.40
  -1   0  -4   87.49   10.90
  -1   0  -4   87.09   11.30
  -1   0  -5   -0.20    3.10
  -1   0  -5    1.50    2.50
  -1   0  -5   -3.10    2.30
  -1   0  -5    0.20    2.60
  -1   0  -5   -1.50    2.40
  -1   0  -5    0.90    1.40
   1   0   5   -1.90    3.00
   1   0   5   -0.80    3.80
  -1   0  -5    0.60    2.60
  -1   0  -5   -7.40    4.00
   1   0   5    2.10    2.70
   1   0   5   -0.50    2.60
  -1   0  -6   87.29   10.60
  -1   0  -6  107.69   14.30
   1   0   6   92.09   11.60
  -1   0  -6   82.49   10.90
  -1   0  -6   72.39   11.00
  -1   0  -6   84.39   11.50
  -1   0  -6   77.29    9.50
  -1   0  -6   82.59    9.60
   1   0   6   53.99   11.70
   1   0   6   85.39   10.90
   1   0   6   93.69   11.00
  -1   0  -7    8.30    3.90
  -1   0  -7    7.50    3.90
  -1   0  -7   -6.30    2.80
   1   0   7    0.30    3.30
  -1   0  -7    0.10    3.70
  -1   0  -7   -1.00    3.80
   1   0   7   -3.90    3.80
   1   0   7   -1.40    4.90
   1   0   7    0.50    3.90
  -1   0  -7    0.80    1.30
   1   0   8  133.49   16.80
  -1   0  -8  124.59   16.90
  -1   0  -8  121.39   16.30
   1   0   8  163.28   17.70
  -1   0  -8  122.29   16.70
  -1   0  -8  136.09   17.10
   1   0   8  112.39   18.90
  -1   0  -8  135.69   17.90
  -1   0  -9    1.30    5.20
   1   0   9   -8.60    4.50
  -1   0  -9    7.40    5.30
  -1   0  -9   -6.50    4.70
   1   0   9    2.40    3.90
  -1   0  -9    1.90    5.10
  -1   0  -9   -4.90    4.00
   1   0   9   19.30    8.60
  -1   0 -10   14.40    6.60
  -1   0 -10    2.40    5.00
  -1   0 -10    5.40    5.80
   1   0  10    7.50    4.40
  -1   0 -10   10.70    5.80
   1   0  10   -2.00    4.00
   1   0  10   -4.60    6.30
   1   0  10   -2.40    5.80
  -1   0 -10    0.30    5.80
  -1   1  10    0.30    3.20
  -1   1  10   -5.80    5.60
  -1   1  10   10.10    8.60
   1   1 -10   -0.80    6.10
  -1   1  10   -1.30    3.10
   1   1 -10    7.20    6.90
   1   1 -10    0.70    5.80
   1  -1 -10    1.30    4.30
   1  -1 -10    0.00    3.70
  -1  -1  10    5.00    5.20
  -1  -1  10   -4.40    5.10
  -1  -1  10   -8.90    6.30
  -1  -1  10    1.30    4.90
   1  -1 -10   -0.50    5.30
   1  -1 -10    9.10    6.70
  -1   1   9    7.80    3.50
  -1   1   9    9.40    3.80
   1   1  -9    4.30    4.90
   1   1  -9    2.10    4.50
   1   1  -9   -3.10    5.60
  -1   1   9   18.00    7.90
   1   1  -9   11.70    6.10
   1   1  -9   -0.60    5.10
  -1   1   9   11.00    5.90
  -1  -1   9    7.60    5.20
  -1  -1   9   -5.40    6.60
   1  -1  -9    1.80    3.90
   1  -1  -9    2.70    2.70
   1  -1  -9    5.30    5.80
  -1  -1   9   -0.40    4.20
   1  -1  -9   14.00    4.90
  -1  -1   9    0.50    4.80
   1  -1  -9    4.50    4.70
   1  -1  -9   15.50    4.60
   1   1  -8    2.10    4.20
  -1  -1   8    4.70    4.60
  -1  -1   8    9.80    4.60
  -1  -1   8    3.80    4.50
  -1  -1   8   16.10    6.90
   1   1  -7  139.99   20.10
   1   1  -7  169.18   20.70
  -1   1   7  118.19   21.40
  -1   1   7  154.78   20.30
  -1   1   7  165.98   19.50
   1   1  -7  179.28   19.90
   1   1  -7  139.29   19.70
   1   1  -7  153.68   20.70
   1   1  -7  174.98   19.00
  -1  -1   7  130.79   21.50
  -1  -1   7  152.08   20.20
   1  -1  -7  211.88   20.10
   1  -1  -7  177.48   19.40
   1  -1  -7  167.88   20.90
   1  -1  -7  165.18   19.80
  -1  -1   7  167.78   20.20
   1  -1  -7  179.08   19.20
   1  -1  -7  176.18   19.40
   1   1  -6    3.00    3.70
   1   1  -6    8.70    4.10
  -1   1   6    5.10    3.90
  -1   1   6    6.70    4.80
  -1   1   6    3.30    2.80
   1   1  -6    3.30    3.20
   1   1  -6    0.10    5.20
   1   1  -6    1.90    2.80
   1   1  -6   -1.20    3.80
  -1  -1   6    4.40    3.90
   1  -1  -6    2.20    2.60
   1  -1  -6    1.20    2.80
  -1  -1   6   -1.00    1.50
  -1  -1   6   -4.80    4.40
  -1  -1   6   -3.30    3.60
  -1  -1   6    1.00    3.10
   1  -1  -6   -0.20    3.20
  -1  -1   6    2.20    1.70
   1  -1  -6    3.50    2.90
   1  -1  -6    0.80    2.50
   1  -1  -6    0.90    5.40
   1   1  -5  379.36   39.40
   1   1  -5  336.57   39.10
   1   1  -5  385.26   40.90
  -1   1   5  340.47   39.80
  -1   1   5  293.27   40.20
   1   1  -5  388.56   39.90
   1   1  -5  349.17   39.10
  -1   1   5  406.46   39.30
   1  -1  -5  370.16   39.00
  -1  -1   5  302.67   39.40
   1  -1  -5  366.86   39.30
   1  -1  -5  295.27   39.40
  -1  -1   5  358.26   39.80
  -1  -1   5  322.57   39.30
  -1  -1   5  322.07   40.30
  -1  -1   5  398.36   38.80
   1  -1  -5  347.07   38.70
   1  -1  -5  390.86   40.90
  -1   1   4   34.20    6.70
   1   1  -4   30.00    4.80
  -1   1   4   33.90    4.60
   1   1  -4   31.50    6.90
   1   1  -4   25.40    5.20
  -1   1   4   30.90    5.50
   1   1  -4   26.20    4.00
   1   1  -4   16.50    4.50
   1   1  -4   33.70    5.10
  -1  -1   4   31.80    4.50
   1  -1  -4   34.20    4.90
   1  -1  -4   37.50    5.60
   1  -1  -4   30.60    5.70
   1  -1  -4   25.30    4.20
  -1  -1   4   25.30    5.40
   1  -1  -4   31.50    4.60
  -1  -1   4   22.60    4.00
   1  -1  -4   41.00    6.90
  -1  -1   4   37.70    5.00
  -1  -1   4   43.50    7.30
  -1  -1   4   22.80    5.30
   1  -1  -4   27.20    4.00
  -1   1   3  127.79   13.20
   1   1  -3  107.79   13.50
   1   1  -3  127.09   14.50
  -1   1   3  103.69   13.70
  -1   1   3   94.09   14.10
   1   1  -3  125.09   13.10
   1   1  -3  115.39   13.10
  -1   1   3  105.49   13.80
   1   1  -3  116.99   14.00
   1   1  -3  109.79   13.30
   1  -1  -3  140.29   14.80
  -1  -1   3  106.19   14.20
   1  -1  -3  126.29   14.00
  -1  -1   3  122.99   14.10
  -1  -1   3  118.79   13.40
   1  -1  -3  107.69   13.20
   1  -1  -3  122.39   12.80
  -1  -1   3  116.19   13.10
  -1  -1   3  123.99   14.10
   1  -1  -3  107.69   12.90
   1  -1  -3  104.39   13.60
   1  -1  -3  101.29   13.20
  -1  -1   3  122.99   13.40
   1   1  -2 3809.12  369.56
  -1   1   2 3541.85  369.36
   1   1  -2 3308.17  369.16
  -1   1   2 3677.73  369.66
  -1   1   2 3841.72  369.16
   1   1  -2 3463.25  368.96
   1   1  -2 3816.22  369.06
   1   1  -2 3856.61  369.46
  -1   1   2 3237.68  369.26
   1   1  -2 3156.68  369.06
  -1  -1   2 3838.82  369.46
   1  -1  -2 3157.58  369.36
   1  -1  -2 3711.63  368.86
  -1  -1   2 3061.49  368.96
   1  -1  -2 3312.37  368.86
  -1  -1   2 3049.50  368.96
   1  -1  -2 3171.08  369.26
   1  -1  -2 3279.47  368.96
  -1  -1   2 3532.95  369.46
   1  -1  -2 3143.59  368.96
  -1  -1   2 3177.08  369.36
   1  -1  -2 3044.10  369.46
   1   1  -1 1081.39  130.99
   1   1  -1 1238.58  131.29
   1   1  -1 1327.27  131.09
  -1   1   1 1381.66  131.29
  -1   1   1 1347.07  131.19
   1   1  -1 1117.09  130.99
  -1   1   1 1080.09  130.89
   1   1  -1 1121.39  130.99
  -1  -1   1 1143.29  131.09
  -1  -1   1 1127.89  130.99
   1  -1  -1 1114.89  130.89
  -1  -1   1 1344.97  131.29
   1  -1  -1 1140.79  130.99
   1  -1  -1 1223.48  130.79
   1  -1  -1 1310.07  131.29
   1  -1  -1 1316.57  131.19
  -1  -1   1 1110.59  130.99
  -1  -1   1 1309.57  131.09
   1  -1  -1 1190.38  130.79
   1  -1  -1 1252.47  131.19
   1   1   1   28.50    3.60
   1   1   1   30.70    4.00
  -1   1  -1   27.20    4.50
  -1   1  -1   32.20    4.00
  -1   1  -1   26.40    4.40
   1   1   1   40.60    4.50
   1  -1   1   29.30    4.00
   1  -1   1   31.10    4.50
  -1  -1  -1   26.50    3.60
  -1  -1  -1   30.60    4.00
  -1  -1  -1   25.80    3.70
  -1  -1  -1   32.30    3.60
  -1  -1  -1   37.70    4.50
   1  -1   1   36.70    4.70
  -1   1  -2  144.69   15.30
   1   1   2  129.29   15.30
  -1   1  -2  112.99   14.10
  -1   1  -2  116.49   14.60
  -1   1  -2  133.69   15.20
  -1   1  -2  122.19   14.70
   1   1   2  151.98   15.10
   1   1   2  132.09   14.10
   1   1   2  136.99   14.10
  -1   1  -2  141.89   15.50
   1  -1   2  140.89   15.20
   1  -1   2  123.39   15.00
  -1  -1  -2  129.99   14.90
  -1  -1  -2  124.29   14.10
  -1  -1  -2  131.89   14.60
  -1  -1  -2  113.39   14.80
  -1  -1  -2  112.59   15.20
   1  -1   2  145.69   14.70
   1  -1   2  114.39   15.20
  -1  -1  -2  119.49   14.10
   1  -1   2  138.99   14.30
   1  -1   2  113.79   14.30
   1   1   3  102.59   13.90
  -1   1  -3  102.09   13.40
   1   1   3  119.29   13.40
  -1   1  -3   99.69   12.90
  -1   1  -3  133.49   13.70
   1   1   3  111.29   12.50
  -1   1  -3   98.79   12.70
  -1   1  -3  117.09   14.00
  -1   1  -3  118.29   12.70
   1   1   3   98.99   12.40
  -1  -1  -3  124.69   14.30
   1  -1   3  119.19   12.70
  -1  -1  -3  104.99   12.50
  -1  -1  -3  106.59   12.50
  -1  -1  -3  111.19   13.30
  -1  -1  -3  102.99   12.70
   1  -1   3  130.59   13.60
  -1  -1  -3  109.39   13.30
   1  -1   3   97.59   13.80
  -1  -1  -3  109.09   12.10
  -1  -1  -3  102.29   12.20
   1  -1   3  118.29   13.50
   1  -1   3  112.19   12.50
   1  -1   3  128.29   12.80
   1   1   4    4.00    3.50
  -1   1  -4    7.00    2.70
  -1   1  -4    2.10    3.10
  -1   1  -4    1.90    4.70
   1   1   4   -1.90    2.50
   1   1   4    4.90    2.20
  -1   1  -4   -4.40    2.70
  -1   1  -4    2.50    3.20
   1  -1   4    3.60    1.80
   1  -1   4    3.90    2.40
  -1  -1  -4    5.70    2.00
   1  -1   4    4.80    4.20
  -1  -1  -4    3.00    3.20
  -1  -1  -4    4.40    2.20
   1  -1   4    7.50    3.50
  -1  -1  -4    2.80    2.10
  -1  -1  -4   -1.20    4.30
  -1  -1  -4    4.40    2.00
  -1  -1  -4    3.20    2.90
   1  -1   4    0.80    2.30
   1  -1   4    2.70    3.30
  -1  -1  -4    2.50    1.80
  -1   1  -5  190.18   22.90
  -1   1  -5  222.48   24.90
  -1   1  -5  200.48   23.70
   1   1   5  191.28   23.60
  -1   1  -5  190.98   23.20
   1   1   5  157.98   24.00
  -1   1  -5  228.68   23.90
  -1   1  -5  229.98   23.60
   1   1   5  238.18   23.10
  -1  -1  -5  230.58   25.20
   1  -1   5  179.98   24.30
  -1  -1  -5  212.38   22.80
  -1  -1  -5  206.28   23.80
  -1  -1  -5  241.78   23.20
   1  -1   5  181.38   23.40
  -1  -1  -5  191.88   23.50
   1  -1   5  178.08   22.90
   1  -1   5  229.98   23.90
  -1  -1  -5  226.58   22.90
  -1  -1  -5  199.68   22.50
   1  -1   5  175.58   22.30
  -1   1  -6   57.69    9.30
   1   1   6   76.49    9.30
  -1   1  -6   62.59    9.80
   1   1   6   74.19    9.30
  -1   1  -6   81.19   12.30
   1   1   6   75.59   12.10
  -1   1  -6   82.39   10.30
   1   1   6   87.99   11.00
  -1   1  -6   77.79   10.20
  -1  -1  -6   68.09   12.10
  -1  -1  -6   65.79    8.90
  -1  -1  -6   71.29    8.90
  -1  -1  -6   62.59   10.20
   1  -1   6   67.99   11.70
  -1  -1  -6   74.99    9.50
  -1  -1  -6   59.29    9.10
  -1  -1  -6   72.99    9.20
   1  -1   6   80.19   10.30
   1  -1   6   78.49   10.40
  -1  -1  -6   54.19   10.10
   1  -1   6   70.49    9.80
  -1   1  -7  169.28   19.40
   1   1   7  152.58   18.00
  -1   1  -7  153.18   18.70
  -1   1  -7  177.18   19.40
   1   1   7  113.79   20.60
  -1   1  -7  174.78   20.60
   1   1   7  129.99   19.00
  -1   1  -7  145.29   19.30
   1   1   7  148.99   18.10
  -1  -1  -7  135.29   17.60
   1  -1   7  187.68   20.60
   1  -1   7  181.28   19.00
  -1  -1  -7  175.88   20.10
  -1  -1  -7  146.29   18.40
  -1  -1  -7  162.08   18.50
   1  -1   7  128.29   20.60
  -1  -1  -7  184.78   18.80
  -1  -1  -7  143.39   18.00
   1  -1   7  160.98   19.20
   1   1   8   -5.30    5.20
  -1   1  -8   -2.70    4.20
   1   1   8    9.50    3.40
  -1   1  -8   17.70    5.60
   1   1   8    9.50    3.30
  -1   1  -8    5.10    5.70
   1  -1   8    5.90    4.30
   1  -1   8    9.90    6.60
   1  -1   8   14.40    5.00
  -1  -1  -8    7.50    3.60
  -1  -1  -8    1.10    4.40
   1  -1   8   12.40    5.00
  -1  -1  -8    7.20    4.40
   1   1   9    5.10    5.30
   1   1   9    9.60    6.00
   1   1   9   10.50    7.20
  -1   1  -9    4.50    4.50
  -1   1  -9    4.20    5.10
  -1   1  -9    6.00    6.10
  -1   1  -9    4.90    5.70
   1   1   9    1.50    4.70
  -1  -1  -9   10.40    4.20
  -1  -1  -9    7.50    4.20
   1  -1   9    1.30    4.50
  -1  -1  -9    3.50    6.10
  -1  -1  -9    4.90    4.60
   1  -1   9   -2.90    4.70
  -1  -1  -9    6.00    5.10
   1  -1   9    0.60    4.10
   1  -1   9   -1.00    6.60
  -1   1 -10    4.10    7.30
   1   1  10   10.90    7.70
  -1   1 -10   15.90    7.00
   1   1  10   14.80    8.80
  -1   1 -10   14.00    6.80
  -1   1 -10   17.80    6.70
   1   1  10    6.70    2.80
   1   1  10    5.10    3.40
  -1   1 -10    4.20    5.90
  -1   1 -10   11.60    7.10
   1  -1  10    0.20    5.40
  -1  -1 -10   10.10    6.70
   1  -1  10   12.00    8.80
  -1  -1 -10   -1.20    4.20
  -1  -1 -10    4.20    4.10
  -1  -1 -10   14.00    6.60
  -1  -1 -10    0.90    5.80
   1  -1  10   -1.10    5.30
   1   2 -10   -1.10    5.90
   1   2 -10   -8.00    5.80
  -1   2  10    6.70    8.80
   1   2 -10   18.10    9.10
   1   2 -10    4.70    7.70
   1   2 -10    0.80    6.10
  -1   2  10   -0.40    6.70
   1  -2 -10   -0.20    2.90
  -1  -2  10    0.90    5.30
  -1  -2  10    2.40    5.00
   1  -2 -10    0.80    2.50
  -1  -2  10   -7.30    5.70
  -1  -2  10   -7.70    7.40
   1  -2 -10   -2.50    2.90
   1  -2 -10    0.20    2.90
   1  -2 -10   13.90    6.10
   1   2  -9   40.60    9.00
   1   2  -9   11.90    6.70
   1   2  -9   30.10    7.40
   1   2  -9   36.00    9.60
  -1  -2   9   26.50    9.50
   1  -2  -9   15.80    7.20
  -1  -2   9   53.99    8.40
  -1  -2   9   27.90    6.50
  -1   2   8  139.69   20.50
   1   2  -8  139.39   19.30
  -1   2   8  170.28   18.00
   1   2  -8  161.08   20.50
  -1   2   8  133.79   21.90
   1   2  -8  166.88   21.10
  -1   2   8  177.38   18.00
   1   2  -8  146.19   19.00
   1   2  -8  111.49   19.90
  -1  -2   8  158.88   19.20
   1  -2  -8  186.68   19.10
   1  -2  -8  170.28   18.50
   1  -2  -8  162.68   18.50
   1  -2  -8  170.28   19.00
  -1  -2   8  118.49   19.70
  -1  -2   8  139.89   20.10
  -1  -2   8  132.09   21.90
   1  -2  -8  157.48   18.30
   1  -2  -8  141.99   20.80
  -1   2   7   96.39   10.80
   1   2  -7  100.29   12.10
   1   2  -7   77.59   11.70
   1   2  -7   66.29   12.70
  -1   2   7   67.49   12.30
  -1   2   7   85.29   10.80
   1   2  -7   80.49   12.50
  -1   2   7   84.29   14.70
  -1  -2   7   83.29   12.70
   1  -2  -7   85.19   11.10
   1  -2  -7  121.09   12.50
  -1  -2   7   90.89   11.90
  -1  -2   7   75.19   13.90
   1  -2  -7   94.09   11.30
  -1  -2   7   86.49   10.60
  -1  -2   7   72.99   12.40
   1  -2  -7   92.59   13.30
   1  -2  -7   78.49   10.80
   1  -2  -7  123.49   11.90
   1   2  -6  278.67   35.80
   1   2  -6  310.37   35.30
   1   2  -6  347.07   34.70
  -1   2   6  313.77   34.80
   1   2  -6  297.77   36.30
  -1   2   6  301.27   36.30
  -1   2   6  348.17   35.00
  -1   2   6  288.57   36.90
   1   2  -6  275.17   35.40
   1   2  -6  283.27   36.20
   1   2  -6  337.37   37.40
  -1  -2   6  305.27   34.80
   1  -2  -6  314.47   37.30
  -1  -2   6  355.76   35.70
  -1  -2   6  354.26   36.60
   1  -2  -6  316.97   36.50
   1  -2  -6  298.67   35.00
  -1  -2   6  273.27   36.70
   1  -2  -6  316.27   35.10
   1  -2  -6  342.67   35.30
  -1  -2   6  346.37   35.10
  -1  -2   6  353.26   36.60
   1  -2  -6  292.67   34.80
  -1   2   5    5.40    4.60
  -1   2   5    6.00    3.90
   1   2  -5    6.50    4.00
   1   2  -5    2.10    1.70
   1   2  -5   -3.50    4.40
   1   2  -5    5.80    3.80
  -1   2   5    4.30    2.00
   1   2  -5    3.10    2.00
  -1   2   5    4.30    2.10
   1   2  -5    3.40    3.20
  -1  -2   5    2.40    4.20
  -1  -2   5   -0.70    3.60
   1  -2  -5   -0.20    4.60
   1  -2  -5    0.00    3.30
   1  -2  -5    1.50    2.10
  -1  -2   5   -2.80    3.20
  -1  -2   5    4.30    3.20
  -1  -2   5    3.10    2.50
   1  -2  -5    3.70    2.00
   1  -2  -5    2.40    2.00
   1  -2  -5    3.20    1.80
  -1  -2   5   -0.60    2.10
   1  -2  -5    6.90    3.90
   1   2  -4   41.00    5.80
  -1   2   4   36.50    4.70
  -1   2   4   25.50    6.30
   1   2  -4   41.60    6.60
   1   2  -4   47.20    7.80
   1   2  -4   29.10    6.10
  -1   2   4   35.40    6.10
   1   2  -4   39.00    4.90
  -1   2   4   36.30    6.40
  -1   2   4   32.40    4.60
   1   2  -4   35.00    4.80
   1   2  -4   37.20    6.10
   1  -2  -4   34.40    4.80
   1  -2  -4   32.80    4.50
  -1  -2   4   29.90    5.50
  -1  -2   4   48.90    7.00
   1  -2  -4   41.20    6.60
   1  -2  -4   44.00    7.40
   1  -2  -4   36.80    4.90
   1  -2  -4   35.20    6.20
  -1  -2   4   32.80    5.10
   1  -2  -4   39.70    4.60
  -1  -2   4   25.80    5.00
  -1  -2   4   36.60    6.70
  -1  -2   4   39.80    7.20
  -1   2   3   25.00    5.00
   1   2  -3   18.60    4.50
   1   2  -3   23.30    4.70
   1   2  -3   27.00    3.10
  -1   2   3   17.20    4.50
   1   2  -3   23.70    4.10
  -1   2   3   21.00    3.00
   1   2  -3   25.60    5.40
  -1   2   3   15.70    4.30
   1   2  -3   22.10    3.40
   1   2  -3   16.40    4.30
  -1   2   3   18.60    2.90
  -1  -2   3   21.00    4.80
  -1  -2   3   25.30    5.10
   1  -2  -3   28.40    5.70
  -1  -2   3   18.80    4.40
  -1  -2   3   20.90    3.20
   1  -2  -3   19.00    3.10
   1  -2  -3   19.30    4.30
  -1  -2   3   16.70    3.70
   1  -2  -3   26.00    2.70
  -1  -2   3   19.10    5.00
   1  -2  -3   19.40    3.10
   1  -2  -3   17.80    4.50
   1   2  -2   43.00    5.90
   1   2  -2   38.40    6.20
  -1   2   2   36.30    4.60
  -1   2   2   35.80    4.60
   1   2  -2   36.40    5.30
   1   2  -2   41.50    4.90
  -1   2   2   36.20    5.90
   1   2  -2   38.10    5.80
  -1   2   2   33.30    5.90
   1   2  -2   30.00    5.80
  -1   2   2   33.40    5.40
  -1  -2   2   34.20    6.10
   1  -2  -2   34.70    5.50
  -1  -2   2   30.50    4.60
  -1  -2   2   33.60    5.50
   1  -2  -2   31.20    5.40
  -1  -2   2   37.70    5.30
   1  -2  -2   34.10    4.40
  -1  -2   2   45.90    5.90
   1  -2  -2   34.80    4.50
  -1  -2   2   38.70    6.10
   1   2  -1   58.29    7.60
  -1   2   1   55.79    6.90
   1   2  -1   75.89    7.90
   1   2  -1   72.89    9.10
   1   2  -1   68.29    8.10
   1   2  -1   64.79    8.00
  -1   2   1   53.09    6.90
   1   2  -1   53.09    7.70
   1   2  -1   59.89    7.00
  -1   2   1   71.39    8.10
  -1   2   1   64.79    7.90
  -1   2   1   67.19    7.50
   1   2  -1   75.39    7.50
  -1   2   1   70.09    8.10
  -1  -2   1   65.99    8.00
   1  -2  -1   60.99    7.50
  -1  -2   1   55.69    8.10
  -1  -2   1   66.29    7.40
   1  -2  -1   71.99    7.50
   1  -2  -1   67.99    7.10
   1  -2  -1   56.29    7.90
  -1  -2   1   60.19    7.80
   1  -2  -1   64.99    7.90
  -1  -2   1   56.39    7.70
  -1  -2   1   46.50    7.90
   1  -2  -1   57.89    7.20
   1  -2  -1   68.29    8.00
   1  -2  -1   59.69    7.70
   1   2   0   13.60    2.50
  -1   2   0    7.30    2.40
   1   2   0   11.90    2.30
   1   2   0   13.00    2.50
  -1   2   0   13.00    2.60
  -1   2   0   14.80    3.10
   1   2   0    7.80    2.00
  -1   2   0   10.30    2.80
   1   2   0   11.40    2.90
   1   2   0   10.10    2.10
   1   2   0    8.10    2.50
  -1   2   0   13.10    2.50
  -1   2   0    9.20    2.00
   1  -2   0    8.70    2.10
  -1  -2   0    8.50    2.10
  -1  -2   0   11.00    2.50
   1  -2   0    6.90    2.50
   1  -2   0    9.20    2.50
   1  -2   0    3.90    2.10
  -1  -2   0    8.40    2.40
  -1  -2   0   10.00    2.00
  -1  -2   0   11.50    2.50
   1  -2   0   12.60    2.20
  -1  -2   0    7.40    2.10
  -1  -2   0    6.30    2.60
  -1  -2   0    9.20    2.00
   1  -2   0    8.20    2.30
  -1   2  -1  337.17   38.50
  -1   2  -1  339.47   39.40
   1   2   1  405.86   39.30
   1   2   1  351.56   38.70
  -1   2  -1  333.07   39.00
  -1   2  -1  381.56   39.00
   1   2   1  327.57   38.80
  -1   2  -1  341.67   39.30
  -1   2  -1  359.96   39.10
  -1  -2  -1  343.57   38.80
  -1  -2  -1  344.87   39.20
  -1  -2  -1  352.66   38.50
   1  -2   1  385.26   39.00
  -1  -2  -1  376.26   39.20
   1  -2   1  347.67   38.90
  -1  -2  -1  406.56   38.70
  -1  -2  -1  325.77   38.50
   1  -2   1  354.36   39.30
   1  -2   1  344.97   38.90
  -1  -2  -1  360.96   38.70
   1  -2   1  314.47   39.20
  -1  -2  -1  373.06   39.00
  -1  -2  -1  337.27   39.10
   1  -2   1  351.96   39.00
   1  -2   1  393.76   38.60
  -1   2  -2  227.78   27.80
  -1   2  -2  236.38   27.80
  -1   2  -2  235.48   27.70
  -1   2  -2  241.68   28.70
  -1   2  -2  256.87   28.30
   1  -2   2  271.47   27.90
  -1  -2  -2  260.87   28.10
  -1  -2  -2  236.38   27.80
  -1  -2  -2  278.77   28.50
   1  -2   2  239.98   27.60
   1  -2   2  250.97   28.30
   1  -2   2  263.47   28.30
   1  -2   2  265.57   27.30
  -1  -2  -2  270.77   28.30
   1  -2   2  212.68   27.80
   1  -2   2  261.97   27.00
  -1  -2  -2  231.98   27.60
  -1   2  -3  349.57   41.80
   1   2   3  345.07   42.20
  -1   2  -3  344.47   42.10
   1   2   3  368.36   42.00
  -1   2  -3  399.96   42.30
  -1   2  -3  373.16   41.60
  -1   2  -3  377.46   41.80
   1  -2   3  415.16   42.30
   1  -2   3  378.86   41.00
   1  -2   3  350.66   42.10
  -1  -2  -3  365.66   41.00
   1  -2   3  379.56   41.50
   1  -2   3  398.66   41.20
   1  -2   3  403.86   42.30
  -1  -2  -3  440.66   42.20
  -1  -2  -3  357.36   41.00
  -1  -2  -3  371.16   41.70
   1  -2   3  427.76   41.70
  -1  -2  -3  361.46   42.00
   1   2   4   88.49    9.40
   1   2   4   78.49   11.10
  -1   2  -4   88.69   11.50
  -1   2  -4   85.09   10.60
  -1   2  -4  100.49   12.20
  -1   2  -4   72.09   11.00
   1   2   4   72.69    9.30
   1   2   4   74.99   11.90
  -1   2  -4   82.49   10.90
   1  -2   4   80.19   10.20
  -1  -2  -4   78.59    9.20
   1  -2   4   87.09   10.60
   1  -2   4   76.59   11.20
  -1  -2  -4   89.79   12.30
  -1  -2  -4   85.19    9.60
  -1  -2  -4  100.89   11.40
  -1  -2  -4   95.59    9.70
  -1  -2  -4   93.09   10.80
  -1  -2  -4   87.29   11.40
   1  -2   4   87.59   10.00
   1  -2   4   80.89   11.80
   1  -2   4   88.49   11.50
   1   2   5  244.28   26.70
   1   2   5  241.68   24.90
  -1   2  -5  221.88   26.50
   1   2   5  240.58   25.00
  -1   2  -5  226.48   25.70
  -1   2  -5  208.98   26.50
   1   2   5  223.68   27.00
  -1   2  -5  255.27   27.40
  -1  -2  -5  239.08   26.50
  -1  -2  -5  210.98   25.10
   1  -2   5  223.58   26.50
   1  -2   5  222.38   26.50
  -1  -2  -5  257.37   26.00
  -1  -2  -5  242.08   25.20
   1  -2   5  214.18   26.80
  -1  -2  -5  212.58   25.00
  -1  -2  -5  191.68   26.90
  -1  -2  -5  223.18   25.20
  -1  -2  -5  225.28   26.40
   1  -2   5  206.78   25.20
  -1   2  -6    5.50    4.20
  -1   2  -6    0.00    3.90
   1   2   6    0.90    4.90
  -1   2  -6    0.50    3.10
  -1   2  -6    3.20    5.10
   1   2   6    0.40    1.70
   1   2   6    5.70    3.20
  -1   2  -6    0.50    3.20
   1   2   6    5.70    4.60
  -1   2  -6    8.10    4.10
   1  -2   6    7.30    4.40
   1  -2   6    0.60    4.20
   1  -2   6   -0.50    4.50
  -1  -2  -6    0.30    3.90
   1  -2   6    6.60    2.90
  -1  -2  -6    6.60    2.70
  -1  -2  -6    2.00    2.30
  -1  -2  -6   -0.30    2.50
  -1  -2  -6   -2.30    5.20
   1  -2   6    5.00    2.60
   1  -2   6    1.70    2.90
  -1  -2  -6   -1.20    3.80
  -1  -2  -6    2.00    2.00
  -1  -2  -6    6.60    2.50
   1   2   7   51.39    6.30
  -1   2  -7   44.60    9.00
  -1   2  -7   52.79    8.90
  -1   2  -7   43.20    7.90
   1   2   7   48.80    6.20
   1   2   7   34.50    8.30
  -1   2  -7   49.20    7.80
   1   2   7   43.60    9.90
  -1  -2  -7   49.20    6.90
  -1  -2  -7   80.49   10.70
  -1  -2  -7   54.39    7.30
   1  -2   7   42.40    9.70
   1  -2   7   53.19    6.40
   1  -2   7   45.40    8.60
  -1  -2  -7   44.80    6.70
  -1  -2  -7   42.70    7.00
   1  -2   7   42.60    8.60
  -1  -2  -7   56.59    9.30
  -1  -2  -7   48.10    6.90
   1  -2   7   47.30    7.60
  -1   2  -8   52.49    9.30
  -1   2  -8   58.29   10.00
  -1   2  -8   40.10    9.20
  -1   2  -8   43.80    9.70
  -1   2  -8   43.00    9.50
  -1   2  -8   49.40    8.70
   1  -2   8   56.09    9.60
   1  -2   8   60.89    9.70
   1  -2   8   45.90   11.20
   1  -2   8   56.99    8.50
  -1   2  -9    1.90    5.70
  -1   2  -9    7.30    6.10
   1   2   9    3.90    6.30
   1   2   9   12.50    8.00
  -1   2  -9    7.60    6.30
  -1   2  -9    8.70    4.90
  -1   2  -9    3.90    6.30
  -1  -2  -9   10.50    5.60
  -1  -2  -9    0.20    2.80
  -1  -2  -9    8.00    3.60
  -1  -2  -9   14.90    4.80
  -1  -2  -9    3.70    3.10
   1  -2   9   12.10    5.00
  -1  -2  -9    3.00    6.10
   1  -2   9    4.00    7.10
   1  -2   9   11.10    5.70
  -1  -2  -9   13.10    3.20
   1   2  10   20.90    9.50
  -1   2 -10    2.70    6.40
   1   2  10   10.90    7.00
  -1   2 -10    1.10    5.10
  -1   2 -10    1.90    6.90
  -1   2 -10   14.50    7.10
  -1   2 -10    0.00    7.70
  -1   2 -10   -1.60    6.20
   1  -2  10   -4.30    6.00
  -1  -2 -10    4.50    5.10
  -1  -2 -10    6.60    2.60
  -1  -2 -10    2.40    3.20
  -1  -2 -10    7.40    5.60
   1  -2  10    5.40    5.50
  -1  -2 -10   -6.10    6.00
   1  -2  10    2.50    7.60
   1   3 -10   47.80   10.40
   1   3 -10   42.60   11.30
   1   3 -10   81.09   12.50
   1   3 -10   71.99   13.10
  -1   3  10   59.19   11.50
   1   3 -10   42.10   10.90
  -1   3  10   38.80   12.60
  -1  -3  10   29.40    9.70
   1  -3 -10   35.40    7.60
  -1  -3  10   52.69    8.30
  -1  -3  10   41.80   12.00
   1  -3 -10   49.20    9.00
  -1  -3  10   47.60   10.10
   1   3  -9  199.18   25.40
   1   3  -9  201.58   25.00
  -1   3   9  215.78   25.30
   1   3  -9  187.58   23.90
   1   3  -9  200.98   25.90
   1   3  -9  186.08   25.30
  -1   3   9  198.48   27.20
   1  -3  -9  176.18   20.80
   1  -3  -9  183.28   21.90
  -1  -3   9  189.78   22.50
   1  -3  -9  195.48   25.50
   1  -3  -9  218.68   22.60
   1  -3  -9  177.08   22.60
  -1  -3   9  189.08   26.30
  -1  -3   9  197.18   24.50
  -1  -3   9  164.08   24.10
   1   3  -8  106.79   14.70
  -1   3   8   75.99   15.00
   1   3  -8   80.59   12.90
   1   3  -8   87.99   11.50
   1   3  -8   91.79   14.20
  -1   3   8   96.69   14.40
   1   3  -8   66.39   13.60
   1   3  -8   92.49   13.70
  -1  -3   8  111.69   14.30
  -1  -3   8   83.09   15.00
   1  -3  -8   70.29   10.20
   1  -3  -8   92.19   10.60
  -1  -3   8   92.99   11.90
   1  -3  -8   93.99   12.30
   1  -3  -8  100.89   15.70
   1  -3  -8   88.89   11.10
   1  -3  -8   90.79   11.50
  -1  -3   8   98.49   11.10
   1   3  -7   83.99   10.60
   1   3  -7   69.09   12.40
   1   3  -7   59.29   12.10
  -1   3   7   61.89   12.00
   1   3  -7  107.19   13.30
   1   3  -7   85.09   12.40
  -1   3   7   67.09   14.20
  -1  -3   7   88.79   10.90
  -1  -3   7   76.39   12.60
   1  -3  -7   74.29   12.50
   1  -3  -7   99.99   12.00
   1  -3  -7   98.19   10.50
   1  -3  -7   79.99    9.80
  -1  -3   7   89.09   10.90
  -1  -3   7   71.29   13.00
   1  -3  -7   83.99    9.90
   1  -3  -7   79.39    9.80
  -1  -3   7   77.49   10.70
  -1  -3   7   74.19   12.70
  -1   3   6    4.90    5.80
  -1   3   6    8.20    4.60
   1   3  -6    7.90    5.60
   1   3  -6    3.50    3.40
   1   3  -6    8.30    2.00
   1   3  -6    4.50    4.70
   1   3  -6    7.20    2.60
   1   3  -6    7.60    4.80
   1  -3  -6    5.30    1.90
   1  -3  -6    6.00    2.20
   1  -3  -6   11.40   10.10
  -1  -3   6    8.00    4.00
  -1  -3   6    7.20    3.40
  -1  -3   6    4.60    3.10
  -1  -3   6   -0.30    4.40
   1  -3  -6    5.50    2.40
   1  -3  -6    6.90    2.00
   1  -3  -6   16.20    5.00
  -1  -3   6    1.90    4.70
   1  -3  -6    5.30    4.90
  -1   3   5    3.90    4.40
   1   3  -5   -3.00    2.90
   1   3  -5    2.20    3.00
   1   3  -5    3.20    4.40
   1   3  -5   -3.80    3.70
   1   3  -5    1.70    3.60
  -1   3   5   -2.80    4.40
   1   3  -5   -0.10    1.60
   1   3  -5    4.40    4.10
  -1  -3   5    4.50    4.30
   1  -3  -5    3.60    4.10
   1  -3  -5    1.60    1.60
  -1  -3   5    6.40    3.10
   1  -3  -5    1.50    1.40
  -1  -3   5    3.10    4.40
   1  -3  -5   -0.70    3.60
  -1  -3   5    2.00    3.70
   1  -3  -5    2.10    1.40
   1  -3  -5    1.60    1.40
  -1  -3   5    3.30    4.20
  -1  -3   5    0.20    2.80
   1   3  -4  996.50  114.19
   1   3  -4  990.60  113.49
   1   3  -4 1171.58  114.19
  -1   3   4 1045.60  114.19
   1   3  -4 1023.00  114.29
  -1   3   4  953.20  113.89
  -1   3   4  956.00  114.29
   1   3  -4 1037.20  112.99
  -1  -3   4 1190.48  113.29
  -1  -3   4  941.81  113.99
  -1  -3   4 1172.38  113.69
   1  -3  -4 1001.40  113.99
   1  -3  -4  960.00  114.29
  -1  -3   4 1143.89  114.49
   1  -3  -4  992.20  112.89
  -1  -3   4 1065.69  114.29
   1  -3  -4 1054.09  114.19
  -1  -3   4  944.71  113.19
   1  -3  -4 1154.28  112.89
   1   3  -3 1244.98  138.49
  -1   3   3 1159.08  138.79
   1   3  -3 1273.27  138.19
   1   3  -3 1256.57  138.69
  -1   3   3 1311.27  137.69
   1   3  -3 1426.36  139.19
  -1   3   3 1154.18  137.69
   1   3  -3 1225.88  138.99
  -1   3   3 1144.79  138.79
   1   3  -3 1251.67  138.39
  -1  -3   3 1194.48  138.19
   1  -3  -3 1266.97  138.59
   1  -3  -3 1209.68  137.79
  -1  -3   3 1396.06  138.79
  -1  -3   3 1379.16  139.09
   1  -3  -3 1242.98  137.79
  -1  -3   3 1255.87  138.99
   1  -3  -3 1436.16  138.99
  -1  -3   3 1461.35  138.59
  -1   3   2 1253.87  148.99
   1   3  -2 1285.27  148.79
  -1   3   2 1401.56  148.29
   1   3  -2 1471.05  148.99
  -1   3   2 1409.46  148.99
   1   3  -2 1557.54  149.39
   1   3  -2 1290.47  149.09
   1   3  -2 1340.87  148.59
   1   3  -2 1223.28  148.59
  -1   3   2 1319.97  148.89
  -1  -3   2 1269.77  148.59
   1  -3  -2 1456.95  148.99
  -1  -3   2 1324.77  148.69
   1  -3  -2 1501.55  149.09
   1  -3  -2 1247.98  148.09
  -1  -3   2 1493.05  149.29
  -1  -3   2 1378.76  148.79
   1  -3  -2 1311.47  148.79
  -1  -3   2 1514.85  149.39
   1  -3  -2 1488.25  149.09
   1  -3  -2 1518.85  148.09
  -1  -3   2 1349.16  148.59
   1  -3  -2 1312.47  148.39
   1  -3  -2 1268.27  148.29
  -1   3   1 1842.72  201.28
  -1   3   1 1660.63  201.88
  -1   3   1 1648.73  201.88
  -1   3   1 1950.60  201.68
  -1   3   1 1710.43  201.38
   1   3  -1 1743.13  202.08
  -1   3   1 1894.11  201.78
   1   3  -1 2010.90  201.68
   1   3  -1 1880.31  201.78
   1   3  -1 1911.61  201.88
   1   3  -1 1706.83  201.98
   1   3  -1 1642.44  201.78
  -1   3   1 1995.30  201.68
  -1  -3   1 1791.12  201.78
  -1  -3   1 1962.10  202.18
   1  -3  -1 1861.81  201.48
  -1  -3   1 1938.21  201.88
   1  -3  -1 2060.29  201.78
  -1  -3   1 1792.02  202.08
   1  -3  -1 1918.91  201.68
  -1  -3   1 1883.01  201.68
   1  -3  -1 1970.80  201.88
  -1  -3   1 2038.10  201.78
   1  -3  -1 1871.21  201.98
   1  -3  -1 1813.12  201.38
   1  -3  -1 1956.40  201.98
   1   3   0 1980.90  239.28
  -1   3   0 2466.55  239.58
   1   3   0 2246.08  239.48
  -1   3   0 2090.89  239.48
  -1   3   0 2028.40  239.28
   1   3   0 2337.47  239.58
  -1   3   0 2054.59  239.18
   1   3   0 2314.77  239.18
  -1   3   0 2337.97  239.48
   1   3   0 2451.05  239.58
  -1   3   0 2395.16  239.18
  -1  -3   0 2441.96  239.48
  -1  -3   0 2177.58  239.48
   1  -3   0 2108.49  239.18
   1  -3   0 2243.98  239.58
   1  -3   0 2201.58  239.38
   1  -3   0 2060.59  239.48
  -1  -3   0 2052.69  239.48
  -1  -3   0 2367.66  239.38
   1  -3   0 2029.10  239.28
  -1  -3   0 2242.28  239.58
  -1  -3   0 2067.39  239.18
  -1  -3   0 2208.98  239.38
  -1   3  -1 2589.64  297.57
   1   3   1 2538.95  296.67
   1   3   1 2763.82  296.97
  -1   3  -1 2780.22  297.57
   1   3   1 2454.25  297.27
   1   3   1 2825.82  297.07
   1   3   1 2974.50  297.17
  -1   3  -1 2801.32  297.27
  -1   3  -1 2900.31  297.17
  -1   3  -1 2435.76  296.87
  -1   3  -1 2903.11  297.37
   1   3   1 2886.71  297.17
   1   3   1 2892.81  297.47
   1   3   1 2877.01  297.47
   1  -3   1 2470.15  297.17
   1  -3   1 2830.62  297.57
  -1  -3  -1 2598.84  296.77
  -1  -3  -1 2623.44  297.07
   1  -3   1 2943.91  297.27
   1  -3   1 2893.61  297.27
  -1  -3  -1 2558.14  297.07
  -1  -3  -1 2893.61  297.47
  -1  -3  -1 3021.00  297.57
   1  -3   1 2416.66  297.47
  -1  -3  -1 2575.74  297.07
  -1  -3  -1 2870.41  296.87
  -1  -3  -1 2958.60  297.47
   1  -3   1 2778.82  297.17
   1  -3   1 2863.51  296.87
  -1  -3  -1 2554.64  297.07
  -1   3  -2  508.35   56.69
  -1   3  -2  465.25   56.59
   1   3   2  523.55   56.39
  -1   3  -2  491.85   57.09
  -1   3  -2  588.34   57.29
   1   3   2  540.45   56.89
   1   3   2  470.15   56.79
   1   3   2  532.65   56.99
   1   3   2  496.75   55.99
  -1   3  -2  477.65   56.49
   1  -3   2  480.05   56.59
   1  -3   2  548.15   57.19
  -1  -3  -2  570.14   56.99
   1  -3   2  534.65   56.49
  -1  -3  -2  487.45   56.79
   1  -3   2  585.54   57.29
  -1  -3  -2  572.84   56.99
   1  -3   2  505.15   56.69
  -1  -3  -2  481.45   55.99
  -1  -3  -2  544.45   56.49
  -1  -3  -2  470.95   55.99
  -1  -3  -2  536.05   57.29
   1  -3   2  514.35   56.59
   1  -3   2  555.94   56.39
   1   3   3  411.16   50.89
  -1   3  -3  401.26   50.69
   1   3   3  442.56   50.99
  -1   3  -3  513.65   51.49
  -1   3  -3  415.26   50.49
  -1   3  -3  434.16   51.19
  -1   3  -3  418.36   50.59
  -1  -3  -3  545.95   51.19
   1  -3   3  515.55   51.49
   1  -3   3  418.66   50.29
  -1  -3  -3  463.45   50.79
  -1  -3  -3  511.25   51.19
  -1  -3  -3  461.45   50.59
   1  -3   3  458.75   50.99
   1  -3   3  473.35   49.99
   1  -3   3  495.45   50.59
   1  -3   3  438.36   51.09
  -1  -3  -3  498.15   51.19
   1   3   4   73.19   10.00
  -1   3  -4   51.09    8.80
  -1   3  -4   58.09    8.60
   1   3   4   51.59    9.40
  -1   3  -4   77.39   10.30
  -1   3  -4   50.89    9.40
  -1  -3  -4   78.59   10.10
  -1  -3  -4   81.99    9.50
  -1  -3  -4   63.09   10.20
   1  -3   4   60.69    7.30
   1  -3   4   44.90    9.20
   1  -3   4   68.09    8.90
   1  -3   4   59.89    9.80
  -1  -3  -4   81.49   10.10
   1  -3   4   67.59    9.90
   1  -3   4   72.59    7.60
  -1  -3  -4   77.19    9.20
   1  -3   4   57.09    8.30
  -1   3  -5   29.20    5.90
  -1   3  -5   24.90    5.40
   1   3   5   30.80    6.70
  -1   3  -5   26.40    6.30
  -1   3  -5   24.10    6.00
  -1   3  -5   41.00    7.60
   1   3   5   26.20    6.70
  -1  -3  -5   26.90    5.40
   1  -3   5   34.60    4.60
  -1  -3  -5   31.40    6.40
   1  -3   5   36.60    6.60
   1  -3   5   32.60    5.00
   1  -3   5   23.50    6.40
   1  -3   5   28.40    5.80
  -1  -3  -5   21.80    5.80
   1  -3   5   21.70    6.50
  -1  -3  -5   33.00    3.60
  -1  -3  -5   37.20    8.70
  -1   3  -6   14.50    5.10
  -1   3  -6   19.50    5.80
  -1   3  -6   26.30    6.60
   1   3   6   22.60    6.30
  -1   3  -6   23.40    6.20
  -1   3  -6   30.90    6.40
   1   3   6   23.80    7.20
  -1   3  -6   30.20    4.80
  -1  -3  -6   23.50    3.20
  -1  -3  -6   15.70    8.20
   1  -3   6   25.40    4.50
  -1  -3  -6   25.80    3.80
   1  -3   6   27.00    7.00
  -1  -3  -6   31.00    5.40
   1  -3   6   35.80    7.40
   1  -3   6   25.60    7.60
   1  -3   6   34.10    6.20
   1  -3   6   35.70    5.60
  -1  -3  -6   20.20    5.80
  -1  -3  -6   25.60    3.20
  -1   3  -7    3.00    3.10
  -1   3  -7    2.80    5.80
  -1   3  -7    0.10    5.10
  -1   3  -7    5.50    4.60
  -1   3  -7    3.20    4.50
   1   3   7   -0.90    5.10
  -1   3  -7   -1.10    3.80
   1   3   7    0.70    4.50
  -1  -3  -7   -1.50    5.50
  -1  -3  -7    6.30    2.90
   1  -3   7    4.80    3.00
  -1  -3  -7    2.40    1.20
   1  -3   7    3.30    5.30
   1  -3   7   -0.90    3.00
   1  -3   7   -1.10    3.50
  -1  -3  -7    1.10    2.10
  -1  -3  -7    5.00    3.70
   1  -3   7    3.20    5.70
  -1  -3  -7    2.40    4.70
   1  -3   7   -3.30    4.80
  -1   3  -8  328.37   38.10
  -1   3  -8  305.57   37.70
  -1   3  -8  313.77   36.40
  -1   3  -8  336.67   37.50
   1   3   8  270.47   38.20
  -1   3  -8  302.17   37.90
  -1   3  -8  333.47   37.00
   1   3   8  313.67   37.70
  -1  -3  -8  314.27   35.70
   1  -3   8  329.77   37.80
   1  -3   8  379.06   36.20
   1  -3   8  343.97   35.20
  -1  -3  -8  297.57   38.00
   1  -3   8  318.57   38.80
  -1  -3  -8  295.97   35.50
  -1  -3  -8  299.37   36.20
  -1   3  -9    2.90    3.90
   1   3   9   -2.50    6.00
  -1   3  -9    0.20    6.80
  -1   3  -9    4.80    6.80
  -1   3  -9    0.70    6.00
  -1   3  -9    1.20    7.50
   1   3   9   -6.60    7.30
  -1   3  -9    0.30    6.20
  -1  -3  -9    5.30    3.40
   1  -3   9    4.30    6.00
   1  -3   9   -5.60    6.20
  -1  -3  -9   16.20    7.30
   1  -3   9    4.40    7.30
  -1  -3  -9   10.60    4.40
  -1   3 -10   11.30    8.90
   1   3  10   35.70   11.30
   1   3  10   34.30    9.30
  -1   3 -10   26.20    9.90
  -1   3 -10   28.10    7.00
  -1   3 -10   33.70    8.90
  -1   3 -10   24.80    8.60
  -1   3 -10   32.00   10.60
   1  -3  10   33.00    8.80
  -1  -3 -10   44.70    7.60
   1  -3  10   34.10    8.40
  -1  -3 -10   22.30    9.40
  -1  -3 -10   28.10    6.40
  -1  -3 -10   22.30    4.60
  -1  -3 -10   15.60    4.80
   1  -3  10   22.20    9.30
   1   4 -10   13.80    9.50
  -1   4  10   -3.30    8.50
   1   4 -10   14.30    8.40
  -1   4  10    1.60    7.50
   1   4 -10    0.00    8.40
   1   4 -10    3.00    7.90
   1  -4 -10    5.20    4.30
  -1  -4  10    0.90    8.60
  -1  -4  10   -6.50    7.00
   1  -4 -10   -8.50    4.80
   1  -4 -10    2.50    4.30
   1  -4 -10    3.60    5.00
   1  -4 -10   -5.00    6.10
   1   4  -9    4.80    7.60
   1   4  -9    4.90    6.60
   1   4  -9   11.70    7.40
   1   4  -9    3.10    6.90
  -1   4   9   -9.90    6.90
   1   4  -9   -7.80    6.10
  -1   4   9    5.50    6.40
  -1  -4   9    6.10    3.60
  -1  -4   9    5.40    6.80
   1  -4  -9    1.00    4.60
   1  -4  -9    3.00    6.20
   1  -4  -9   -0.10    6.20
   1  -4  -9    8.30    3.30
  -1  -4   9    1.50    3.50
  -1  -4   9    3.50    6.80
  -1  -4   9   -4.30    6.80
   1   4  -8   25.90    7.00
   1   4  -8   21.90    7.00
   1   4  -8   13.00    6.80
   1   4  -8   24.90    9.20
   1   4  -8   21.50    7.90
  -1   4   8   16.10    7.80
   1  -4  -8   18.70    5.70
  -1  -4   8   35.70    5.80
   1  -4  -8   21.40    8.30
   1  -4  -8   17.80    6.90
  -1  -4   8   13.70    5.70
  -1  -4   8   33.10   14.30
   1  -4  -8   28.00    4.70
   1  -4  -8   13.10    3.80
  -1  -4   8   32.40    8.50
  -1  -4   8   33.10    5.30
   1   4  -7  105.89   16.10
  -1   4   7   84.99   15.20
  -1   4   7   78.89   17.10
   1   4  -7  129.09   16.30
   1   4  -7  141.69   16.80
   1   4  -7  116.79   16.80
   1   4  -7  119.39   14.80
  -1  -4   7  131.49   16.90
   1  -4  -7  131.59   16.00
  -1  -4   7  110.69   16.10
  -1  -4   7  121.19   14.20
  -1  -4   7  120.59   13.40
   1  -4  -7   95.09   15.80
   1  -4  -7  101.69   12.60
   1  -4  -7  101.89   14.60
  -1  -4   7  123.09   14.50
  -1  -4   7  115.69   16.80
   1  -4  -7   92.09   12.70
   1   4  -6   43.00    9.70
   1   4  -6   47.60    8.20
   1   4  -6   62.29    6.90
  -1   4   6   32.50    9.60
   1   4  -6   48.40    9.10
   1   4  -6   60.49    9.80
   1   4  -6   67.49   10.40
  -1   4   6   47.10    9.30
   1  -4  -6   51.99    8.60
   1  -4  -6   69.49   10.60
  -1  -4   6   66.19    7.50
   1  -4  -6   58.79   10.00
  -1  -4   6   50.59    8.50
   1  -4  -6   49.30    6.60
  -1  -4   6   49.10    7.60
  -1  -4   6   75.49   10.80
  -1  -4   6   45.00    9.40
  -1  -4   6   46.50    9.50
   1  -4  -6   38.70    8.40
   1   4  -5  165.58   20.00
   1   4  -5  145.49   17.70
   1   4  -5  141.39   18.90
  -1   4   5  139.59   19.30
   1   4  -5  153.08   19.60
  -1   4   5  152.48   19.90
  -1   4   5  155.98   19.10
   1   4  -5  167.28   19.50
   1   4  -5  166.88   19.60
   1   4  -5  164.38   18.60
   1   4  -5  155.68   17.30
  -1  -4   5  173.98   17.70
   1  -4  -5  160.58   17.10
  -1  -4   5  150.48   19.90
  -1  -4   5  160.18   19.40
   1  -4  -5  144.29   18.90
  -1  -4   5  179.98   20.10
   1  -4  -5  148.09   19.10
  -1  -4   5  138.49   18.10
  -1  -4   5  129.59   17.50
   1  -4  -5  185.18   20.40
   1  -4  -5  153.28   17.10
  -1  -4   5  203.38   19.20
   1  -4  -5  162.58   19.30
   1   4  -4   80.09   11.30
  -1   4   4   76.99   10.90
   1   4  -4   80.59   10.60
  -1   4   4   76.39   10.50
   1   4  -4   79.49    9.20
   1   4  -4   93.39   10.80
   1   4  -4   65.19   10.40
   1   4  -4   74.79    9.80
  -1   4   4   68.89   10.50
   1   4  -4   67.99   10.30
  -1  -4   4   62.89   10.40
  -1  -4   4   64.79    8.80
   1  -4  -4   63.29   10.10
  -1  -4   4   79.39   11.10
  -1  -4   4   71.79   10.00
   1  -4  -4   83.39   10.80
  -1  -4   4   69.59    9.30
   1  -4  -4   79.19   10.40
   1  -4  -4   65.39    7.90
  -1  -4   4   63.59    9.90
   1  -4  -4   72.89   10.90
  -1   4   3 1523.45  178.68
   1   4  -3 1550.84  178.58
  -1   4   3 1748.53  177.58
   1   4  -3 1555.64  178.18
   1   4  -3 1607.04  178.28
   1   4  -3 1619.74  178.98
  -1   4   3 1519.95  178.68
  -1   4   3 1530.95  177.58
  -1   4   3 1471.65  178.68
   1  -4  -3 1615.84  177.48
   1  -4  -3 1784.42  178.88
  -1  -4   3 1599.64  178.18
  -1  -4   3 1851.91  178.48
  -1  -4   3 1540.85  178.08
   1  -4  -3 1755.82  177.78
  -1  -4   3 1621.84  179.08
   1  -4  -3 1589.94  178.78
   1  -4  -3 1637.74  177.78
  -1  -4   3 1902.61  179.28
  -1  -4   3 1800.52  178.58
   1  -4  -3 1709.83  178.68
  -1   4   2 1111.59  116.79
   1   4  -2 1009.00  116.19
   1   4  -2 1198.58  116.79
   1   4  -2  995.10  116.69
   1   4  -2 1115.19  116.89
   1   4  -2 1148.59  117.49
  -1   4   2  990.90  117.09
  -1   4   2  949.90  116.99
  -1   4   2 1111.89  116.39
   1   4  -2 1106.59  117.39
  -1  -4   2 1096.29  116.79
  -1  -4   2 1010.80  116.59
  -1  -4   2 1085.49  116.79
   1  -4  -2 1050.59  116.49
  -1  -4   2 1049.20  117.29
   1  -4  -2 1167.08  117.19
   1  -4  -2 1123.29  116.99
  -1  -4   2 1015.40  116.59
  -1  -4   2 1024.50  117.29
   1  -4  -2 1098.19  116.19
  -1  -4   2 1061.29  116.99
   1  -4  -2 1052.49  116.89
   1  -4  -2 1170.58  116.49
   1  -4  -2 1038.20  116.09
   1   4  -1  260.27   27.70
  -1   4   1  254.67   27.60
  -1   4   1  236.68   27.00
   1   4  -1  230.58   27.80
  -1   4   1  241.28   27.00
  -1   4   1  232.78   27.80
   1   4  -1  262.27   28.20
  -1   4   1  252.87   27.60
   1   4  -1  270.07   27.60
  -1   4   1  264.07   27.90
   1   4  -1  239.48   27.70
   1   4  -1  223.88   27.20
   1   4  -1  221.78   28.10
  -1   4   1  247.58   27.70
   1  -4  -1  224.48   27.10
   1  -4  -1  241.48   27.20
   1  -4  -1  274.37   27.90
  -1  -4   1  268.47   27.70
  -1  -4   1  237.98   28.20
   1  -4  -1  240.58   27.60
   1  -4  -1  281.77   28.00
   1  -4  -1  262.07   27.70
  -1  -4   1  270.57   28.40
  -1  -4   1  232.88   27.40
  -1  -4   1  221.18   27.60
  -1  -4   1  246.68   27.90
   1   4   0   55.79    7.40
  -1   4   0   45.30    7.30
   1   4   0   59.19    7.50
  -1   4   0   50.19    6.90
  -1   4   0   55.39    7.40
   1   4   0   47.50    6.60
  -1   4   0   48.80    6.40
   1   4   0   37.70    6.40
  -1   4   0   44.80    6.70
   1   4   0   57.19    6.50
  -1   4   0   43.90    6.50
   1   4   0   45.20    7.20
   1   4   0   55.09    6.90
   1   4   0   45.00    6.90
   1  -4   0   41.50    6.50
  -1  -4   0   44.10    6.40
  -1  -4   0   47.60    6.90
  -1  -4   0   56.49    7.80
   1  -4   0   46.90    7.00
   1  -4   0   53.09    6.70
  -1  -4   0   45.00    7.70
   1  -4   0   44.90    7.00
  -1  -4   0   50.49    7.30
   1  -4   0   60.89    7.00
  -1  -4   0   38.50    6.90
  -1  -4   0   43.30    6.70
  -1  -4   0   51.09    7.00
   1  -4   0   47.40    7.30
   1   4   1  390.66   38.00
  -1   4  -1  322.77   37.60
  -1   4  -1  378.76   38.30
  -1   4  -1  361.96   38.20
   1   4   1  354.46   37.90
   1   4   1  347.47   37.40
   1   4   1  301.77   38.20
  -1   4  -1  354.06   38.00
  -1   4  -1  337.77   38.60
   1   4   1  301.67   38.20
   1   4   1  348.07   37.90
  -1   4  -1  346.37   38.60
   1   4   1  313.77   37.40
  -1  -4  -1  378.26   38.40
  -1  -4  -1  316.27   37.50
   1  -4   1  387.36   38.20
   1  -4   1  311.77   38.50
  -1  -4  -1  362.66   38.00
  -1  -4  -1  324.57   37.70
  -1  -4  -1  325.07   38.50
  -1  -4  -1  357.26   37.80
   1  -4   1  350.16   38.30
  -1  -4  -1  377.16   38.40
   1  -4   1  380.36   38.80
  -1  -4  -1  325.17   37.90
   1  -4   1  302.27   37.80
   1  -4   1  372.36   38.20
  -1  -4  -1  334.77   38.00
   1   4   2  486.95   49.70
  -1   4  -2  465.85   50.89
   1   4   2  439.36   51.09
   1   4   2  471.15   50.29
  -1   4  -2  413.66   50.19
  -1   4  -2  444.86   50.89
   1   4   2  472.85   50.09
  -1   4  -2  513.85   50.19
  -1   4  -2  492.55   50.39
   1   4   2  410.76   50.49
  -1  -4  -2  526.95   50.79
   1  -4   2  417.26   50.29
  -1  -4  -2  418.76   49.70
   1  -4   2  468.75   50.09
   1  -4   2  414.56   50.69
  -1  -4  -2  427.06   49.70
   1  -4   2  461.25   50.29
  -1  -4  -2  445.86   50.59
  -1  -4  -2  491.95   50.69
  -1  -4  -2  488.35   49.40
  -1  -4  -2  437.96   50.09
  -1  -4  -2  431.56   49.40
  -1  -4  -2  465.35   50.29
   1  -4   2  407.96   50.69
   1  -4   2  469.45   50.09
  -1   4  -3   13.40    5.30
   1   4   3    1.80    3.60
   1   4   3    7.80    3.70
   1   4   3   11.10    4.70
  -1   4  -3    7.90    3.70
  -1   4  -3    4.60    4.90
  -1   4  -3    5.80    3.70
  -1  -4  -3    2.90    3.90
  -1  -4  -3   10.00    4.00
   1  -4   3    1.60    4.20
  -1  -4  -3   10.30    1.40
   1  -4   3    7.30    4.30
   1  -4   3   14.10    4.50
  -1  -4  -3    5.90    1.30
  -1  -4  -3   11.00    3.50
   1  -4   3    5.60    2.50
   1  -4   3   13.20    3.50
   1  -4   3    6.10    4.00
  -1  -4  -3   16.00    4.70
  -1  -4  -3    5.70    3.60
  -1   4  -4   -1.20    4.00
   1   4   4    7.70    4.20
  -1   4  -4    7.90    3.60
  -1   4  -4    9.00    4.60
  -1   4  -4   11.80    4.80
  -1   4  -4    7.50    3.60
   1   4   4   10.40    4.20
  -1  -4  -4   -0.40    3.80
   1  -4   4   11.70    4.40
   1  -4   4    6.30    1.90
  -1  -4  -4    6.60    3.80
   1  -4   4   10.80    4.10
   1  -4   4    2.30    4.30
  -1  -4  -4    8.90    3.70
  -1  -4  -4    1.80    4.00
  -1  -4  -4    4.00    3.60
   1  -4   4    8.50    1.20
   1  -4   4    7.40    4.70
   1  -4   4    3.30    3.00
  -1   4  -5   79.89   11.90
   1   4   5   52.59   10.80
  -1   4  -5   98.19   11.70
   1   4   5   88.09   12.00
  -1   4  -5  103.79   12.80
  -1   4  -5   91.79   11.70
  -1   4  -5   85.19   10.80
   1  -4   5   68.59   11.70
  -1  -4  -5   80.69   13.40
  -1  -4  -5   62.69   11.10
  -1  -4  -5   66.29   11.20
   1  -4   5   68.89    9.90
   1  -4   5   92.59   10.90
   1  -4   5   71.89   11.60
   1  -4   5   85.69    8.90
   1  -4   5   62.49   11.20
  -1  -4  -5   61.89   11.10
  -1  -4  -5   75.49   10.60
   1   4   6   42.10   10.00
  -1   4  -6   68.29    9.40
  -1   4  -6   60.59   10.00
  -1   4  -6   43.40    9.70
  -1   4  -6   65.19   10.20
   1   4   6   62.39   10.10
  -1   4  -6   55.19   10.30
   1  -4   6   60.59    7.50
  -1  -4  -6   65.89   10.80
   1  -4   6   80.49    9.70
  -1  -4  -6   56.19    9.20
  -1  -4  -6   51.29    9.90
   1  -4   6   75.29    8.60
  -1  -4  -6   59.79    6.80
   1  -4   6   54.59   10.50
  -1  -4  -6   70.29    9.70
   1  -4   6   63.89   10.60
  -1  -4  -6   55.39    6.70
   1  -4   6   66.09   10.70
  -1   4  -7  156.68   20.70
  -1   4  -7  160.58   21.70
  -1   4  -7  153.58   19.40
  -1   4  -7  181.58   21.80
  -1   4  -7  147.89   21.60
   1   4   7  130.59   21.10
  -1   4  -7  195.98   22.50
  -1  -4  -7  116.29   25.00
   1  -4   7  162.58   22.00
  -1  -4  -7  161.18   18.70
   1  -4   7  167.48   20.40
   1  -4   7  181.38   19.70
  -1  -4  -7  185.18   18.60
   1  -4   7  157.28   21.70
  -1  -4  -7  191.98   21.20
  -1  -4  -7  142.99   20.20
   1  -4   7  189.78   22.70
   1  -4   7  167.18   19.50
  -1   4  -8   11.00    7.20
  -1   4  -8   20.70    6.90
  -1   4  -8   25.10    8.10
  -1   4  -8   24.10    5.00
   1   4   8   19.70    8.00
   1   4   8   13.90    7.20
  -1   4  -8   14.30    6.70
   1  -4   8   27.20    5.50
  -1  -4  -8   12.50    5.20
  -1  -4  -8   11.10    5.50
  -1  -4  -8   23.60    3.90
   1  -4   8   28.10    8.10
  -1  -4  -8   26.00    7.70
   1  -4   8   30.30    8.50
  -1  -4  -8   20.90    4.20
  -1   4  -9  106.89   13.00
  -1   4  -9  112.69   16.10
   1   4   9  103.79   17.60
  -1   4  -9   96.09   15.90
  -1   4  -9   94.09   15.60
   1   4   9  109.69   16.00
  -1   4  -9   96.99   14.90
  -1   4  -9   83.19   15.30
   1  -4   9   87.69   11.40
   1  -4   9  102.69   21.00
  -1  -4  -9   91.89   15.90
   1  -4   9   88.59   11.50
   1  -4   9   84.59   16.20
  -1  -4  -9  107.99   15.20
  -1  -4  -9   88.29   12.10
   1  -4   9   90.79   14.90
  -1  -4  -9   92.89   13.40
  -1  -4  -9  106.29   12.20
  -1   4 -10    4.40    9.00
  -1   4 -10   24.10    9.80
  -1   4 -10   21.30    8.80
   1   4  10   -5.40    8.60
  -1   4 -10    6.00    8.80
  -1   4 -10   25.20    9.90
   1   4  10   13.60    8.60
  -1   4 -10   11.60    4.90
   1  -4  10    8.50    8.60
   1  -4  10   15.80    8.40
   1  -4  10   11.30    7.80
  -1  -4 -10   24.40    7.30
  -1  -4 -10    7.30    5.10
  -1  -4 -10   14.10    5.30
  -1  -4 -10    1.50    8.20
  -1  -4 -10   19.30    5.30
  -1   5   9   -7.00    7.00
   1   5  -9   -4.70    5.90
   1   5  -9   -0.90    6.60
   1   5  -9   -5.60    6.80
  -1   5   9    1.20    6.50
   1   5  -9    7.60    8.40
   1  -5  -9    6.90    7.10
   1  -5  -9   -5.80    6.00
  -1  -5   9   -0.60    4.50
  -1  -5   9    4.90    7.80
  -1  -5   9   -0.90    2.60
  -1  -5   9    1.10    6.80
   1  -5  -9    1.90    2.80
   1  -5  -9    4.00    3.40
  -1  -5   9   -3.80    7.60
  -1  -5   9   -1.40    5.10
   1  -5  -9   -3.90    5.00
   1   5  -8   -4.60    5.40
  -1   5   8   -1.30    6.50
   1   5  -8    1.40    7.50
  -1   5   8    3.00    6.40
   1   5  -8    5.00    5.40
   1   5  -8   -3.50    5.40
   1   5  -8   -7.20    5.20
   1  -5  -8    6.70    6.70
  -1  -5   8   -0.80    6.30
   1  -5  -8   -0.10    2.80
  -1  -5   8    7.90    4.70
  -1  -5   8    6.50    5.60
   1  -5  -8    0.20    4.60
  -1  -5   8   -4.40    6.50
  -1  -5   8   -2.40    2.40
   1  -5  -8   -5.50    5.10
  -1  -5   8   -4.00    6.00
   1  -5  -8    1.60    2.30
  -1   5   7   23.60    7.90
  -1   5   7   23.70    7.40
   1   5  -7   25.30    7.70
   1   5  -7   22.00    8.50
   1   5  -7   26.50    6.40
   1   5  -7   37.30    8.80
   1   5  -7   27.40    7.70
  -1  -5   7   51.19    9.90
   1  -5  -7   22.90    7.00
   1  -5  -7   33.10    4.00
  -1  -5   7   33.80    8.60
   1  -5  -7   21.60    4.00
  -1  -5   7   31.60    6.20
  -1  -5   7    3.20    5.60
   1  -5  -7   41.50    9.20
   1  -5  -7   11.20    5.80
  -1  -5   7   42.40    7.30
   1   5  -6   20.70    2.80
  -1   5   6   20.50    6.20
   1   5  -6    5.30    5.60
   1   5  -6   15.50    6.10
   1   5  -6   13.80    5.30
   1   5  -6   33.90    7.90
  -1   5   6   12.00    6.40
  -1  -5   6   12.50    5.70
   1  -5  -6   27.60    6.80
   1  -5  -6   16.90    5.90
  -1  -5   6   15.50    6.70
   1  -5  -6   20.90    2.80
  -1  -5   6   16.70    4.80
   1  -5  -6   15.80    2.70
  -1  -5   6   14.00    6.40
   1  -5  -6   18.90    5.80
  -1  -5   6   19.60    3.40
  -1  -5   6    8.90    6.80
   1   5  -5   17.10    6.00
   1   5  -5   28.20    6.80
  -1   5   5   17.80    6.10
   1   5  -5   17.40    5.00
   1   5  -5   22.60    2.90
   1   5  -5   24.00    6.20
   1   5  -5   15.60    3.80
   1   5  -5   21.70    6.20
  -1   5   5   25.80    6.60
  -1   5   5   22.80    6.30
  -1  -5   5   11.50    5.60
   1  -5  -5   22.20    6.90
  -1  -5   5   20.20    3.40
   1  -5  -5   24.80    2.80
  -1  -5   5   16.60    6.40
  -1  -5   5   27.20    7.70
   1  -5  -5   17.90    5.40
  -1  -5   5   16.40    4.40
   1  -5  -5   17.30    6.00
  -1  -5   5   21.80    3.80
  -1  -5   5   23.50    6.00
   1  -5  -5   25.70    7.00
   1  -5  -5   19.30    2.70
   1  -5  -5   30.30    6.10
  -1   5   4  388.06   47.80
   1   5  -4  375.16   48.00
  -1   5   4  387.56   47.80
   1   5  -4  431.26   47.50
   1   5  -4  393.06   47.60
   1   5  -4  412.96   47.10
  -1   5   4  455.85   48.00
   1   5  -4  434.36   46.90
   1   5  -4  445.36   48.30
  -1  -5   4  453.95   48.40
  -1  -5   4  452.55   47.40
   1  -5  -4  439.56   48.00
   1  -5  -4  429.86   46.00
   1  -5  -4  398.36   47.80
  -1  -5   4  431.86   47.50
  -1  -5   4  392.86   46.70
   1  -5  -4  443.86   46.00
   1  -5  -4  395.46   47.70
   1  -5  -4  475.15   46.20
  -1  -5   4  468.05   49.70
  -1  -5   4  402.16   47.00
   1  -5  -4  405.36   46.10
   1   5  -3  246.78   32.40
   1   5  -3  268.57   31.90
   1   5  -3  257.67   31.50
  -1   5   3  242.58   32.00
  -1   5   3  291.37   30.90
  -1   5   3  284.07   30.80
   1   5  -3  316.07   31.90
   1   5  -3  275.07   32.60
   1   5  -3  300.37   32.10
   1   5  -3  271.37   30.70
  -1   5   3  262.27   32.00
   1  -5  -3  274.97   30.60
  -1  -5   3  312.37   32.00
  -1  -5   3  276.57   31.60
   1  -5  -3  316.07   31.10
   1  -5  -3  273.67   31.00
  -1  -5   3  307.27   32.90
  -1  -5   3  260.87   31.40
  -1  -5   3  282.37   32.70
   1  -5  -3  281.67   30.70
   1  -5  -3  249.68   31.90
   1  -5  -3  283.07   32.30
   1  -5  -3  275.57   32.70
  -1  -5   3  298.37   31.70
   1  -5  -3  295.27   32.20
  -1   5   2  494.15   49.50
  -1   5   2  436.36   49.70
   1   5  -2  431.16   49.40
   1   5  -2  409.36   49.90
   1   5  -2  483.45   49.60
   1   5  -2  411.66   49.90
  -1   5   2  483.35   49.00
  -1   5   2  481.85   49.00
   1   5  -2  436.66   48.70
   1   5  -2  430.36   49.80
   1   5  -2  484.35   49.30
  -1   5   2  387.46   49.50
   1  -5  -2  415.06   48.70
   1  -5  -2  434.56   49.00
   1  -5  -2  488.35   49.90
   1  -5  -2  482.55   48.70
  -1  -5   2  420.56   49.40
  -1  -5   2  426.06   49.99
  -1  -5   2  406.56   49.30
   1  -5  -2  474.65   49.80
   1  -5  -2  426.66   49.40
   1  -5  -2  473.75   49.50
  -1  -5   2  421.46   48.90
   1  -5  -2  434.46   49.00
  -1  -5   2  500.65   49.50
  -1  -5   2  408.76   49.99
  -1  -5   2  443.06   50.09
  -1   5   1   22.30    4.80
  -1   5   1   29.50    5.30
   1   5  -1   29.20    5.00
   1   5  -1   26.70    5.70
   1   5  -1   17.40    3.80
  -1   5   1   19.60    5.00
  -1   5   1   27.00    5.20
   1   5  -1   24.70    4.70
   1   5  -1   20.70    5.00
  -1   5   1   25.00    3.80
   1   5  -1   20.00    4.90
   1   5  -1   35.40    5.90
  -1   5   1   28.30    5.10
  -1   5   1   22.90    4.00
  -1  -5   1   20.20    5.30
  -1  -5   1   29.50    4.50
  -1  -5   1   26.40    4.90
  -1  -5   1   30.60    4.90
   1  -5  -1   19.80    4.80
   1  -5  -1   21.40    4.20
   1  -5  -1   21.10    4.00
  -1  -5   1   29.30    5.90
   1  -5  -1   22.90    4.60
  -1  -5   1   22.90    5.00
   1  -5  -1   22.30    4.70
   1  -5  -1   32.50    5.30
  -1  -5   1   35.00    5.40
   1   5   0  149.88   17.60
  -1   5   0  148.39   17.20
   1   5   0  149.79   16.90
  -1   5   0  126.69   16.80
   1   5   0  130.09   17.50
   1   5   0  151.98   17.20
   1   5   0  135.99   16.90
  -1   5   0  163.48   16.70
   1   5   0  146.29   17.10
  -1   5   0  133.39   16.90
  -1   5   0  126.39   16.90
   1   5   0  161.38   16.60
   1   5   0  131.59   17.20
  -1   5   0  137.09   17.40
  -1   5   0  160.88   17.70
   1  -5   0  167.88   17.00
   1  -5   0  149.19   17.60
  -1  -5   0  135.69   17.60
   1  -5   0  147.69   16.90
   1  -5   0  141.49   17.60
   1  -5   0  147.59   16.80
   1  -5   0  129.29   17.30
  -1  -5   0  136.69   16.90
  -1  -5   0  137.39   16.90
  -1  -5   0  145.29   16.80
  -1  -5   0  147.79   17.60
  -1  -5   0  143.49   17.30
  -1  -5   0  163.78   17.30
  -1  -5   0  140.59   17.10
   1  -5   0  136.39   17.10
  -1   5  -1   59.49    7.20
   1   5   1   50.09    6.20
   1   5   1   45.40    6.80
   1   5   1   51.79    7.80
  -1   5  -1   40.30    6.40
   1   5   1   45.00    6.80
   1   5   1   38.80    6.90
  -1   5  -1   41.10    7.00
   1   5   1   56.29    7.40
  -1   5  -1   40.30    7.10
   1   5   1   44.20    6.00
  -1   5  -1   57.09    8.10
  -1   5  -1   35.20    7.60
  -1  -5  -1   52.49    6.60
  -1  -5  -1   47.60    6.40
   1  -5   1   54.39    7.20
   1  -5   1   50.99    7.40
  -1  -5  -1   43.70    6.80
  -1  -5  -1   55.79    7.70
   1  -5   1   59.39    6.70
  -1  -5  -1   47.10    7.00
   1  -5   1   42.60    7.80
  -1  -5  -1   46.10    6.70
   1  -5   1   50.09    7.70
  -1  -5  -1   45.50    7.90
  -1  -5  -1   41.60    6.30
   1  -5   1   52.69    7.40
   1  -5   1   44.50    7.60
  -1  -5  -1   59.29    7.80
  -1   5  -2  219.48   27.80
   1   5   2  232.38   27.20
   1   5   2  254.47   26.90
  -1   5  -2  275.47   27.60
  -1   5  -2  238.08   28.30
  -1   5  -2  215.38   28.10
   1   5   2  216.68   27.20
   1   5   2  240.18   27.80
   1   5   2  225.88   27.90
  -1   5  -2  241.78   27.60
   1  -5   2  228.38   27.50
  -1  -5  -2  223.08   26.90
  -1  -5  -2  232.08   28.00
   1  -5   2  257.37   27.60
  -1  -5  -2  228.48   27.30
   1  -5   2  232.48   28.20
  -1  -5  -2  261.57   27.50
   1  -5   2  242.78   27.40
  -1  -5  -2  228.98   26.90
  -1  -5  -2  262.27   28.10
  -1  -5  -2  250.87   27.90
   1  -5   2  254.87   27.70
   1  -5   2  279.87   26.60
  -1  -5  -2  236.38   26.60
   1  -5   2  234.48   28.30
   1   5   3   13.00    4.20
  -1   5  -3    3.70    4.90
   1   5   3    5.30    4.00
  -1   5  -3    6.60    4.30
   1   5   3   12.90    3.70
  -1   5  -3    3.80    4.70
   1   5   3    5.60    3.50
  -1   5  -3    9.60    3.90
   1   5   3    3.70    1.40
   1   5   3    7.10    1.70
  -1   5  -3    4.70    4.00
   1  -5   3    2.50    3.40
  -1  -5  -3    5.40    1.90
   1  -5   3    7.30    4.40
   1  -5   3   -1.20    3.10
   1  -5   3    3.00    4.70
  -1  -5  -3    1.10    1.60
  -1  -5  -3    6.90    1.40
  -1  -5  -3    3.60    1.80
  -1  -5  -3    7.60    3.60
   1  -5   3    9.30    1.30
   1  -5   3   10.70    4.10
  -1  -5  -3    2.20    4.00
  -1  -5  -3    8.50    4.20
  -1  -5  -3    3.30    3.90
   1  -5   3    7.00    2.90
   1  -5   3    2.40    4.90
  -1   5  -4  210.98   23.90
  -1   5  -4  214.38   25.10
   1   5   4  178.08   24.40
   1   5   4  214.08   24.70
  -1   5  -4  191.18   25.00
  -1   5  -4  197.08   24.20
  -1   5  -4  226.28   24.40
   1  -5   4  222.18   30.90
   1  -5   4  227.48   24.20
   1  -5   4  178.88   24.70
   1  -5   4  202.38   24.30
   1  -5   4  210.38   23.60
  -1  -5  -4  209.58   24.60
   1  -5   4  195.88   23.10
  -1  -5  -4  230.48   24.80
  -1  -5  -4  214.28   24.60
  -1  -5  -4  195.68   24.40
  -1   5  -5   39.10    7.70
  -1   5  -5   51.39    9.10
  -1   5  -5   55.19    8.70
  -1   5  -5   52.19    9.50
   1   5   5   45.40    9.30
  -1   5  -5   43.90    9.30
   1   5   5   52.09    9.40
  -1  -5  -5   51.19    8.60
   1  -5   5   53.69    6.70
   1  -5   5   46.10    7.30
   1  -5   5   59.09    8.80
  -1  -5  -5   63.69   10.20
  -1  -5  -5   50.89    8.30
   1  -5   5   41.60    8.80
  -1  -5  -5   53.29    9.00
   1  -5   5   42.10    8.90
   1  -5   5   43.40   10.30
  -1  -5  -5   74.39   10.20
  -1   5  -6   93.49   14.10
  -1   5  -6  110.19   14.10
   1   5   6   78.39   13.50
  -1   5  -6   95.69   13.40
  -1   5  -6   74.19   13.80
   1   5   6   80.39   13.50
  -1   5  -6   77.79   12.40
   1  -5   6  113.59   13.20
   1  -5   6   89.29   14.10
   1  -5   6  105.39   14.20
  -1  -5  -6   93.39   14.90
  -1  -5  -6   96.49   13.10
   1  -5   6   85.49   11.80
  -1  -5  -6   88.59   13.00
  -1  -5  -6   84.99   13.80
   1  -5   6   91.69   14.40
  -1   5  -7   12.40    7.40
  -1   5  -7   14.50    7.10
  -1   5  -7   12.90    5.60
  -1   5  -7   17.30    6.10
   1   5   7   16.90    7.00
   1   5   7   11.60    6.40
  -1   5  -7   22.70    4.20
  -1   5  -7   24.70    7.20
  -1  -5  -7   19.70    5.70
  -1  -5  -7   22.10    2.70
  -1  -5  -7   16.30    6.30
   1  -5   7   -4.50    5.10
   1  -5   7   16.00    5.30
  -1  -5  -7   27.40    7.90
   1  -5   7   21.10    8.00
  -1  -5  -7   17.20    2.90
   1  -5   7   12.00    7.10
   1  -5   7   25.40    6.50
  -1   5  -8   25.10    9.00
  -1   5  -8   24.70    7.60
  -1   5  -8   24.40    7.80
  -1   5  -8   44.20    9.00
  -1   5  -8   23.10    5.00
   1   5   8   37.60   10.00
   1   5   8   32.00    8.50
   1  -5   8   15.80    6.60
  -1  -5  -8   27.70    8.30
   1  -5   8   34.70    6.30
   1  -5   8   29.40    9.50
  -1  -5  -8   34.10    4.60
  -1  -5  -8    9.30    6.20
  -1  -5  -8   26.70    4.10
  -1  -5  -8   31.10    6.80
   1  -5   8   54.89   10.40
   1  -5   8   32.70    8.80
  -1   5  -9    9.90    8.10
  -1   5  -9    4.00    6.40
   1   5   9  -11.20    5.90
  -1   5  -9   -1.70    6.70
  -1   5  -9   -0.50    6.90
   1   5   9    4.50    8.10
  -1   5  -9    1.20    3.10
  -1   5  -9   -0.40    6.10
  -1  -5  -9    1.50    2.60
   1  -5   9    5.30    7.30
  -1  -5  -9   -5.90    6.20
   1  -5   9   -1.20    4.00
   1  -5   9   -9.00    4.70
  -1  -5  -9   -2.10    4.50
   1  -5   9    2.00    7.60
   1  -5   9   10.80    7.60
  -1  -5  -9    4.30    3.10
  -1  -5  -9    2.10    5.50
   1   6  -9   14.30    8.90
   1   6  -9   19.40    9.20
   1   6  -9   23.80    9.70
  -1   6   9   11.70    7.70
   1   6  -9    6.50    8.60
   1  -6  -9    7.50    2.70
   1  -6  -9    0.50    5.30
  -1  -6   9   -0.70    7.60
   1  -6  -9   15.70    8.80
   1  -6  -9    6.70    3.10
   1  -6  -9   -1.30    7.10
  -1  -6   9   -4.50    7.00
  -1  -6   9   25.70    8.80
  -1  -6   9   15.10    5.80
  -1  -6   9    1.70    7.10
   1   6  -8   17.30    8.80
   1   6  -8   26.30    7.90
   1   6  -8   19.30    7.60
  -1   6   8   34.60    9.60
  -1   6   8   28.30    8.30
   1   6  -8   32.40    9.20
  -1  -6   8   31.30    9.30
   1  -6  -8   19.80    3.80
   1  -6  -8   23.00    4.10
  -1  -6   8   38.30    6.90
  -1  -6   8   42.50    9.80
   1  -6  -8   46.40    9.50
  -1  -6   8   29.50    9.80
   1  -6  -8   26.20    9.10
   1  -6  -8   23.90    7.00
   1   6  -7   14.40    6.00
   1   6  -7    3.60    6.20
  -1   6   7   11.40    7.00
   1   6  -7   12.70    7.40
  -1   6   7   20.80    7.40
   1   6  -7   11.80    7.10
  -1  -6   7   18.10    6.90
   1  -6  -7   20.10    6.70
   1  -6  -7   15.30    5.80
   1  -6  -7   23.80    7.80
  -1  -6   7   13.90    5.60
  -1  -6   7   19.70    2.90
  -1  -6   7   12.40    7.90
   1   6  -6  178.38   20.80
  -1   6   6  104.89   19.60
   1   6  -6  140.49   20.40
   1   6  -6  156.48   19.10
   1   6  -6  168.08   21.60
   1   6  -6  146.09   19.90
  -1   6   6  118.19   19.90
   1  -6  -6  146.69   20.80
  -1  -6   6  146.99   18.60
  -1  -6   6  155.58   17.00
   1  -6  -6  158.58   19.80
  -1  -6   6  152.08   20.90
  -1  -6   6  152.28   21.30
   1  -6  -6  164.68   20.30
  -1  -6   6  148.09   20.20
  -1  -6   6  155.88   17.60
   1  -6  -6  140.99   16.80
   1  -6  -6  166.68   16.90
  -1  -6   6  168.58   19.30
   1   6  -5   25.40    3.50
  -1   6   5   38.20    7.90
   1   6  -5   29.00    5.10
   1   6  -5   28.60    6.80
  -1   6   5   28.70    7.20
  -1   6   5   21.60    6.70
   1   6  -5   26.10    6.80
   1   6  -5   37.20    8.20
   1   6  -5   36.20    7.50
   1   6  -5   23.50    7.20
  -1  -6   5   26.50    7.20
   1  -6  -5   29.80    3.90
  -1  -6   5   30.00    4.00
   1  -6  -5   24.00    6.70
  -1  -6   5   32.90    6.80
  -1  -6   5   35.00    6.30
  -1  -6   5   35.80    6.90
  -1  -6   5   32.20    5.10
   1  -6  -5   29.50    7.30
   1  -6  -5   14.90    5.70
  -1  -6   5   27.30    7.60
   1  -6  -5   27.70    7.70
   1  -6  -5   41.00    8.00
   1  -6  -5   31.20    3.80
   1   6  -4  404.86   46.10
  -1   6   4  429.96   44.20
   1   6  -4  396.86   46.70
  -1   6   4  363.66   46.10
   1   6  -4  460.65   45.50
  -1   6   4  449.56   46.50
   1   6  -4  374.76   44.40
   1   6  -4  376.76   45.50
   1   6  -4  457.15   47.10
   1   6  -4  453.45   46.10
   1  -6  -4  378.86   44.30
   1  -6  -4  381.76   44.50
  -1  -6   4  374.36   46.50
   1  -6  -4  432.66   46.60
  -1  -6   4  429.56   45.80
   1  -6  -4  419.16   46.00
  -1  -6   4  424.66   45.30
   1  -6  -4  473.05   46.80
  -1  -6   4  402.46   46.80
  -1  -6   4  368.56   45.50
   1  -6  -4  443.96   46.50
   1  -6  -4  398.86   44.50
  -1  -6   4  368.06   45.30
   1  -6  -4  417.46   44.60
  -1   6   3   12.80    4.80
  -1   6   3    8.40    3.50
  -1   6   3    8.10    4.70
   1   6  -3    8.60    3.90
   1   6  -3    7.10    3.40
   1   6  -3    6.00    5.00
   1   6  -3    4.50    4.80
  -1   6   3   14.60    2.90
   1   6  -3    3.40    3.80
  -1   6   3    8.60    3.90
   1   6  -3    5.60    4.50
   1   6  -3   10.60    2.40
   1  -6  -3   11.30    4.90
  -1  -6   3    9.70    3.50
   1  -6  -3    2.40    3.90
  -1  -6   3   10.70    4.50
  -1  -6   3    7.70    3.70
   1  -6  -3    8.40    2.90
  -1  -6   3    5.10    3.60
   1  -6  -3    9.00    2.60
   1  -6  -3   13.30    4.40
  -1  -6   3    7.70    5.20
  -1  -6   3   15.40    2.90
   1  -6  -3    8.70    2.30
   1  -6  -3   14.10    5.20
   1  -6  -3   11.40    3.10
   1  -6  -3    9.80    4.20
  -1  -6   3    3.40    5.00
  -1   6   2   18.20    5.00
   1   6  -2   10.10    5.30
  -1   6   2   19.70    4.30
   1   6  -2   20.30    4.90
   1   6  -2   29.20    6.70
   1   6  -2   23.30    5.20
  -1   6   2   15.50    5.10
  -1   6   2   22.60    2.80
  -1   6   2   27.40    4.70
  -1   6   2   21.70    5.40
   1   6  -2   19.60    5.20
  -1   6   2   22.00    2.80
   1   6  -2   30.50    4.20
   1   6  -2   18.10    4.90
  -1  -6   2   23.30    5.90
  -1  -6   2   18.30    5.00
   1  -6  -2   15.20    4.10
  -1  -6   2   28.50    5.60
  -1  -6   2   19.00    5.60
   1  -6  -2   22.80    5.90
   1  -6  -2   27.40    5.00
  -1  -6   2   21.10    4.00
  -1  -6   2   15.10    5.70
   1  -6  -2   28.90    6.00
   1  -6  -2   32.20    4.20
   1  -6  -2   11.80    5.20
   1  -6  -2   29.20    6.00
   1  -6  -2   22.60    4.20
  -1  -6   2   17.20    4.70
   1  -6  -2   17.70    4.40
  -1  -6   2   20.70    4.10
   1   6  -1   26.30    5.20
  -1   6   1   19.50    5.10
   1   6  -1   15.40    3.70
   1   6  -1   23.70    6.00
  -1   6   1   16.00    4.60
  -1   6   1   19.40    3.70
   1   6  -1   16.20    4.40
  -1   6   1   18.90    4.80
  -1   6   1   10.40    4.10
   1   6  -1   22.50    5.40
   1   6  -1   14.70    4.60
  -1   6   1   17.60    3.60
   1   6  -1   18.40    4.60
  -1   6   1   16.10    4.90
  -1  -6   1   22.40    5.60
   1  -6  -1   26.50    4.50
  -1  -6   1   14.60    4.90
  -1  -6   1   20.50    5.60
   1  -6  -1   17.70    5.30
   1  -6  -1   19.60    4.50
   1  -6  -1   18.80    4.70
   1  -6  -1   25.60    4.30
  -1  -6   1   13.10    5.30
  -1  -6   1   23.10    4.30
   1  -6  -1   24.30    5.30
   1  -6  -1   15.60    4.80
  -1  -6   1   16.50    4.90
   1   6   0  255.67   31.80
   1   6   0  235.28   32.30
  -1   6   0  287.67   31.60
  -1   6   0  261.17   32.30
   1   6   0  265.27   31.50
  -1   6   0  318.97   32.30
   1   6   0  300.77   31.60
  -1   6   0  319.07   32.70
  -1   6   0  244.18   31.60
  -1   6   0  304.37   32.10
   1   6   0  306.57   32.50
   1   6   0  304.77   32.10
   1   6   0  256.07   32.20
  -1  -6   0  278.87   33.00
   1  -6   0  280.87   32.60
  -1  -6   0  265.47   32.00
  -1  -6   0  296.07   32.80
   1  -6   0  327.97   32.10
  -1  -6   0  258.37   31.70
   1  -6   0  337.37   32.80
   1  -6   0  282.47   32.20
  -1  -6   0  282.67   31.60
  -1  -6   0  333.77   32.10
  -1  -6   0  273.77   32.40
   1  -6   0  271.07   33.20
   1  -6   0  259.97   31.70
   1  -6   0  252.97   31.80
  -1  -6   0  312.17   32.10
  -1   6  -1   75.19    9.70
  -1   6  -1   79.19    8.70
  -1   6  -1   48.30    7.80
   1   6   1   57.59    7.20
  -1   6  -1   69.69    9.00
   1   6   1   46.00    8.00
  -1   6  -1   57.59    8.10
   1   6   1   65.19    8.50
   1   6   1   59.99    7.30
   1   6   1   58.69    8.60
   1   6   1   53.69    8.70
   1   6   1   65.59    8.60
  -1   6  -1   41.20    8.60
  -1   6  -1   59.59    8.40
   1  -6   1   58.99    9.50
  -1  -6  -1   53.09    9.00
   1  -6   1   77.59    8.80
  -1  -6  -1   51.99    7.40
  -1  -6  -1   72.49    9.00
   1  -6   1   51.69    8.70
  -1  -6  -1   54.89    8.20
  -1  -6  -1   46.00    8.00
  -1  -6  -1   56.19    7.60
   1  -6   1   44.50    8.20
   1  -6   1   54.49    9.20
  -1  -6  -1   50.99    7.70
  -1  -6  -1   62.79    8.90
   1   6   2   60.69    9.40
  -1   6  -2   64.09   10.40
  -1   6  -2   61.59    9.80
  -1   6  -2   80.89    9.70
   1   6   2   57.89    7.80
  -1   6  -2   63.49    8.80
   1   6   2   55.79    8.50
   1   6   2   57.69    7.90
  -1   6  -2   55.09    8.80
   1   6   2   61.09    8.90
  -1  -6  -2   57.09    8.50
   1  -6   2   67.69    7.60
  -1  -6  -2   63.79    9.40
   1  -6   2   48.50    9.40
   1  -6   2   68.19    9.20
  -1  -6  -2   54.59    7.60
   1  -6   2   44.50    8.10
  -1  -6  -2   56.49    9.70
   1  -6   2   54.99    8.60
  -1  -6  -2   57.99    7.50
  -1  -6  -2   56.49    8.20
  -1  -6  -2   55.29    8.00
  -1  -6  -2   60.39    9.40
   1  -6   2   63.29   10.00
  -1  -6  -2   66.99    8.60
   1  -6   2   75.39    9.50
  -1   6  -3   -3.60    4.10
  -1   6  -3   -1.00    3.70
   1   6   3   -0.80    3.50
   1   6   3    5.50    3.50
   1   6   3   -0.10    2.00
  -1   6  -3   -1.60    4.70
   1   6   3    0.80    4.00
  -1   6  -3    4.70    4.00
   1   6   3    3.70    4.10
  -1   6  -3   -1.70    3.90
   1   6   3   -0.50    1.60
   1  -6   3    1.10    1.30
  -1  -6  -3    1.60    1.80
   1  -6   3   -3.90    3.10
   1  -6   3    3.90    3.20
  -1  -6  -3    0.40    3.70
   1  -6   3    0.50    4.60
   1  -6   3   -2.50    2.60
  -1  -6  -3   -1.50    1.90
  -1  -6  -3   -1.00    4.40
  -1  -6  -3    0.50    2.00
  -1  -6  -3   -3.60    3.20
  -1  -6  -3   -1.10    3.50
   1  -6   3    0.40    4.70
   1  -6   3   -0.90    3.90
   1  -6   3   -4.60    3.20
  -1  -6  -3    3.00    3.30
  -1  -6  -3   -1.20    3.90
  -1   6  -4  186.88   21.80
  -1   6  -4  164.18   22.80
   1   6   4  199.58   22.30
   1   6   4  193.68   22.30
  -1   6  -4  203.08   22.30
  -1   6  -4  216.48   23.60
   1   6   4  153.28   22.20
  -1   6  -4  155.48   21.60
   1  -6   4  202.48   22.00
  -1  -6  -4  176.08   19.90
   1  -6   4  172.78   21.20
   1  -6   4  162.18   22.40
  -1  -6  -4  165.78   22.20
  -1  -6  -4  198.58   22.60
  -1  -6  -4  196.68   19.90
   1  -6   4  158.48   22.90
   1  -6   4  238.38   22.40
  -1  -6  -4  163.98   19.80
  -1  -6  -4  161.68   21.80
   1  -6   4  180.28   21.00
  -1  -6  -4  236.68   23.10
  -1  -6  -4  186.78   21.60
  -1  -6  -4  178.78   19.90
  -1   6  -5   43.00    9.70
  -1   6  -5   51.19    9.10
   1   6   5   46.50    9.30
  -1   6  -5   53.79   10.10
   1   6   5   66.19   10.50
  -1  -6  -5   48.80    9.80
  -1  -6  -5   55.69    9.10
  -1  -6  -5   43.40    8.40
  -1  -6  -5   81.09   11.20
  -1  -6  -5   52.69    9.80
   1  -6   5   54.79    8.50
   1  -6   5   61.39    9.60
   1  -6   5   45.70    9.10
   1  -6   5   57.79    7.30
   1  -6   5   61.79   10.30
   1  -6   5   56.09   10.30
  -1   6  -6   44.60    8.90
  -1   6  -6   38.20    8.60
  -1   6  -6   57.89   11.00
  -1   6  -6   45.10   10.00
   1   6   6   39.90    9.10
   1   6   6   35.10    8.60
  -1   6  -6   43.60    8.20
   1  -6   6   46.90    9.40
  -1  -6  -6   56.59    9.20
   1  -6   6   51.99    8.40
   1  -6   6   42.40    9.90
   1  -6   6   38.10    5.60
  -1  -6  -6   49.99    8.50
  -1  -6  -6   52.89   10.00
   1  -6   6   43.30    7.70
   1  -6   6   39.10    9.40
   1   6   7   94.89   18.50
  -1   6  -7  158.18   16.50
  -1   6  -7  116.89   19.50
  -1   6  -7  112.89   18.30
  -1   6  -7  136.99   20.00
  -1   6  -7  158.18   19.40
  -1   6  -7  135.09   18.20
   1   6   7  102.49   19.80
   1  -6   7  172.38   19.50
   1  -6   7  163.48   17.60
  -1  -6  -7  122.89   18.10
  -1  -6  -7  125.09   18.30
   1  -6   7  163.08   20.70
   1  -6   7  119.19   19.10
  -1  -6  -7  164.38   20.80
   1   6   8   83.89   15.00
   1   6   8   74.99   15.00
  -1   6  -8   98.69   14.60
  -1   6  -8   82.09   14.50
  -1   6  -8   87.19   15.90
   1  -6   8   88.09   15.60
  -1  -6  -8   81.39   13.60
   1  -6   8   78.69   15.30
  -1  -6  -8   94.49   10.80
  -1  -6  -8  107.59   14.70
   1  -6   8  126.39   13.10
  -1  -6  -8   84.89   15.30
   1  -6   8   95.69   15.90
   1   6   9   12.90    8.30
  -1   6  -9   14.00    8.20
  -1   6  -9   30.20    9.60
   1   6   9   13.70    8.40
  -1   6  -9   11.10    9.50
  -1   6  -9   28.30    9.70
  -1  -6  -9   20.20    7.90
  -1  -6  -9   16.00    6.60
  -1  -6  -9   20.40    3.60
   1  -6   9   31.30    6.10
  -1  -6  -9   17.60    3.80
  -1  -6  -9   14.90    9.30
   1  -6   9   32.50    9.80
   1  -6   9   16.50    7.00
   1  -6   9   29.20   10.30
   1  -6   9   27.80    9.50
   1   7  -9    8.50    8.10
  -1   7   9   -5.50    7.40
   1   7  -9   -1.70    7.70
   1   7  -9   -1.30    7.70
   1   7  -9  -13.00    7.70
   1   7  -9    8.60    9.10
   1  -7  -9    7.20    7.00
  -1  -7   9  -10.10    6.50
  -1  -7   9  -11.40    5.50
  -1  -7   9    7.00    5.70
   1  -7  -9    3.50    2.50
   1  -7  -9    5.10    2.30
   1  -7  -9    0.70    5.30
  -1  -7   9    5.10    9.00
   1   7  -8    1.00    6.20
   1   7  -8   -1.10    6.20
   1   7  -8   -6.60    5.20
   1   7  -8   -1.30    6.40
  -1   7   8   -6.90    6.30
   1   7  -8   -0.20    7.20
  -1  -7   8   15.10    7.10
   1  -7  -8   -1.20    7.00
   1  -7  -8    4.70    2.40
  -1  -7   8    2.30    6.40
  -1  -7   8   -2.00    7.80
   1  -7  -8    0.60    2.30
  -1  -7   8   -5.70    7.20
   1  -7  -8   -5.00    5.10
  -1  -7   8   -0.10    5.30
   1  -7  -8   12.00    6.30
   1   7  -7   -0.50    5.20
   1   7  -7    6.70    7.90
   1   7  -7    8.30    5.90
   1   7  -7    6.70    6.40
  -1   7   7   -1.50    5.70
  -1  -7   7   -2.40    6.10
   1  -7  -7   -2.60    5.90
  -1  -7   7   -3.80    5.40
  -1  -7   7   -5.10    6.10
  -1  -7   7   -5.30    7.20
  -1  -7   7    4.60    2.70
   1  -7  -7    4.70    5.20
   1  -7  -7    2.40    1.90
  -1  -7   7    1.80    5.70
   1  -7  -7    1.20    4.80
   1   7  -6    1.20    5.80
   1   7  -6   -1.80    5.60
  -1   7   6   -1.80    5.50
  -1   7   6    0.20    5.70
   1   7  -6    1.60    5.50
   1   7  -6   -0.30    5.20
   1   7  -6   -8.40    6.20
  -1  -7   6   -5.50    4.20
   1  -7  -6    8.90    5.40
  -1  -7   6    3.40    4.70
  -1  -7   6    4.40    2.90
  -1  -7   6    9.60    7.30
   1  -7  -6    4.90    5.50
  -1  -7   6   -7.00    5.00
   1  -7  -6    2.10    1.70
   1  -7  -6   -7.30    5.50
   1   7  -5  223.68   25.90
  -1   7   5  264.67   27.40
   1   7  -5  216.98   23.30
   1   7  -5  209.78   26.90
   1   7  -5  241.28   26.40
   1   7  -5  216.98   27.00
  -1   7   5  178.28   26.00
   1   7  -5  222.28   25.40
   1  -7  -5  207.78   26.50
   1  -7  -5  193.68   23.60
   1  -7  -5  197.38   23.50
  -1  -7   5  245.58   26.30
  -1  -7   5  193.08   26.40
  -1  -7   5  229.68   24.70
  -1  -7   5  192.18   25.30
  -1  -7   5  225.78   27.30
   1  -7  -5  232.18   26.00
   1  -7  -5  254.77   27.10
  -1  -7   5  172.28   24.60
  -1  -7   5  223.88   23.50
   1   7  -4   18.20    5.90
   1   7  -4    8.00    5.70
   1   7  -4   20.90    3.60
   1   7  -4   33.10    7.50
  -1   7   4   26.00    6.90
   1   7  -4   29.30    5.60
  -1   7   4   25.90    3.60
   1   7  -4   28.30    7.70
  -1   7   4   28.40    7.30
   1  -7  -4   34.00    7.30
   1  -7  -4   26.70    6.90
   1  -7  -4   26.00    4.30
   1  -7  -4   10.80    5.50
  -1  -7   4   25.90    5.20
  -1  -7   4   27.00    3.90
   1  -7  -4   27.60    3.80
  -1  -7   4   22.60    5.20
   1  -7  -4   17.40    3.80
  -1  -7   4   21.30    6.10
  -1  -7   4   24.40    7.30
  -1  -7   4   30.90    6.00
  -1  -7   4   14.70    6.60
   1  -7  -4   27.90    6.20
   1  -7  -4   18.10    6.00
   1   7  -3  227.98   24.50
  -1   7   3  213.08   23.20
   1   7  -3  191.98   24.10
   1   7  -3  218.88   25.40
  -1   7   3  197.88   23.90
  -1   7   3  197.78   24.60
   1   7  -3  197.88   22.90
   1   7  -3  182.98   23.80
  -1   7   3  170.68   24.40
   1   7  -3  222.78   23.90
   1   7  -3  203.58   25.40
  -1  -7   3  193.98   25.20
   1  -7  -3  211.98   22.90
   1  -7  -3  210.98   24.20
   1  -7  -3  239.68   24.60
  -1  -7   3  175.58   24.80
   1  -7  -3  187.98   23.30
  -1  -7   3  162.98   23.20
  -1  -7   3  229.48   23.10
   1  -7  -3  213.28   24.60
   1  -7  -3  249.78   23.70
  -1  -7   3  220.98   23.90
   1  -7  -3  219.38   24.80
  -1  -7   3  199.58   24.40
   1  -7  -3  185.38   22.90
  -1  -7   3  194.88   24.10
   1  -7  -3  221.08   25.10
  -1   7   2  475.35   51.99
   1   7  -2  423.16   51.99
   1   7  -2  514.05   52.39
  -1   7   2  521.05   51.89
  -1   7   2  535.35   51.89
  -1   7   2  424.66   50.69
   1   7  -2  493.45   51.89
  -1   7   2  458.35   50.69
   1   7  -2  453.45   51.99
   1   7  -2  443.16   52.79
   1   7  -2  479.45   52.89
  -1   7   2  451.25   52.49
  -1   7   2  460.35   52.39
   1   7  -2  512.25   51.59
   1  -7  -2  558.34   52.79
   1  -7  -2  525.55   51.39
   1  -7  -2  434.46   51.79
   1  -7  -2  499.95   52.59
   1  -7  -2  400.06   51.69
  -1  -7   2  434.46   52.19
   1  -7  -2  488.45   51.99
   1  -7  -2  458.55   52.79
  -1  -7   2  489.25   52.09
   1  -7  -2  529.35   52.39
  -1  -7   2  455.35   52.89
  -1  -7   2  445.76   52.29
  -1  -7   2  443.76   52.89
   1  -7  -2  414.26   51.29
  -1  -7   2  441.76   51.69
  -1  -7   2  436.76   51.19
   1   7  -1  195.88   22.90
  -1   7   1  206.48   21.80
   1   7  -1  228.68   23.70
  -1   7   1  201.68   23.00
   1   7  -1  189.38   22.50
  -1   7   1  181.58   22.80
   1   7  -1  182.78   22.30
  -1   7   1  178.98   22.80
  -1   7   1  215.48   23.00
   1   7  -1  211.98   22.60
   1   7  -1  188.38   23.30
  -1   7   1  189.58   21.90
   1   7  -1  178.78   23.00
  -1   7   1  181.58   22.80
   1  -7  -1  183.18   22.20
   1  -7  -1  238.18   23.10
   1  -7  -1  193.98   22.00
   1  -7  -1  183.68   22.80
  -1  -7   1  183.98   22.30
  -1  -7   1  212.68   22.80
   1  -7  -1  192.78   22.90
  -1  -7   1  168.38   23.00
   1  -7  -1  190.68   22.80
  -1  -7   1  188.88   23.50
   1  -7  -1  189.88   23.50
  -1  -7   1  200.58   22.40
  -1  -7   1  171.48   23.20
   1   7   0  463.95   47.50
   1   7   0  472.15   47.90
  -1   7   0  474.95   48.10
  -1   7   0  410.16   47.00
  -1   7   0  444.46   47.40
  -1   7   0  492.55   48.00
   1   7   0  405.76   46.80
   1   7   0  454.45   47.80
  -1   7   0  446.56   46.90
  -1   7   0  453.05   47.60
   1   7   0  407.26   47.20
  -1   7   0  399.06   47.30
   1   7   0  431.56   46.80
   1  -7   0  367.26   46.90
   1  -7   0  415.86   47.80
   1  -7   0  372.86   47.70
   1  -7   0  403.26   47.50
  -1  -7   0  463.75   48.20
  -1  -7   0  373.36   47.50
   1  -7   0  393.66   47.70
  -1  -7   0  405.56   47.30
   1  -7   0  476.25   47.30
  -1  -7   0  403.76   47.10
  -1  -7   0  421.86   47.90
   1  -7   0  415.86   47.00
  -1  -7   0  410.26   47.40
  -1   7  -1  590.54   61.09
  -1   7  -1  593.14   61.59
   1   7   1  536.15   61.49
   1   7   1  491.65   61.19
   1   7   1  512.05   60.49
  -1   7  -1  545.75   61.19
   1   7   1  578.34   60.49
  -1   7  -1  555.74   62.09
  -1   7  -1  635.54   62.29
   1   7   1  582.74   61.39
  -1   7  -1  594.84   61.09
  -1   7  -1  509.55   61.09
   1   7   1  530.95   61.59
   1   7   1  638.84   61.69
   1  -7   1  529.35   61.69
  -1  -7  -1  590.94   61.79
  -1  -7  -1  507.85   60.69
   1  -7   1  628.54   61.09
  -1  -7  -1  533.95   61.29
   1  -7   1  504.35   61.79
   1  -7   1  547.05   62.09
   1  -7   1  529.75   61.49
   1  -7   1  613.54   61.49
  -1  -7  -1  526.15   61.89
  -1  -7  -1  568.64   61.49
  -1  -7  -1  571.44   60.89
  -1  -7  -1  517.15   60.79
   1  -7   1  517.65   60.99
  -1  -7  -1  545.55   61.49
   1   7   2    5.00    1.30
   1   7   2   -1.00    3.80
  -1   7  -2    2.10    3.70
   1   7   2    2.10    2.60
   1   7   2    2.30    1.20
   1   7   2    3.90    3.30
  -1   7  -2    1.80    3.70
  -1   7  -2    2.80    2.50
   1   7   2   -0.10    2.70
  -1   7  -2    9.20    5.40
  -1   7  -2    6.80    4.80
  -1   7  -2    4.00    4.10
   1   7   2    3.30    3.70
   1  -7   2    1.90    3.80
  -1  -7  -2    2.90    3.40
  -1  -7  -2    2.10    3.40
  -1  -7  -2   -8.90    3.80
   1  -7   2   -1.10    3.90
   1  -7   2   -2.30    4.30
  -1  -7  -2    0.70    2.90
  -1  -7  -2   -1.40    4.10
  -1  -7  -2    1.00    2.60
   1  -7   2    0.20    2.20
  -1  -7  -2    2.90    2.80
  -1  -7  -2   17.80    5.10
   1  -7   2    1.40    3.40
   1  -7   2   -0.50    4.60
  -1  -7  -2   -1.00    2.50
  -1   7  -3  595.74   67.59
  -1   7  -3  657.43   67.99
   1   7   3  691.13   65.89
   1   7   3  642.74   67.29
  -1   7  -3  525.45   66.59
  -1   7  -3  563.24   66.29
   1   7   3  512.45   66.89
   1   7   3  699.43   66.59
  -1   7  -3  578.44   66.69
  -1  -7  -3  599.64   67.29
   1  -7   3  655.53   66.79
  -1  -7  -3  539.25   66.49
  -1  -7  -3  627.04   65.59
  -1  -7  -3  567.54   66.29
  -1  -7  -3  664.33   66.09
   1  -7   3  551.34   66.19
   1  -7   3  630.84   66.49
  -1  -7  -3  577.74   66.49
   1  -7   3  553.14   66.39
  -1  -7  -3  682.53   67.39
   1  -7   3  596.14   66.89
   1  -7   3  663.83   65.49
   1  -7   3  554.14   67.39
  -1  -7  -3  544.65   65.59
   1  -7   3  539.65   67.39
   1   7   4  240.28   25.70
   1   7   4  249.78   28.60
  -1   7  -4  223.28   29.00
   1   7   4  218.58   27.70
  -1   7  -4  232.98   28.00
   1   7   4  213.88   28.20
  -1   7  -4  257.17   29.30
  -1   7  -4  208.78   27.70
  -1   7  -4  273.47   28.40
   1   7   4  240.08   25.70
  -1  -7  -4  232.18   26.20
  -1  -7  -4  214.18   28.20
  -1  -7  -4  271.77   28.60
  -1  -7  -4  213.08   28.40
   1  -7   4  255.07   27.80
  -1  -7  -4  228.38   27.90
  -1  -7  -4  216.68   26.00
  -1  -7  -4  248.28   26.10
  -1  -7  -4  233.88   27.50
   1  -7   4  215.48   27.40
  -1  -7  -4  249.18   26.10
   1  -7   4  251.47   30.30
   1  -7   4  267.87   27.50
   1  -7   4  229.68   28.90
   1  -7   4  217.28   27.00
   1   7   5   59.99   10.90
   1   7   5   44.80    9.90
  -1   7  -5   72.29   12.10
  -1   7  -5   57.39   10.10
  -1   7  -5   82.39   11.50
  -1   7  -5   67.89   10.90
  -1   7  -5   60.59   11.70
   1  -7   5   63.79   10.60
   1  -7   5   89.89   12.80
  -1  -7  -5   60.39   10.10
   1  -7   5   59.59    9.60
  -1  -7  -5   59.79    7.40
  -1  -7  -5   80.49   12.50
  -1  -7  -5   67.29   11.20
  -1  -7  -5   74.69   11.70
   1  -7   5   84.49   12.70
   1  -7   5   73.19    9.00
  -1  -7  -5   61.99    7.50
  -1   7  -6   27.20    7.50
  -1   7  -6   15.90    6.70
  -1   7  -6   32.40    8.50
   1   7   6    9.80    6.90
  -1   7  -6   17.50    7.10
  -1   7  -6   18.00    8.60
   1   7   6   31.30    7.60
  -1  -7  -6   25.40    7.10
  -1  -7  -6   25.40    7.00
  -1  -7  -6   16.30    7.40
   1  -7   6   23.20    6.90
   1  -7   6   23.70    8.60
   1  -7   6   24.90    6.00
   1  -7   6   22.30    4.10
   1  -7   6   14.90    6.40
   1   7   7  -12.50    5.20
  -1   7  -7    4.40    6.30
  -1   7  -7    4.00    7.10
  -1   7  -7   14.20    3.10
   1   7   7    7.90    6.40
  -1   7  -7    0.00    6.40
  -1   7  -7    7.50    6.10
  -1   7  -7   -0.60    5.80
  -1  -7  -7   -4.20    5.80
   1  -7   7   15.00    8.30
  -1  -7  -7    1.10    5.10
   1  -7   7   17.00    6.80
   1  -7   7   12.10    5.80
  -1  -7  -7    4.70    5.00
   1  -7   7    1.40    7.80
   1  -7   7   21.60    7.10
  -1   7  -8   -7.10    5.70
  -1   7  -8    3.20    6.30
  -1   7  -8   -0.80    6.80
  -1   7  -8    1.40    7.50
   1   7   8    5.80    6.80
   1   7   8    0.40    7.00
  -1   7  -8    0.10    1.40
   1  -7   8   -5.00    5.60
   1  -7   8    7.70    8.20
  -1  -7  -8   -8.80    5.70
  -1  -7  -8    1.80    5.90
   1  -7   8    4.00    6.70
  -1  -7  -8   -9.30    4.50
   1  -7   8   -0.30    5.10
   1  -7   8   -7.30    7.50
  -1   7  -9   -6.50    8.30
   1   7   9   21.80    8.80
  -1   7  -9   20.20    9.50
   1   7   9    6.30    8.00
  -1   7  -9   19.00    9.20
  -1   7  -9    3.10    9.70
  -1   7  -9   11.30    9.70
   1  -7   9   19.70    9.40
  -1  -7  -9   16.70    2.70
  -1  -7  -9   15.10    9.20
   1  -7   9   11.20    7.60
   1  -7   9   -1.90    8.30
  -1  -7  -9   11.90    6.40
   1  -7   9   14.20    6.30
   1  -7   9   37.70   16.30
  -1  -7  -9   12.20    6.70
   1   8  -9   18.30    9.10
   1   8  -9    8.30    7.80
  -1   8   9  -11.80    7.00
   1   8  -9   -5.00    9.90
  -1  -8   9   18.80   10.60
  -1  -8   9   -1.40    6.30
   1  -8  -9    5.30    2.30
   1  -8  -9    0.90    6.70
   1  -8  -9   -1.20    2.40
   1  -8  -9    9.90    7.90
  -1  -8   9    0.30    6.80
   1   8  -8   20.20   10.40
   1   8  -8   15.40    8.70
  -1   8   8   16.50    8.50
   1   8  -8   27.70    9.80
   1   8  -8   39.60    9.70
   1   8  -8   17.20    8.70
  -1  -8   8   24.40    9.70
   1  -8  -8   25.60    4.00
   1  -8  -8   45.30    9.80
  -1  -8   8   13.20    7.70
   1  -8  -8   22.90    3.80
  -1  -8   8   28.00    7.40
   1  -8  -8   32.40    9.10
  -1  -8   8   21.60   10.20
  -1  -8   8   19.30    7.80
   1   8  -7   -2.80    6.50
   1   8  -7   -1.60    7.70
   1   8  -7   -2.50    5.40
  -1   8   7    0.40    5.70
   1   8  -7   -1.30    6.70
   1  -8  -7    5.60    2.30
  -1  -8   7    3.70    7.20
  -1  -8   7   -9.30    5.40
  -1  -8   7    9.60    7.40
   1  -8  -7    4.40    6.30
   1  -8  -7   13.50    7.00
   1  -8  -7    5.70    6.50
   1  -8  -7    1.90    2.50
  -1  -8   7   -0.70    6.00
  -1  -8   7   11.20    8.70
  -1  -8   7    3.70    3.10
   1   8  -6  115.59   16.60
  -1   8   6  108.09   17.70
   1   8  -6  132.09   17.80
   1   8  -6  114.59   18.50
   1   8  -6  110.29   16.90
   1   8  -6  118.39   18.10
  -1  -8   6  141.99   17.20
  -1  -8   6  145.99   16.40
   1  -8  -6  132.09   17.30
   1  -8  -6  145.39   19.10
   1  -8  -6  120.79   14.00
   1  -8  -6  101.79   17.30
   1  -8  -6  114.29   13.70
  -1  -8   6   97.89   16.10
  -1  -8   6  105.29   18.50
  -1  -8   6  129.69   15.80
  -1   8   5   30.40    7.50
   1   8  -5   22.00    6.90
   1   8  -5   27.00    6.90
   1   8  -5   18.10    2.90
   1   8  -5   16.10    7.70
  -1   8   5   27.80    8.30
   1   8  -5   22.30    7.10
   1  -8  -5   36.10    8.30
  -1  -8   5   14.80    8.00
   1  -8  -5   14.40    2.80
   1  -8  -5   23.30    6.90
  -1  -8   5   26.90    8.20
  -1  -8   5   28.20    6.20
   1  -8  -5   20.10    7.60
  -1  -8   5   14.00    2.80
  -1  -8   5   17.60    6.60
  -1  -8   5   23.50    5.40
  -1  -8   5   17.60    6.20
   1  -8  -5   15.60    3.50
   1  -8  -5   14.60    7.40
   1  -8  -5   17.90    3.60
   1   8  -4   85.79   13.50
   1   8  -4   82.09   12.30
   1   8  -4   65.39   12.60
   1   8  -4   86.19    9.80
  -1   8   4   87.89    9.70
   1   8  -4   75.09   11.40
  -1   8   4   64.89   12.40
  -1   8   4   83.49   13.10
   1   8  -4   87.39   12.30
   1  -8  -4   98.89   15.30
  -1  -8   4   83.09   11.20
   1  -8  -4   82.49   12.20
  -1  -8   4   77.99   11.90
   1  -8  -4   72.59    9.90
  -1  -8   4   79.29   13.40
   1  -8  -4   70.49   12.60
  -1  -8   4   78.59   13.60
   1  -8  -4   83.59   10.40
   1  -8  -4   75.89   10.10
  -1  -8   4   80.79   11.40
  -1  -8   4   71.09   10.90
  -1  -8   4   73.79    9.60
   1  -8  -4   70.59    9.80
  -1   8   3   13.00    3.70
   1   8  -3   14.40    4.80
   1   8  -3   14.00    5.60
   1   8  -3   11.20    5.90
   1   8  -3    9.20    5.50
   1   8  -3    9.90    4.70
   1   8  -3   10.60    3.00
  -1   8   3   22.60    5.30
  -1   8   3   17.90    4.00
  -1   8   3    7.60    4.90
  -1   8   3    7.40    5.00
   1  -8  -3   20.80    6.30
   1  -8  -3    8.20    4.00
  -1  -8   3   11.70    6.10
  -1  -8   3   15.50    5.00
  -1  -8   3   16.30    3.50
   1  -8  -3    9.90    3.40
   1  -8  -3    8.40    5.30
   1  -8  -3    3.10    4.10
  -1  -8   3   18.20    6.00
  -1  -8   3   18.50    5.90
   1  -8  -3   11.00    3.70
  -1  -8   3    9.40    3.50
   1  -8  -3   16.60    5.30
  -1  -8   3   13.80    5.60
   1  -8  -3    8.60    3.50
  -1  -8   3   11.60    4.50
   1  -8  -3   12.50    3.90
  -1   8   2  204.28   26.60
   1   8  -2  220.58   27.30
  -1   8   2  208.98   26.50
  -1   8   2  252.37   26.30
  -1   8   2  203.88   24.70
   1   8  -2  210.38   25.50
   1   8  -2  236.88   26.40
  -1   8   2  212.08   25.90
  -1   8   2  231.58   26.30
  -1   8   2  243.68   24.80
   1   8  -2  251.37   26.70
   1   8  -2  214.88   27.10
   1   8  -2  239.08   26.20
  -1  -8   2  232.08   26.70
   1  -8  -2  194.38   26.00
  -1  -8   2  203.28   26.40
   1  -8  -2  237.28   26.00
  -1  -8   2  218.38   26.10
  -1  -8   2  203.68   25.00
   1  -8  -2  212.58   25.40
  -1  -8   2  225.78   26.00
   1  -8  -2  251.37   26.90
   1  -8  -2  205.98   25.50
   1  -8  -2  222.88   26.40
   1  -8  -2  228.68   27.30
   1  -8  -2  249.68   26.40
  -1  -8   2  257.17   25.70
  -1  -8   2  268.17   27.80
  -1  -8   2  222.78   27.60
   1   8  -1  905.91  109.19
   1   8  -1  908.91  109.19
   1   8  -1 1157.18  109.89
  -1   8   1  909.71  108.69
  -1   8   1  913.81  109.59
  -1   8   1 1099.39  109.79
   1   8  -1 1055.09  110.29
   1   8  -1  982.40  110.09
  -1   8   1  887.81  109.49
   1   8  -1 1011.10  109.09
  -1   8   1  961.80  109.69
  -1   8   1 1061.79  109.69
   1  -8  -1  999.60  109.79
  -1  -8   1  967.10  109.69
  -1  -8   1 1139.29  110.59
   1  -8  -1  982.10  108.99
  -1  -8   1 1134.09  109.39
   1  -8  -1 1153.68  109.89
   1  -8  -1  972.20  109.69
  -1  -8   1  931.91  110.09
   1  -8  -1  946.31  108.89
  -1  -8   1 1085.39  109.39
   1  -8  -1  958.10  109.09
  -1  -8   1  972.40  109.89
  -1  -8   1  926.01  109.29
   1  -8  -1 1082.79  109.89
  -1   8   0   25.20    5.30
  -1   8   0   11.90    5.50
  -1   8   0   28.00    5.60
  -1   8   0   14.80    5.40
   1   8   0   30.80    5.40
  -1   8   0   18.80    5.60
   1   8   0   28.30    5.10
   1   8   0   32.30    6.30
   1   8   0   21.50    5.40
  -1   8   0   34.70    5.50
   1   8   0   26.90    6.30
  -1   8   0   23.80    5.60
   1   8   0   25.50    5.90
  -1  -8   0   21.90    5.40
  -1  -8   0   14.10    5.10
  -1  -8   0   23.40    6.00
   1  -8   0   24.50    5.40
   1  -8   0   29.50    6.10
   1  -8   0   19.90    5.70
  -1  -8   0   42.00    7.10
   1  -8   0   27.40    5.70
   1  -8   0   37.30    5.90
   1  -8   0   25.50    6.40
  -1  -8   0   26.00    6.70
  -1  -8   0   22.00    5.20
  -1  -8   0   43.60    6.70
   1  -8   0   25.40    6.40
  -1  -8   0   23.90    3.80
   1   8   1  976.50  106.19
  -1   8  -1  889.61  105.59
   1   8   1 1025.80  105.89
   1   8   1  877.31  105.99
  -1   8  -1  891.91  105.69
  -1   8  -1  986.60  106.59
  -1   8  -1 1043.90  105.59
   1   8   1 1009.80  106.09
  -1   8  -1  997.00  106.09
   1   8   1  871.21  105.79
  -1   8  -1  910.71  106.49
  -1  -8  -1  932.71  105.39
   1  -8   1  869.91  106.39
  -1  -8  -1 1115.19  106.29
  -1  -8  -1  994.40  106.19
  -1  -8  -1  858.21  105.89
   1  -8   1  913.91  105.59
  -1  -8  -1  957.20  105.39
   1  -8   1  932.31  106.29
   1  -8   1 1099.49  105.69
   1  -8   1  882.51  105.69
   1  -8   1 1097.49  106.99
  -1  -8  -1 1086.99  106.29
  -1  -8  -1 1035.60  106.29
   1  -8   1  893.71  105.99
  -1  -8  -1 1026.30  106.79
  -1   8  -2  708.43   86.29
   1   8   2  874.61   84.69
  -1   8  -2  848.72   85.69
  -1   8  -2  696.23   86.29
  -1   8  -2  679.73   85.59
  -1   8  -2  694.63   85.09
   1   8   2  792.12   86.09
   1   8   2  688.83   85.09
   1   8   2  664.63   85.69
  -1   8  -2  832.72   85.39
   1  -8   2  881.11   86.89
   1  -8   2  730.63   85.29
   1  -8   2  769.22   85.79
   1  -8   2  679.23   85.39
  -1  -8  -2  697.43   85.09
  -1  -8  -2  867.81   85.69
   1  -8   2  865.51   86.79
  -1  -8  -2  796.82   86.49
   1  -8   2  860.11   84.89
  -1  -8  -2  784.32   84.89
  -1  -8  -2  890.11   85.89
  -1  -8  -2  721.73   85.99
  -1  -8  -2  880.11   86.19
  -1  -8  -2  815.32   86.19
   1  -8   2  821.02   85.99
  -1  -8  -2  731.53   84.89
   1   8   3   42.10    5.70
   1   8   3   37.50    7.50
  -1   8  -3   37.80    7.40
  -1   8  -3   39.10    6.60
   1   8   3   33.70    6.30
  -1   8  -3   23.80    6.10
  -1   8  -3   35.70    8.50
   1   8   3   24.00    7.00
  -1   8  -3   15.40    4.50
  -1   8  -3   30.70    8.10
   1  -8   3   34.00    6.50
  -1  -8  -3   25.10    7.00
  -1  -8  -3   30.80    5.30
   1  -8   3   34.30    5.90
   1  -8   3   27.80    6.60
  -1  -8  -3   34.60    5.30
   1  -8   3   25.00    7.40
  -1  -8  -3   28.50    6.30
   1  -8   3   33.80    7.80
   1  -8   3   25.40    6.30
   1  -8   3   29.50    7.10
  -1  -8  -3   31.20    5.40
  -1  -8  -3   39.80    7.30
   1  -8   3   33.10    4.60
  -1  -8  -3   23.40    4.60
  -1  -8  -3   18.50    6.60
  -1  -8  -3   23.70    6.00
   1   8   4   22.20    7.20
  -1   8  -4   17.10    7.00
  -1   8  -4   15.60    6.40
  -1   8  -4   27.00    6.40
   1   8   4   27.80    7.50
   1   8   4   12.40    2.70
   1   8   4   11.60    5.00
   1   8   4   13.60    2.80
  -1   8  -4    2.70    5.80
  -1   8  -4   11.50    5.00
   1  -8   4   15.30    5.30
   1  -8   4   -2.40    5.80
   1  -8   4   17.00    7.10
   1  -8   4   14.60    5.70
   1  -8   4   16.00    6.00
  -1  -8  -4   10.80    3.10
  -1  -8  -4   13.00    3.30
  -1  -8  -4   15.60    5.30
  -1  -8  -4   14.90    6.40
  -1  -8  -4   14.70    3.30
   1  -8   4   14.50    4.80
  -1  -8  -4   15.80    3.30
  -1  -8  -4    6.40    6.10
   1  -8   4   12.40    4.30
  -1  -8  -4   16.90    5.30
   1   8   5  248.98   29.90
  -1   8  -5  257.67   31.00
  -1   8  -5  288.87   29.40
  -1   8  -5  210.88   29.00
  -1   8  -5  235.28   29.20
   1  -8   5  240.58   30.60
  -1  -8  -5  221.18   26.80
   1  -8   5  226.48   28.20
  -1  -8  -5  272.97   30.70
   1  -8   5  268.27   29.10
  -1  -8  -5  222.78   26.70
   1  -8   5  206.98   28.50
  -1  -8  -5  258.97   29.90
   1  -8   5  245.98   30.50
   1  -8   5  284.17   28.20
  -1  -8  -5  256.17   29.00
  -1  -8  -5  275.37   30.90
  -1   8  -6    3.40    6.10
   1   8   6   -3.70    4.50
  -1   8  -6   -5.80    5.20
   1   8   6   11.90    7.10
  -1   8  -6    6.20    7.10
  -1   8  -6   -4.10    4.70
  -1   8  -6   -8.10    6.40
  -1  -8  -6   -1.50    5.10
  -1  -8  -6   19.10    8.00
   1  -8   6   -9.30    5.50
   1  -8   6    0.70    4.90
  -1  -8  -6    0.30    1.80
  -1  -8  -6    0.10    4.30
   1  -8   6   -4.40    6.10
   1  -8   6   -2.00    7.50
   1  -8   6    6.40    3.30
  -1   8  -7   29.10    8.20
  -1   8  -7   17.80    9.50
   1   8   7   15.70    7.50
  -1   8  -7   37.30    8.40
   1   8   7   21.90    8.20
  -1   8  -7   36.30    9.30
  -1   8  -7   35.40   10.00
  -1  -8  -7   22.00    3.30
  -1  -8  -7   22.90    8.60
  -1  -8  -7   27.00    3.50
   1  -8   7   20.20    9.30
   1  -8   7   20.80    7.40
  -1  -8  -7   13.30    6.70
   1  -8   7   32.00    6.90
  -1  -8  -7   19.60    7.70
   1  -8   7   17.80    9.60
   1  -8   7   27.20    4.20
   1  -8   7   20.00    8.20
  -1   8  -8  -10.80    7.30
  -1   8  -8    7.30    7.00
   1   8   8    1.80    7.50
  -1   8  -8    3.50    8.00
  -1   8  -8    5.40    9.60
   1  -8   8    3.60    5.90
   1  -8   8    8.80    7.00
   1  -8   8   14.10    8.60
  -1  -8  -8   21.50    7.30
   1  -8   8   -0.70    7.10
   1  -8   8   22.80    9.70
  -1  -8  -8   16.10    7.40
  -1  -8  -8    3.50    7.30
   1   8   9    5.90    8.50
  -1   8  -9   -0.60    9.70
  -1   8  -9    5.70    7.80
  -1   8  -9    1.50    8.40
  -1   8  -9    2.70    7.60
   1  -8   9   -7.10    7.10
   1  -8   9   10.90    6.40
   1  -8   9   -4.20    9.00
  -1  -8  -9   11.30    8.00
  -1  -8  -9    2.00    6.30
  -1  -8  -9   -6.80    7.60
   1  -8   9    0.10    7.10
   1   9  -8   -2.60    6.90
  -1   9   8   -2.50    6.70
   1   9  -8   -0.60    9.40
   1   9  -8    0.70    7.80
   1   9  -8   12.80    8.40
   1   9  -8    3.90    9.00
  -1  -9   8   13.70    7.10
   1  -9  -8    6.80    7.10
  -1  -9   8    0.70    8.90
   1  -9  -8   -1.10    2.40
  -1  -9   8    9.20   10.00
  -1  -9   8   -2.20    6.30
   1  -9  -8   -1.90    6.30
  -1  -9   8   -6.80    7.40
   1  -9  -8   -2.00    2.50
  -1   9   7  123.79   17.60
   1   9  -7   85.39   15.40
   1   9  -7  101.29   15.50
   1   9  -7   89.69   15.50
   1   9  -7   90.09   17.10
  -1  -9   7  103.09   15.30
  -1  -9   7  101.79   18.20
   1  -9  -7  135.69   16.80
   1  -9  -7   81.59   11.50
  -1  -9   7  116.69   14.50
   1  -9  -7  106.79   16.50
  -1  -9   7  150.88   19.30
   1  -9  -7   85.59   11.70
   1   9  -6   69.19   13.40
  -1   9   6   55.19   12.10
   1   9  -6   50.59   11.30
  -1   9   6   70.29   12.60
   1   9  -6   47.40   12.90
   1   9  -6   76.29   13.50
   1   9  -6   68.19   11.20
   1  -9  -6   64.39   11.60
   1  -9  -6   61.19    8.50
  -1  -9   6   66.29    9.60
   1  -9  -6   79.09    8.80
  -1  -9   6  119.69   16.50
   1  -9  -6   89.29   14.30
  -1  -9   6   44.30   10.30
  -1  -9   6   69.79   11.00
   1  -9  -6   47.80   12.00
  -1   9   5  183.08   23.70
   1   9  -5  166.18   19.00
   1   9  -5  168.18   22.30
   1   9  -5  165.68   23.90
   1   9  -5  171.58   23.50
  -1   9   5  136.29   22.30
   1   9  -5  197.58   23.00
   1  -9  -5  202.18   22.50
  -1  -9   5  169.28   21.00
  -1  -9   5  186.68   21.10
   1  -9  -5  144.09   19.40
   1  -9  -5  179.78   19.50
   1  -9  -5  158.88   19.10
  -1  -9   5  160.28   23.40
   1  -9  -5  154.78   19.20
  -1  -9   5  195.38   21.90
   1  -9  -5  161.28   22.70
  -1  -9   5  171.38   21.30
  -1  -9   5  176.98   18.80
  -1  -9   5  194.68   24.60
   1   9  -4  162.58   21.30
   1   9  -4  164.98   17.40
  -1   9   4  197.38   22.00
  -1   9   4   98.79   19.10
   1   9  -4  144.29   21.00
   1   9  -4  133.49   19.30
  -1   9   4  133.79   17.20
   1   9  -4  178.68   19.70
   1  -9  -4  159.08   19.70
  -1  -9   4  183.98   22.10
  -1  -9   4  203.48   19.30
  -1  -9   4  122.29   17.80
  -1  -9   4  152.88   17.50
  -1  -9   4  137.09   18.60
   1  -9  -4  121.39   17.20
   1  -9  -4  135.09   20.20
  -1  -9   4  183.18   20.30
   1  -9  -4  127.49   17.50
  -1  -9   4  150.48   21.20
   1  -9  -4  144.59   17.70
   1  -9  -4  187.88   20.10
   1  -9  -4  149.49   17.40
   1   9  -3  533.35   54.19
  -1   9   3  514.35   53.19
   1   9  -3  500.65   55.29
   1   9  -3  488.45   53.49
  -1   9   3  540.15   55.09
   1   9  -3  453.35   52.99
  -1   9   3  386.86   53.99
   1   9  -3  472.35   54.09
  -1   9   3  496.95   53.89
  -1   9   3  537.85   53.29
   1   9  -3  431.66   54.69
  -1  -9   3  470.25   52.89
  -1  -9   3  495.65   54.29
   1  -9  -3  437.96   54.79
   1  -9  -3  448.36   53.69
  -1  -9   3  439.56   53.69
   1  -9  -3  410.16   53.19
  -1  -9   3  487.95   52.79
  -1  -9   3  491.25   55.39
   1  -9  -3  477.75   54.29
   1  -9  -3  476.75   53.39
  -1  -9   3  428.16   53.79
  -1  -9   3  468.55   53.59
   1  -9  -3  535.55   53.09
   1  -9  -3  572.64   54.59
   1   9  -2   60.79    9.50
   1   9  -2   51.39    8.70
   1   9  -2   43.70   10.40
  -1   9   2   57.09    7.00
   1   9  -2   53.19    8.30
   1   9  -2   55.79   10.30
  -1   9   2   56.49    9.30
  -1   9   2   71.19    9.40
  -1   9   2   57.89    7.10
  -1   9   2   76.09   11.00
  -1   9   2   34.60    8.90
   1   9  -2   43.50    9.60
  -1   9   2   58.09    8.80
   1  -9  -2   66.29   10.50
   1  -9  -2   57.19    9.20
  -1  -9   2   63.19    9.20
  -1  -9   2   64.09    8.40
  -1  -9   2   52.79   10.50
   1  -9  -2   59.49    9.50
  -1  -9   2   60.19    9.60
   1  -9  -2   49.80    8.40
  -1  -9   2   46.30    9.30
   1  -9  -2   44.80    8.00
   1  -9  -2   69.99   10.20
  -1  -9   2   68.79   11.10
  -1  -9   2   55.19    7.40
   1  -9  -2   59.39    8.30
   1  -9  -2   51.39    8.70
  -1   9   1  134.39   16.80
   1   9  -1  139.69   16.60
   1   9  -1  119.79   15.70
  -1   9   1  118.09   16.60
  -1   9   1  136.19   16.80
   1   9  -1  142.39   15.90
  -1   9   1  106.59   15.20
   1   9  -1  104.79   16.80
   1   9  -1  120.49   17.40
  -1   9   1  162.38   15.40
  -1   9   1  111.29   16.50
  -1   9   1  114.59   16.70
   1   9  -1  120.19   16.20
   1  -9  -1  141.69   17.40
   1  -9  -1  124.19   16.80
   1  -9  -1  125.09   15.70
  -1  -9   1  114.69   16.30
   1  -9  -1  151.68   16.90
   1  -9  -1  164.18   18.70
  -1  -9   1  145.99   16.00
  -1  -9   1  103.59   17.00
   1  -9  -1  139.49   17.20
   1  -9  -1  137.49   15.80
   1  -9  -1  108.29   15.10
  -1  -9   1  126.79   17.40
  -1  -9   1  146.59   16.10
  -1  -9   1  108.79   16.80
  -1  -9   1  123.19   16.80
  -1   9   0  176.18   24.60
   1   9   0  231.68   24.20
  -1   9   0  185.98   24.30
  -1   9   0  221.38   25.10
   1   9   0  210.98   25.30
  -1   9   0  186.08   24.80
   1   9   0  181.48   24.70
  -1   9   0  232.88   24.40
   1   9   0  212.18   25.50
   1   9   0  208.88   25.00
  -1   9   0  198.68   25.40
   1   9   0  200.48   24.30
  -1   9   0  204.18   25.50
   1  -9   0  250.17   25.60
  -1  -9   0  204.08   25.90
  -1  -9   0  249.38   25.00
   1  -9   0  237.28   25.00
   1  -9   0  238.38   25.20
   1  -9   0  231.08   25.80
  -1  -9   0  217.58   25.00
  -1  -9   0  193.48   24.30
  -1  -9   0  194.68   25.40
   1  -9   0  246.78   26.40
  -1  -9   0  210.18   23.50
   1  -9   0  200.58   24.40
  -1  -9   0  205.78   25.70
  -1  -9   0  203.58   24.90
   1  -9   0  190.28   25.30
  -1   9  -1   45.40    8.50
  -1   9  -1   47.60    7.90
   1   9   1   60.89    8.70
   1   9   1   32.60    7.60
   1   9   1   44.30    6.70
  -1   9  -1   41.00    8.40
   1   9   1   46.10    6.90
  -1   9  -1   56.89    8.00
  -1   9  -1   50.49    8.00
   1   9   1   47.20    8.00
  -1   9  -1   52.59    9.50
   1   9   1   56.09    8.40
   1   9   1   48.00    8.70
   1  -9   1   42.10    7.50
   1  -9   1   58.29    9.50
  -1  -9  -1   40.60    8.40
   1  -9   1   47.10    9.20
  -1  -9  -1   45.90    8.50
   1  -9   1   49.90    8.50
  -1  -9  -1   41.60    7.80
   1  -9   1   35.30    7.90
  -1  -9  -1   41.10    8.10
  -1  -9  -1   37.20    7.40
   1  -9   1   59.29    7.90
  -1  -9  -1   45.70    6.70
  -1  -9  -1   41.70    8.20
   1  -9   1   39.10    8.40
  -1  -9  -1   43.70    7.40
  -1  -9  -1   51.99    9.40
  -1   9  -2    6.80    3.90
   1   9   2    6.70    4.30
   1   9   2   10.00    5.30
  -1   9  -2   10.20    5.90
   1   9   2   11.10    5.10
  -1   9  -2   13.20    6.00
  -1   9  -2    9.20    4.60
   1   9   2    6.50    4.00
  -1   9  -2    3.70    5.00
   1   9   2   12.80    4.80
   1   9   2    6.90    2.30
   1   9   2    5.80    2.40
  -1  -9  -2    8.00    3.80
   1  -9   2   12.20    3.60
   1  -9   2    5.60    5.70
  -1  -9  -2    7.40    4.30
  -1  -9  -2    0.40    3.90
   1  -9   2    9.50    6.10
  -1  -9  -2    7.10    5.70
  -1  -9  -2    5.70    5.00
  -1  -9  -2   16.70    5.80
  -1  -9  -2    6.30    3.30
   1  -9   2    7.40    4.60
   1  -9   2   -2.20    4.40
  -1  -9  -2   13.70    3.90
   1  -9   2    1.50    3.80
  -1  -9  -2    6.10    4.00
  -1   9  -3   -0.60    2.70
  -1   9  -3   -6.30    4.90
  -1   9  -3    6.00    5.00
   1   9   3   -2.10    4.70
   1   9   3  -11.20    4.10
  -1   9  -3    2.00    5.40
   1   9   3    1.30    3.40
  -1   9  -3   -6.40    4.00
  -1   9  -3   -4.00    5.60
   1   9   3    1.60    3.00
   1   9   3    3.30    4.20
   1  -9   3    3.10    4.00
  -1  -9  -3   -2.70    5.10
   1  -9   3    4.30    4.80
   1  -9   3    3.00    3.50
  -1  -9  -3   -1.40    5.20
   1  -9   3  -12.30    3.70
  -1  -9  -3    3.00    3.30
  -1  -9  -3    0.70    3.90
   1  -9   3    3.30    6.60
  -1  -9  -3    5.00    3.10
  -1  -9  -3   12.90    5.70
   1  -9   3    4.50    3.90
  -1  -9  -3   -2.60    3.10
  -1  -9  -3    7.70    3.80
  -1  -9  -3    6.00    3.70
   1  -9   3    0.60    4.50
  -1   9  -4  447.96   53.49
   1   9   4  475.55   51.89
   1   9   4  466.15   51.99
  -1   9  -4  492.85   53.79
   1   9   4  381.46   53.89
   1   9   4  470.45   53.09
  -1   9  -4  559.54   54.29
  -1   9  -4  476.95   54.89
   1   9   4  490.95   54.59
   1  -9   4  490.55   51.59
  -1  -9  -4  483.65   52.09
   1  -9   4  527.15   55.49
   1  -9   4  506.15   55.19
  -1  -9  -4  516.35   53.79
  -1  -9  -4  501.85   52.39
   1  -9   4  544.85   53.49
   1  -9   4  551.74   54.09
  -1  -9  -4  434.46   52.29
   1  -9   4  481.25   53.99
  -1  -9  -4  423.16   51.99
  -1  -9  -4  386.06   53.99
   1  -9   4  439.46   53.09
  -1  -9  -4  444.06   54.29
   1  -9   4  455.35   53.09
   1   9   5    0.90    5.80
  -1   9  -5    0.10    6.20
  -1   9  -5    6.90    7.50
  -1   9  -5   -0.80    3.00
  -1   9  -5    0.50    6.10
  -1   9  -5    4.00    5.70
  -1  -9  -5    6.60    2.90
  -1  -9  -5    2.40    1.80
   1  -9   5    5.40    4.50
  -1  -9  -5    0.50    1.70
  -1  -9  -5    0.00    5.70
  -1  -9  -5    3.30    2.80
   1  -9   5    6.60    6.90
  -1  -9  -5    8.50    5.70
   1  -9   5   -2.30    6.00
   1  -9   5   14.00    4.90
  -1  -9  -5    4.20    8.70
   1  -9   5    4.00    7.00
  -1  -9  -5   11.20    6.90
   1  -9   5   -1.80    6.80
  -1   9  -6   56.59   10.50
  -1   9  -6   66.69   13.30
  -1   9  -6   59.09    8.00
  -1   9  -6   54.49   11.10
  -1   9  -6   54.19   12.60
   1   9   6   53.99   11.80
  -1  -9  -6   63.19   13.00
   1  -9   6   61.09   10.80
   1  -9   6   58.39    9.50
  -1  -9  -6   62.79   11.90
  -1  -9  -6   63.89    7.80
  -1  -9  -6   67.49   11.00
   1  -9   6   55.99   10.10
   1  -9   6   56.59   13.20
  -1  -9  -6   61.49    7.80
   1   9   7   16.50    8.10
  -1   9  -7    2.80    7.10
  -1   9  -7    3.40    8.00
  -1   9  -7    2.30    6.60
  -1   9  -7    7.40    6.30
  -1   9  -7    1.50    5.90
  -1  -9  -7    6.30    7.30
  -1  -9  -7    8.90    8.20
  -1  -9  -7    4.10    2.50
   1  -9   7   -9.20    6.90
   1  -9   7    4.50    6.30
  -1  -9  -7    0.10    5.80
  -1  -9  -7    5.30    2.40
   1  -9   7   -6.20    8.20
   1  -9   7   11.30    6.40
   1  -9   7    4.90    3.30
  -1   9  -8   83.19   13.60
  -1   9  -8   66.99   12.10
   1   9   8   42.80   11.70
  -1   9  -8   54.99   14.40
  -1   9  -8   62.79   12.50
   1  -9   8   55.29   14.20
  -1  -9  -8   57.89   11.40
   1  -9   8   47.90   10.90
  -1  -9  -8   41.20    6.00
  -1  -9  -8   50.99   13.40
  -1  -9  -8   64.99   11.80
   1  -9   8   55.99   11.30
  -1  -9  -8   50.49    6.10
   1  -9   8   52.39   13.30
   1  10  -8    0.20    9.90
   1  10  -8    2.50    8.20
  -1  10   8    3.40    8.90
   1  10  -8    7.00    7.80
  -1 -10   8   -2.90    8.40
   1 -10  -8   29.50    8.80
   1 -10  -8    1.10    3.10
  -1 -10   8   -5.10    2.90
   1 -10  -8   -3.60    7.00
  -1 -10   8    7.40    6.80
  -1 -10   8   -0.50    6.60
  -1 -10   8   23.20   20.90
   1  10  -7   -3.90    7.60
   1  10  -7    0.60    9.20
  -1  10   7    7.10    8.80
   1  10  -7   17.40    7.90
   1  10  -7    7.30    7.70
  -1 -10   7   17.10    9.50
   1 -10  -7    1.20    6.60
   1 -10  -7   10.90    3.80
   1 -10  -7   11.70    3.50
  -1 -10   7    9.10    4.40
   1 -10  -7    9.30    7.60
  -1 -10   7    5.70    6.10
  -1 -10   7    9.00    6.30
  -1 -10   7   13.60   10.30
  -1 -10   7    2.20    7.90
   1  10  -6    4.20    7.80
  -1  10   6   -4.00    6.30
   1  10  -6   -0.20    6.00
  -1  10   6   -0.10    7.10
   1  10  -6   -3.70    7.30
   1  10  -6    5.10    6.10
   1  10  -6    3.70    6.40
  -1 -10   6    8.80    9.10
   1 -10  -6   -1.90    6.00
   1 -10  -6   -0.10    3.40
   1 -10  -6   -2.00    3.00
  -1 -10   6    2.70    7.50
  -1 -10   6   -3.20    4.50
   1 -10  -6   -1.60    6.30
  -1 -10   6   -0.80    4.20
  -1 -10   6   -7.90    5.90
  -1  10   5    3.20    6.10
   1  10  -5   -7.60    6.60
   1  10  -5    8.90    5.90
   1  10  -5   -0.90    2.40
  -1  10   5   -1.80    1.80
  -1  10   5    3.10    1.90
   1  10  -5    5.30    7.10
   1  10  -5   10.50    7.60
  -1  10   5    6.50    7.10
   1 -10  -5   -1.30    2.80
  -1 -10   5    1.30    3.90
   1 -10  -5   -3.00    5.00
  -1 -10   5   -0.70    5.80
  -1 -10   5    4.40    6.00
  -1 -10   5   -5.50    4.40
   1 -10  -5   -2.00    6.20
  -1 -10   5    2.70    1.90
   1 -10  -5    0.40    2.70
   1 -10  -5   -6.20    3.70
  -1 -10   5    8.80    8.70
   1 -10  -5    3.40    3.70
   1  10  -4   20.90    8.70
  -1  10   4   33.50    7.40
   1  10  -4   30.60    5.30
  -1  10   4   24.60    8.20
  -1  10   4   29.60    5.30
   1  10  -4   19.10    7.60
   1  10  -4   26.40    9.30
  -1 -10   4   32.30    8.30
   1 -10  -4   18.70    7.90
   1 -10  -4   23.60    5.60
  -1 -10   4   21.30    5.40
  -1 -10   4   25.80    9.60
  -1 -10   4   32.20    9.80
   1 -10  -4   27.60    7.80
  -1 -10   4   27.30    7.00
  -1 -10   4   30.70    7.30
   1 -10  -4   25.80    5.90
   1 -10  -4   19.40    7.00
   1 -10  -4   29.30    5.50
  -1 -10   4   21.20    4.50
   1 -10  -4   31.60    5.90
  -1  10   3   54.99   10.40
  -1  10   3   55.69    8.30
  -1  10   3   53.39   10.60
   1  10  -3   54.39   11.10
   1  10  -3   52.09   11.30
   1  10  -3   41.80    7.70
  -1  10   3   55.69    9.60
  -1  10   3   46.20    8.10
   1  10  -3   48.90    9.10
   1  10  -3   53.79   10.10
  -1 -10   3   63.59   11.50
   1 -10  -3   63.79    8.50
   1 -10  -3   35.90    8.20
   1 -10  -3   66.99   11.20
  -1 -10   3   71.79   10.60
  -1 -10   3   44.90    7.50
   1 -10  -3   43.30    8.80
  -1 -10   3   53.19   11.70
  -1 -10   3   50.99    9.00
  -1 -10   3   43.60    9.20
  -1 -10   3   44.60    7.30
   1 -10  -3   51.69    7.80
   1 -10  -3   59.19    8.80
   1 -10  -3   65.59   10.10
   1  10  -2    1.50    4.50
  -1  10   2   -4.40    4.30
  -1  10   2  -10.40    3.80
   1  10  -2    9.70    6.10
  -1  10   2    3.40    2.60
  -1  10   2   -3.40    2.70
  -1  10   2   -5.50    4.50
  -1  10   2   -9.00    3.70
  -1  10   2    3.90    5.20
   1  10  -2    0.30    4.40
   1  10  -2    0.80    3.40
   1  10  -2   -1.40    5.20
   1  10  -2   -4.60    5.00
   1 -10  -2    6.30    3.90
  -1 -10   2    3.40    6.50
  -1 -10   2    1.80    2.00
   1 -10  -2    3.50    6.30
  -1 -10   2    7.50    3.80
  -1 -10   2   -6.90    3.70
  -1 -10   2    1.40    5.00
  -1 -10   2    8.30    5.70
   1 -10  -2   -0.70    4.70
  -1 -10   2    7.40    6.00
   1 -10  -2   -3.00    3.50
   1 -10  -2   -6.20    2.70
   1 -10  -2    1.90    4.10
  -1 -10   2    4.00    4.20
   1 -10  -2    7.60    5.20
   1 -10  -2    0.20    4.00
  -1  10   1   33.30   12.60
   1  10  -1   52.09    7.80
   1  10  -1   48.90    9.00
  -1  10   1   40.10    8.30
   1  10  -1   49.99    8.50
  -1  10   1   41.70    8.30
  -1  10   1   54.69    9.20
   1  10  -1   36.20    8.60
  -1  10   1   42.70    7.20
   1  10  -1   43.80    7.90
  -1  10   1   53.59    7.00
   1  10  -1   31.40    7.50
  -1 -10   1   45.20    9.20
   1 -10  -1   47.70    8.20
   1 -10  -1   45.80    8.80
   1 -10  -1   51.89    7.80
   1 -10  -1   46.90    8.40
  -1 -10   1   42.10    9.20
   1 -10  -1   49.80    9.80
   1 -10  -1   29.70    6.50
  -1 -10   1   41.90    8.30
  -1 -10   1   42.60    8.70
   1 -10  -1   54.29    9.10
  -1 -10   1   53.19    9.90
   1 -10  -1   39.40    8.20
  -1 -10   1   42.00    7.70
  -1 -10   1   56.39    8.30
  -1  10   0   19.30    6.10
   1  10   0   23.50    6.30
   1  10   0   29.40    6.90
  -1  10   0   12.70    6.20
  -1  10   0   22.70    5.90
   1  10   0   32.40    5.70
   1  10   0   34.40    7.10
  -1  10   0   26.70    5.50
   1  10   0   15.30    5.00
  -1  10   0   13.90    4.60
  -1  10   0   19.70    5.70
  -1  10   0   23.00    6.60
   1  10   0   24.50    7.30
  -1 -10   0   35.00    7.80
   1 -10   0   18.70    7.10
   1 -10   0   21.70    5.60
   1 -10   0   16.40    6.10
  -1 -10   0   19.50    5.90
  -1 -10   0   20.40    5.50
   1 -10   0   16.40    5.30
  -1 -10   0    9.80    5.60
  -1 -10   0   14.10    5.50
   1 -10   0   18.40    6.00
   1 -10   0   23.50    6.00
  -1 -10   0   16.00    6.00
  -1 -10   0   25.20    5.90
   1 -10   0    8.40    5.80
  -1 -10   0   13.60    3.20
   1  10   1  263.87   25.20
   1  10   1  228.08   26.40
   1  10   1  242.48   26.40
  -1  10  -1  204.28   27.10
  -1  10  -1  226.78   26.50
   1  10   1  182.88   26.20
   1  10   1  215.18   26.60
  -1  10  -1  232.78   27.20
  -1  10  -1  214.38   25.80
  -1  10  -1  211.68   26.10
  -1 -10  -1  203.48   25.80
   1 -10   1  244.18   26.40
   1 -10   1  230.08   25.80
  -1 -10  -1  196.48   26.10
  -1 -10  -1  240.98   26.90
  -1 -10  -1  210.98   26.60
   1 -10   1  238.38   27.70
  -1 -10  -1  264.77   26.90
   1 -10   1  203.68   26.80
   1 -10   1  204.98   25.70
  -1 -10  -1  207.08   25.50
  -1 -10  -1  244.18   28.00
  -1 -10  -1  198.28   24.90
   1 -10   1  203.58   27.00
   1 -10   1  203.18   26.30
  -1  10  -2   -1.90    4.80
   1  10   2    2.30    5.30
   1  10   2   -3.40    2.20
   1  10   2   -1.70    4.30
  -1  10  -2    2.70    4.20
  -1  10  -2   -1.80    4.10
  -1  10  -2   -3.00    5.30
  -1  10  -2    3.30    3.60
   1  10   2   -6.30    4.10
  -1  10  -2    1.50    5.60
   1  10   2   -2.60    4.30
   1  10   2   -1.70    2.40
   1  10   2   -8.00    3.40
  -1 -10  -2   -0.40    5.10
  -1 -10  -2   -3.60    4.40
   1 -10   2   -8.20    5.10
  -1 -10  -2    1.20    6.00
  -1 -10  -2    1.10    3.60
   1 -10   2    1.70    4.10
  -1 -10  -2   -0.90    4.40
   1 -10   2    1.40    5.90
  -1 -10  -2    2.50    4.10
   1 -10   2   -1.30    4.80
  -1 -10  -2   -2.00    3.80
  -1 -10  -2   -2.20    2.70
   1 -10   2    2.80    5.00
   1 -10   2   -1.20    4.60
   1 -10   2    3.80    3.40
  -1 -10  -2    2.60    4.80
   1  10   3  175.28   24.40
   1  10   3  176.98   22.70
  -1  10  -3  227.48   25.40
  -1  10  -3  179.38   25.10
  -1  10  -3  203.78   22.90
   1  10   3  190.68   22.10
  -1  10  -3  170.48   22.10
  -1  10  -3  209.58   23.80
   1  10   3  213.38   22.50
   1  10   3  214.08   24.60
   1 -10   3  200.28   23.30
  -1 -10  -3  193.48   22.80
   1 -10   3  189.88   21.40
   1 -10   3  182.48   24.00
  -1 -10  -3  179.68   21.80
  -1 -10  -3  175.88   24.90
  -1 -10  -3  150.28   22.00
  -1 -10  -3  178.48   22.00
   1 -10   3  186.48   25.50
  -1 -10  -3  214.38   23.50
  -1 -10  -3  230.48   24.80
  -1 -10  -3  208.78   22.80
   1 -10   3  166.38   24.80
   1 -10   3  175.88   23.30
   1 -10   3  144.59   21.60
   1  10   4  112.89   14.90
  -1  10  -4  137.39   19.60
   1  10   4  117.39   15.20
  -1  10  -4  110.69   17.50
   1  10   4  126.99   16.70
   1  10   4  144.59   19.00
  -1  10  -4  115.79   15.50
  -1  10  -4  126.69   19.20
  -1  10  -4  123.59   17.70
  -1 -10  -4  112.59   15.60
   1 -10   4  151.28   17.90
   1 -10   4  135.59   17.20
  -1 -10  -4  123.19   18.60
   1 -10   4  107.89   19.10
   1 -10   4  125.69   16.60
  -1 -10  -4  138.79   15.60
  -1 -10  -4  131.39   17.60
  -1 -10  -4  151.08   18.10
   1 -10   4  102.59   18.60
  -1 -10  -4  149.99   18.30
   1 -10   4  118.69   14.30
   1 -10   4  113.19   17.60
  -1 -10  -4  139.19   15.70
   1 -10   4  136.79   17.20
  -1  10  -5   28.90    8.10
  -1  10  -5   23.90    9.10
  -1  10  -5   19.80    5.30
  -1  10  -5   37.80    9.80
   1  10   5   13.10    7.80
  -1  10  -5   33.20   10.00
  -1 -10  -5   22.70    5.10
   1 -10   5   25.20    6.60
  -1 -10  -5   22.80    7.00
  -1 -10  -5   24.00    4.20
   1 -10   5   17.90    6.90
  -1 -10  -5   36.30    9.70
   1 -10   5   59.09   12.00
  -1 -10  -5   32.30    4.90
   1 -10   5   27.50    7.00
   1 -10   5   22.00    8.80
  -1 -10  -5   35.50    5.40
  -1  10  -6   -2.70    7.50
  -1  10  -6    3.70    8.30
  -1  10  -6    7.80    6.00
   1  10   6   13.80    7.90
  -1  10  -6   -1.30    6.30
  -1  10  -6    4.80    5.80
  -1  10  -6    4.70    2.70
  -1 -10  -6    4.40    3.70
   1 -10   6    5.80    4.30
  -1 -10  -6    9.00    6.00
   1 -10   6    8.90    8.80
  -1 -10  -6   -3.40    6.30
   1 -10   6    7.60    5.30
   1 -10   6    8.30    7.70
   1 -10   6   13.30    7.80
  -1 -10  -6    5.50    3.00
  -1 -10  -6    2.70    6.90
  -1  10  -7   74.09   15.10
   1  10   7   54.89   12.80
  -1  10  -7   83.39   13.40
  -1  10  -7   74.49   13.00
  -1  10  -7   53.19   12.80
  -1  10  -7   47.60   11.10
   1 -10   7   37.90   12.00
  -1 -10  -7   44.80    7.20
   1 -10   7   49.90   11.00
   1 -10   7   70.49   12.00
   1 -10   7   64.49   10.90
  -1 -10  -7   63.89   11.60
  -1 -10  -7   46.50   11.90
  -1 -10  -7   48.80    7.10
   1 -10   7   82.79   14.70
   1  10   8   15.10    9.60
  -1  10  -8   20.90    9.00
  -1  10  -8   17.40   11.00
   1 -10   8   47.70   13.80
  -1 -10  -8   21.40   11.80
   1 -10   8   25.20    8.10
  -1 -10  -8   22.60    4.00
   1 -10   8   22.60    4.00
  -1 -10  -8   41.00   16.60
   1 -10   8   32.10    9.50
  -1 -10  -8   21.80    4.00
  -1 -10  -8   34.50    9.90
   1 -10   8   39.80    9.70
   1  11  -7    4.40    8.10
   1  11  -7   -2.00    9.30
   1  11  -7   -6.40    7.00
   1  11  -7   14.90    9.60
  -1  11   7    6.40    8.70
  -1 -11   7   10.40   14.40
   1 -11  -7    6.00    7.50
  -1 -11   7    7.70    8.90
   1 -11  -7   -2.40    5.20
  -1 -11   7    5.20    9.80
  -1 -11   7    3.70    5.80
   1 -11  -7    4.00    7.40
   1 -11  -7   -2.10    3.70
  -1 -11   7   -0.10    4.40
  -1 -11   7    0.60    6.30
  -1  11   6    0.60    7.70
   1  11  -6    3.60    8.60
   1  11  -6   -0.90    6.70
   1  11  -6   -3.20    7.10
  -1  11   6   -1.40    6.10
   1  11  -6    0.40    6.00
  -1 -11   6    6.80    6.00
   1 -11  -6    1.30    3.80
  -1 -11   6   -0.40    6.70
   1 -11  -6   -1.40    5.50
   1 -11  -6   -1.30    6.60
  -1 -11   6    3.50    4.90
   1 -11  -6   -1.30    3.30
  -1 -11   6   -2.90    4.70
  -1 -11   6    0.00    8.60
  -1  11   5   36.00    5.50
   1  11  -5   61.69   12.30
   1  11  -5   35.60    5.90
  -1  11   5   27.50    9.00
   1  11  -5   31.80    8.70
   1  11  -5   30.50   10.20
   1  11  -5   41.00    9.80
  -1  11   5   44.30    5.80
  -1  11   5   32.90   10.10
  -1 -11   5   55.69    9.20
  -1 -11   5   47.10    9.90
   1 -11  -5   47.00    9.60
  -1 -11   5   32.90    8.30
   1 -11  -5   74.89   17.90
   1 -11  -5   33.10    6.60
  -1 -11   5   29.20   10.60
  -1 -11   5   44.70    5.40
  -1 -11   5   48.60    8.10
  -1 -11   5   34.10   11.10
   1 -11  -5   42.70    7.10
   1 -11  -5   25.20    6.30
   1 -11  -5   36.70    6.30
  -1  11   4  126.29   19.00
   1  11  -4  154.08   16.10
  -1  11   4  152.68   20.40
   1  11  -4  140.29   20.30
   1  11  -4  119.69   17.90
  -1  11   4  126.79   17.50
   1  11  -4  123.59   19.70
  -1 -11   4  113.59   19.40
  -1 -11   4  133.19   16.10
  -1 -11   4  123.29   17.40
   1 -11  -4  116.39   16.30
   1 -11  -4  116.39   16.10
   1 -11  -4  141.09   18.50
   1 -11  -4  127.39   18.10
   1 -11  -4  124.59   15.90
  -1 -11   4  165.28   19.70
   1 -11  -4  110.49   18.90
  -1 -11   4  132.69   18.10
   1 -11  -4  107.99   16.10
  -1 -11   4  119.39   15.30
  -1 -11   4  136.49   20.20
   1  11  -3   26.20    8.40
  -1  11   3    6.90    6.60
  -1  11   3   34.90    8.50
  -1  11   3   28.20    8.20
   1  11  -3   25.10    8.00
   1  11  -3   34.50    9.70
  -1  11   3   19.00    5.70
   1  11  -3   24.50    5.50
  -1  11   3   19.20    5.70
   1  11  -3   18.40    6.70
  -1 -11   3   16.20    6.50
   1 -11  -3    9.90    6.60
   1 -11  -3   27.50    6.60
   1 -11  -3   29.10    9.20
  -1 -11   3   13.20    4.70
   1 -11  -3   22.20    6.20
   1 -11  -3   19.30    6.30
  -1 -11   3   21.10    8.60
  -1 -11   3   22.70    4.50
  -1 -11   3   51.79   11.20
  -1 -11   3    8.90    6.60
  -1 -11   3   19.30    7.10
   1 -11  -3   17.30    5.20
   1 -11  -3   20.40    6.10
  -1  11   2   13.80    5.70
   1  11  -2   13.40    7.70
  -1  11   2   16.60    6.00
   1  11  -2   16.50    5.80
  -1  11   2   20.90    7.30
   1  11  -2   14.90    6.50
   1  11  -2   13.00    7.10
  -1  11   2   18.20    6.50
  -1  11   2   18.10    6.70
   1  11  -2   14.60    5.20
  -1  11   2   14.10    3.90
  -1  11   2   14.50    3.70
   1  11  -2   12.90    7.90
  -1 -11   2   12.00    7.70
  -1 -11   2    7.70    6.30
  -1 -11   2   16.30    3.30
   1 -11  -2   16.60    5.90
  -1 -11   2   13.00    6.50
   1 -11  -2    7.80    7.00
   1 -11  -2    6.90    5.70
  -1 -11   2   14.10    4.90
  -1 -11   2    5.60    7.20
   1 -11  -2   26.50    5.80
  -1 -11   2   19.00    7.20
   1 -11  -2   14.20    5.20
  -1 -11   2    8.10    5.50
   1 -11  -2    5.40    5.30
   1 -11  -2   16.40    5.40
  -1  11   1   45.80    7.10
   1  11  -1   56.39    8.90
  -1  11   1   44.50    9.40
  -1  11   1   35.10    8.60
  -1  11   1   41.50    9.10
   1  11  -1   37.50    9.80
  -1  11   1   60.19   10.00
   1  11  -1   60.49   10.00
   1  11  -1   47.00    8.50
  -1  11   1   44.40    7.50
  -1  11   1   49.00    9.10
   1 -11  -1   51.09    9.10
  -1 -11   1   53.89    8.40
  -1 -11   1   40.80    9.70
  -1 -11   1   35.30    8.90
  -1 -11   1   23.70    9.10
  -1 -11   1   48.20    9.50
   1 -11  -1   62.09    8.70
   1 -11  -1   38.50    8.70
  -1 -11   1   51.59    8.60
  -1 -11   1   39.90    8.90
   1 -11  -1   38.10    9.00
   1 -11  -1   41.60    9.00
   1 -11  -1   35.40    7.00
   1 -11  -1   41.90    8.80
   1 -11  -1   69.79   11.70
   1  11   0   -4.00    4.70
  -1  11   0   12.00    5.40
   1  11   0   -1.40    4.40
  -1  11   0    1.10    4.90
  -1  11   0   -1.80    4.20
   1  11   0    7.20    5.20
   1  11   0    0.10    4.30
  -1  11   0   -1.00    5.50
   1  11   0   -0.90    4.80
   1  11   0   -1.50    5.40
  -1  11   0    8.50    5.50
  -1  11   0    0.00    5.30
  -1  11   0   -3.90    4.20
  -1 -11   0   -9.40    3.80
   1 -11   0   27.70    7.60
  -1 -11   0    5.60    5.60
  -1 -11   0   -0.30    5.20
   1 -11   0   -3.60    5.60
  -1 -11   0   -1.80    6.30
  -1 -11   0   -1.20    4.80
   1 -11   0   -1.00    4.50
   1 -11   0    1.80    5.80
  -1 -11   0   -5.40    4.10
   1 -11   0    6.00    4.50
  -1 -11   0    3.40    2.20
   1 -11   0    3.50    5.40
   1 -11   0   -3.30    4.30
  -1 -11   0    8.40    4.40
  -1  11  -1   -1.50    5.00
   1  11   1   -2.70    4.60
   1  11   1   -0.50    4.20
   1  11   1    3.60    5.20
  -1  11  -1    3.60    5.50
  -1  11  -1    8.40    5.90
   1  11   1    3.60    3.90
   1  11   1    4.00    5.00
  -1  11  -1   -6.30    4.30
   1  11   1    0.90    5.30
  -1  11  -1    6.80    6.30
  -1  11  -1   -3.70    3.70
   1 -11   1    3.30    4.60
   1 -11   1   -2.30    5.20
  -1 -11  -1   -9.20    4.30
   1 -11   1    4.00    5.80
  -1 -11  -1   -0.20    6.20
   1 -11   1    8.50    5.00
  -1 -11  -1    0.50    4.50
  -1 -11  -1   -0.20    4.70
  -1 -11  -1    0.30    2.60
  -1 -11  -1   -1.10    5.10
   1 -11   1    4.50    6.40
   1 -11   1    7.50    5.90
  -1 -11  -1   -1.50    4.50
  -1 -11  -1   -2.90    4.30
   1 -11   1   -5.00    5.30
   1  11   2   92.29   11.70
  -1  11  -2  104.09   14.60
   1  11   2   82.19   14.60
   1  11   2   95.99   13.80
  -1  11  -2  115.69   16.30
  -1  11  -2  112.29   13.80
   1  11   2   99.69   13.90
  -1  11  -2   87.89   13.60
   1  11   2   89.49   15.20
   1  11   2   93.99   11.70
  -1  11  -2  145.69   17.40
  -1 -11  -2   94.39   14.30
   1 -11   2  101.09   14.50
   1 -11   2  101.09   14.90
   1 -11   2  101.79   14.80
  -1 -11  -2  112.79   16.30
   1 -11   2  104.39   14.20
  -1 -11  -2  115.29   13.40
   1 -11   2   74.29   14.90
  -1 -11  -2   86.19   13.70
  -1 -11  -2   77.69   12.90
   1 -11   2   92.39   16.00
   1 -11   2   91.29   12.80
  -1 -11  -2   84.79   13.80
  -1 -11  -2   92.39   13.00
  -1  11  -3    7.10    4.30
  -1  11  -3    5.30    7.30
   1  11   3    0.10    4.30
   1  11   3   -2.60    5.00
   1  11   3    5.50    4.60
   1  11   3   10.50    5.50
   1  11   3    3.10    6.60
  -1  11  -3   -7.70    6.90
  -1  11  -3    1.10    5.70
  -1  11  -3    8.20    7.50
   1 -11   3   -3.40    6.70
  -1 -11  -3    2.50    4.80
  -1 -11  -3   17.20    8.40
   1 -11   3    6.60    3.50
   1 -11   3    1.50    5.50
   1 -11   3   13.40    6.10
   1 -11   3    4.10    3.20
  -1 -11  -3    3.70    4.90
  -1 -11  -3   -8.00    5.10
  -1 -11  -3    4.80    7.20
   1 -11   3   -4.30    7.70
   1 -11   3   20.80    7.00
  -1 -11  -3   -0.30    4.00
  -1 -11  -3    1.40    4.10
  -1 -11  -3   10.50    5.10
   1  11   4   73.09   13.30
  -1  11  -4   65.29   14.10
  -1  11  -4   69.69   12.60
   1  11   4   78.99   10.20
   1  11   4   63.79   11.40
   1  11   4   55.69   12.60
  -1  11  -4   93.19   14.80
  -1  11  -4   67.59   10.40
   1 -11   4   69.99   10.90
  -1 -11  -4   73.29   10.40
  -1 -11  -4   79.99   12.70
   1 -11   4   76.29   12.60
  -1 -11  -4   66.99   10.50
   1 -11   4   84.39   12.10
   1 -11   4   62.09   13.50
  -1 -11  -4   73.89   12.30
  -1 -11  -4   73.79   13.50
  -1 -11  -4   76.79   10.70
  -1 -11  -4   72.29   10.10
   1 -11   4   85.49   12.20
   1 -11   4   75.69   14.70
  -1  11  -5   37.50    9.00
  -1  11  -5   42.70    6.50
   1  11   5   35.50   10.00
  -1  11  -5   41.80   10.50
   1  11   5   35.40    4.80
  -1  11  -5   36.30   10.20
  -1  11  -5   46.40   11.60
   1  11   5   32.40    4.80
   1 -11   5   43.10    8.30
  -1 -11  -5   42.50    6.50
   1 -11   5   32.10    8.20
  -1 -11  -5   34.30    8.30
   1 -11   5   29.50   10.30
   1 -11   5   29.50    7.30
   1 -11   5   46.10   10.30
  -1 -11  -5   27.20    5.70
   1 -11   5   43.90   11.70
  -1 -11  -5   36.20    5.70
  -1 -11  -5   32.50    6.40
  -1 -11  -5   37.40   10.50
   1  11   6    1.80    7.90
  -1  11  -6    2.10    2.70
  -1  11  -6    9.00    7.90
  -1  11  -6   19.70    9.50
  -1  11  -6   -5.30    6.50
  -1  11  -6   -3.20    7.90
  -1  11  -6    8.70    7.10
   1 -11   6    3.80    5.70
   1 -11   6    0.20    7.20
   1 -11   6    0.50    4.90
   1 -11   6    5.30   11.10
  -1 -11  -6   15.80    8.90
  -1 -11  -6    6.80    4.00
  -1 -11  -6    4.10    6.30
   1 -11   6    9.00    5.00
   1 -11   6    3.70    8.80
  -1 -11  -6   12.10    7.40
  -1  11  -7   21.70    9.20
  -1  11  -7   -2.20    9.50
   1  11   7   16.20    9.80
  -1  11  -7   13.40    9.70
  -1  11  -7   10.60    8.70
  -1  11  -7   10.20    8.70
   1 -11   7   11.70    4.50
   1 -11   7    5.90   10.10
  -1 -11  -7   21.20   10.60
   1 -11   7   17.60   14.60
  -1 -11  -7    4.90    8.40
   1 -11   7   20.20    8.00
  -1 -11  -7    8.80    7.00
   1 -11   7   -0.30    6.30
  -1 -11  -7    9.40    3.60
   1 -11   7   14.80    9.90
  -1 -11  -7    2.60    3.80
   1  12  -7    6.00    7.60
  -1  12   7    3.40    9.30
   1  12  -7    0.00   11.10
   1 -12  -7    2.80    4.90
  -1 -12   7   -2.70    9.60
  -1 -12   7    3.60    7.80
   1 -12  -7   -3.20    3.80
  -1 -12   7   10.60   10.80
  -1 -12   7   -0.60    5.20
   1 -12  -7   10.70    9.00
   1 -12  -7    1.80    7.20
  -1 -12   7   -7.10    4.40
  -1  12   6    8.80    8.10
   1  12  -6   -0.30    7.20
  -1  12   6    0.60    6.50
   1  12  -6  -13.80    6.10
   1  12  -6   13.10    7.50
   1  12  -6   13.40    9.60
   1 -12  -6   -3.60    4.10
  -1 -12   6    6.10    8.00
  -1 -12   6    2.70    5.60
  -1 -12   6    1.90    4.80
  -1 -12   6   12.50    9.80
   1 -12  -6    0.70    1.90
   1 -12  -6    0.50    4.70
   1 -12  -6   -0.50    7.10
   1 -12  -6   -1.90    5.70
   1 -12  -6    0.20    2.20
  -1 -12   6    1.50    6.00
  -1 -12   6   17.20   11.10
  -1  12   5  136.49   19.20
   1  12  -5  113.79   14.80
   1  12  -5   82.89   18.30
   1  12  -5  132.29   19.60
   1  12  -5  101.49   17.00
  -1  12   5  116.89   19.20
   1  12  -5  112.79   19.30
  -1 -12   5  142.09   19.50
  -1 -12   5  196.68   23.20
  -1 -12   5  115.39   19.50
  -1 -12   5  122.09   14.20
   1 -12  -5  127.19   19.40
   1 -12  -5  121.39   15.20
  -1 -12   5  111.59   15.30
  -1 -12   5  131.69   17.20
  -1 -12   5  130.59   17.10
   1 -12  -5   98.79   14.80
   1 -12  -5  135.89   18.30
   1 -12  -5  110.99   14.90
   1 -12  -5  110.49   15.20
  -1  12   4   25.60    9.20
   1  12  -4   40.30    9.20
  -1  12   4   46.10   10.40
   1  12  -4   36.40    6.90
  -1  12   4   43.20    7.20
   1  12  -4   30.60   10.50
   1  12  -4   26.90   10.70
   1  12  -4   38.50    9.00
  -1 -12   4   31.40    9.70
  -1 -12   4   52.89   15.40
   1 -12  -4   59.19   10.60
   1 -12  -4   39.10    7.70
  -1 -12   4   29.80    9.40
   1 -12  -4   44.40   11.30
  -1 -12   4   26.40    6.30
   1 -12  -4   34.30    7.60
   1 -12  -4   40.00    7.90
  -1 -12   4   39.10    9.60
   1 -12  -4   43.60   10.20
   1 -12  -4   30.00    6.90
  -1 -12   4   57.79    9.20
  -1 -12   4   30.80   10.70
  -1 -12   4   44.20    6.60
   1  12  -3  239.88   33.70
  -1  12   3  258.77   33.30
   1  12  -3  303.77   34.80
  -1  12   3  273.87   33.50
  -1  12   3  288.07   32.40
  -1  12   3  284.07   31.70
   1  12  -3  242.88   31.30
   1  12  -3  300.57   32.70
  -1  12   3  291.57   31.80
  -1 -12   3  345.57   34.10
  -1 -12   3  224.18   34.00
  -1 -12   3  317.07   35.10
   1 -12  -3  212.68   31.60
  -1 -12   3  290.17   34.90
  -1 -12   3  267.57   31.00
   1 -12  -3  233.98   35.10
   1 -12  -3  264.17   31.10
   1 -12  -3  275.27   32.20
   1 -12  -3  218.88   31.00
   1 -12  -3  331.97   33.50
  -1 -12   3  274.57   31.00
  -1  12   2  694.23   68.89
  -1  12   2  619.54   68.59
  -1  12   2  581.04   69.09
   1  12  -2  657.23   68.19
  -1  12   2  662.13   66.79
  -1  12   2  642.84   68.79
   1  12  -2  669.13   70.19
   1  12  -2  664.13   68.89
   1  12  -2  594.64   68.29
  -1  12   2  637.54   66.79
  -1  12   2  579.24   69.49
  -1 -12   2  555.34   69.79
   1 -12  -2  569.54   68.59
   1 -12  -2  515.55   67.79
   1 -12  -2  549.95   68.79
  -1 -12   2  571.64   66.59
   1 -12  -2  591.54   67.89
   1 -12  -2  667.43   70.59
  -1 -12   2  584.74   69.09
  -1 -12   2  621.94   67.99
  -1 -12   2  664.83   68.59
  -1 -12   2  603.84   68.69
   1 -12  -2  554.34   68.69
   1 -12  -2  586.34   67.99
  -1 -12   2  670.73   70.69
   1  12  -1  332.87   36.90
  -1  12   1  324.67   36.00
   1  12  -1  364.36   39.00
  -1  12   1  316.27   37.90
  -1  12   1  356.06   38.30
   1  12  -1  328.27   37.90
   1  12  -1  322.17   37.20
  -1  12   1  269.77   37.70
  -1  12   1  342.77   36.50
  -1  12   1  368.86   38.40
  -1  12   1  315.57   37.90
   1  12  -1  273.07   37.30
  -1 -12   1  301.77   37.90
  -1 -12   1  336.57   37.60
  -1 -12   1  293.97   36.90
  -1 -12   1  301.17   38.80
   1 -12  -1  372.46   40.00
  -1 -12   1  315.97   39.20
   1 -12  -1  329.87   37.00
   1 -12  -1  262.97   36.90
  -1 -12   1  307.77   37.10
  -1 -12   1  401.66   39.90
   1 -12  -1  300.57   37.80
   1 -12  -1  314.87   38.30
   1 -12  -1  334.17   38.40
   1 -12  -1  316.97   36.40
   1  12   0  337.27   38.60
   1  12   0  382.16   39.20
  -1  12   0  330.67   38.40
   1  12   0  307.97   38.80
  -1  12   0  342.07   39.30
  -1  12   0  331.37   37.10
   1  12   0  314.27   38.10
   1  12   0  288.27   37.00
  -1  12   0  378.96   39.40
  -1  12   0  377.06   39.00
   1  12   0  341.87   37.10
  -1  12   0  304.07   37.20
  -1 -12   0  353.66   40.00
   1 -12   0  356.16   39.60
  -1 -12   0  300.87   38.10
  -1 -12   0  292.87   37.60
   1 -12   0  339.37   37.80
  -1 -12   0  342.37   39.10
   1 -12   0  344.27   38.70
   1 -12   0  346.97   39.20
   1 -12   0  298.37   36.40
  -1 -12   0  328.37   39.40
  -1 -12   0  317.77   38.00
   1 -12   0  401.66   40.60
  -1 -12   0  298.27   36.20
   1 -12   0  309.67   37.80
  -1 -12   0  334.17   37.60
   1 -12   0  280.87   37.90
   1  12   1   -1.10    4.50
  -1  12  -1    9.20    5.30
  -1  12  -1   -0.10    6.50
  -1  12  -1    4.60    5.30
  -1  12  -1   21.20    5.90
   1  12   1   -0.60    6.00
   1  12   1    2.80    4.10
   1  12   1   -3.20    6.30
   1  12   1   -0.80    5.50
  -1  12  -1    7.20    5.80
   1  12   1    1.60    5.70
   1 -12   1    5.80    7.10
  -1 -12  -1   -2.40    5.00
   1 -12   1    1.30    5.60
  -1 -12  -1    1.40    3.20
  -1 -12  -1   -3.20    5.10
  -1 -12  -1    0.80    7.50
  -1 -12  -1    5.30    5.90
   1 -12   1   -2.60    5.10
  -1 -12  -1   -0.50    4.60
   1 -12   1    5.00    7.40
   1 -12   1   10.80    6.40
   1 -12   1    2.40    6.70
  -1 -12  -1   -1.70    5.70
   1  12   2   31.80    8.60
  -1  12  -2   17.10    6.50
  -1  12  -2   29.80    7.70
   1  12   2   27.30    4.80
   1  12   2   16.00    7.70
   1  12   2   24.60    7.50
   1  12   2   13.90    7.10
  -1  12  -2   32.30   10.10
   1  12   2   31.20    4.90
  -1  12  -2   41.30    8.90
   1 -12   2   41.00    9.40
   1 -12   2   46.80   10.70
  -1 -12  -2   28.00    7.30
  -1 -12  -2   24.40    8.00
  -1 -12  -2   25.40    6.80
  -1 -12  -2   13.30    8.70
   1 -12   2   17.70    8.00
  -1 -12  -2   32.60    6.40
   1 -12   2   30.30    8.40
   1 -12   2   21.00    8.70
  -1 -12  -2   16.80    6.80
  -1 -12  -2   19.70    6.10
   1 -12   2   45.70    7.10
   1 -12   2   43.20    8.00
  -1  12  -3    4.70    8.20
   1  12   3    0.70    4.40
   1  12   3   -4.50    5.10
   1  12   3   -3.80    4.30
  -1  12  -3    6.00    7.10
  -1  12  -3   -1.60    3.80
   1  12   3    6.70    6.80
   1  12   3   -5.80    5.60
  -1  12  -3   -8.50    5.70
  -1 -12  -3   -2.70    4.50
   1 -12   3   -9.90    6.00
  -1 -12  -3   -0.90    4.20
   1 -12   3   -4.50    6.00
   1 -12   3   -4.40    3.00
   1 -12   3    1.50    7.50
  -1 -12  -3    5.60    4.70
   1 -12   3    0.20    3.90
  -1 -12  -3    4.50    6.00
   1 -12   3   -7.00    7.00
  -1 -12  -3   -6.90    6.70
  -1 -12  -3   -1.60    4.60
  -1 -12  -3    2.00    4.60
  -1  12  -4   12.20    8.80
  -1  12  -4   -4.60    3.20
   1  12   4    9.50    6.50
   1  12   4   -1.40    3.70
  -1  12  -4   -7.40    6.20
   1  12   4    1.10    7.10
   1  12   4    3.90    5.50
  -1  12  -4   -2.70    5.70
  -1  12  -4   -2.60    4.90
  -1  12  -4    1.00    7.50
   1 -12   4    1.30    4.50
  -1 -12  -4   -7.30    5.70
  -1 -12  -4    1.00    3.90
  -1 -12  -4   -0.60    4.60
  -1 -12  -4    1.90    3.80
  -1 -12  -4    7.30    7.80
   1 -12   4    5.10    7.80
   1 -12   4   -7.10    6.10
  -1 -12  -4    5.80    5.90
   1 -12   4    2.00    2.90
   1 -12   4   13.20    7.00
   1 -12   4    1.00    7.50
  -1 -12  -4   -3.00    4.00
   1 -12   4    6.80    6.40
   1  12   5    0.80    2.60
  -1  12  -5   -2.80    3.50
   1  12   5   -4.60    6.60
  -1  12  -5    4.20    8.00
  -1  12  -5    0.00    6.20
   1  12   5   -2.00    2.20
  -1  12  -5   -1.60    8.50
   1 -12   5    4.30    4.70
   1 -12   5   -0.10    7.80
   1 -12   5   -2.40    5.70
   1 -12   5   -2.70    7.00
  -1 -12  -5   -3.70    3.40
   1 -12   5   -2.10    5.60
   1 -12   5    6.00    8.70
  -1 -12  -5    0.60    6.30
  -1 -12  -5    2.40    4.00
  -1 -12  -5   -3.60    2.70
  -1 -12  -5    6.10    7.90
  -1 -12  -5    1.70    4.20
  -1  12  -6    7.20    7.00
  -1  12  -6   13.10    9.90
  -1  12  -6   18.60    9.10
   1  12   6   -0.30    8.30
  -1  12  -6    3.50    8.40
  -1  12  -6    8.80    7.30
  -1  12  -6   16.70    4.20
  -1 -12  -6    8.90    8.50
   1 -12   6   21.10   10.90
  -1 -12  -6   27.30    8.50
   1 -12   6   18.40    9.50
   1 -12   6    9.40    5.90
   1 -12   6   18.40    6.00
  -1 -12  -6   13.80    5.00
   1 -12   6   13.90   11.00
   1 -12   6   11.70    6.10
  -1 -12  -6    7.90    4.60
  -1  12  -7    1.60   12.00
  -1  12  -7   -8.90    9.40
   1  12   7   -7.50    8.50
  -1  12  -7    0.20    8.40
  -1 -12  -7   11.60    7.90
   1 -12   7   -4.20    6.30
   1 -12   7   -6.40    9.40
  -1 -12  -7    8.20    4.90
  -1 -12  -7    0.10    3.60
   1 -12   7  -12.90    8.90
  -1 -12  -7   -9.60    7.40
   1 -12   7    6.50    5.00
   1 -12   7   -1.20    5.70
   1  13  -6   10.90   11.50
   1  13  -6   13.60    8.00
  -1  13   6    4.80    9.00
  -1 -13   6    1.30    9.60
   1 -13  -6    7.30    2.80
  -1 -13   6    6.10    6.20
   1 -13  -6    0.00    2.60
   1 -13  -6   11.00    5.20
   1 -13  -6    7.60    5.70
   1 -13  -6   -3.50    6.30
  -1 -13   6    0.30    6.50
  -1 -13   6    8.40    5.70
  -1 -13   6    8.00   10.70
   1 -13  -6   -5.40    8.10
   1  13  -5   10.50    7.60
  -1  13   5   16.20    4.50
  -1  13   5   19.00    8.50
   1  13  -5   27.00    8.90
   1  13  -5   21.90    8.10
   1  13  -5   28.20   10.90
  -1  13   5   25.20    9.40
  -1 -13   5   17.30    5.50
   1 -13  -5    9.00    8.40
   1 -13  -5   19.10    8.30
  -1 -13   5   26.50   10.50
   1 -13  -5   18.00    5.90
  -1 -13   5   20.00    9.00
  -1 -13   5   19.30   11.10
   1 -13  -5   20.70    6.00
  -1 -13   5   14.50    6.70
   1 -13  -5   26.40    5.70
  -1 -13   5   19.80    7.60
   1  13  -4   35.40    7.50
  -1  13   4   41.10    7.20
  -1  13   4   44.20    9.40
   1  13  -4   34.50    9.40
   1  13  -4   36.90   11.40
   1  13  -4   31.90   10.80
  -1  13   4   23.90    9.40
   1  13  -4   41.50   11.00
  -1  13   4   41.70    7.50
   1  13  -4   30.30    9.70
  -1  13   4   32.70    9.90
   1 -13  -4   26.40    7.10
  -1 -13   4   46.40   11.10
   1 -13  -4   35.90    9.60
  -1 -13   4   38.50    9.50
  -1 -13   4   39.80    6.80
   1 -13  -4   36.70    7.90
  -1 -13   4   52.79   12.70
  -1 -13   4   47.50   10.20
  -1 -13   4   43.20    8.80
   1 -13  -4   42.20   11.10
  -1 -13   4   33.70   11.10
   1 -13  -4   31.20    7.50
  -1 -13   4   29.20    6.20
   1 -13  -4   41.10    8.30
  -1  13   3    4.00    7.00
   1  13  -3    5.90    6.70
  -1  13   3   -2.40    6.10
   1  13  -3   -4.00    7.10
   1  13  -3    3.50    6.10
  -1  13   3    2.10    4.40
   1  13  -3    2.00    6.40
   1  13  -3    2.00    6.70
   1  13  -3    9.50    5.20
  -1 -13   3    8.60    6.40
  -1 -13   3   -1.50    3.10
   1 -13  -3    2.30    5.40
  -1 -13   3   -1.50    5.80
   1 -13  -3    0.40    4.80
   1 -13  -3   -2.70    6.70
   1 -13  -3   15.60    7.40
  -1 -13   3   10.70    8.30
  -1 -13   3   -0.70    6.30
  -1 -13   3   11.80    6.50
   1 -13  -3    1.50    5.40
   1 -13  -3    3.40    5.80
   1 -13  -3    8.00    5.50
  -1 -13   3    3.10    8.90
  -1 -13   3    1.50    4.50
  -1  13   2   17.30    7.90
   1  13  -2   33.70    8.80
   1  13  -2   26.40    8.10
  -1  13   2   29.70    5.10
  -1  13   2   48.60    8.90
  -1  13   2   21.70    4.80
   1  13  -2   37.00   10.00
  -1  13   2   26.20    8.70
   1  13  -2   14.30    6.20
  -1 -13   2   21.20    3.60
  -1 -13   2   28.10    7.80
   1 -13  -2   33.30   10.00
   1 -13  -2    9.30    7.10
   1 -13  -2   29.30    7.00
  -1 -13   2   24.50    8.50
   1 -13  -2   22.30    7.50
   1 -13  -2   21.60    7.20
  -1 -13   2   19.40    7.40
  -1 -13   2   20.00    8.80
  -1 -13   2   19.70    7.90
  -1 -13   2   41.20   10.80
   1 -13  -2   19.10    6.00
  -1 -13   2   27.70    6.80
   1 -13  -2   18.80    6.80
  -1  13   1  110.19   13.30
  -1  13   1  105.09   12.90
   1  13  -1  143.09   15.70
   1  13  -1  104.39   16.50
   1  13  -1  105.19   14.90
   1  13  -1  110.09   14.00
  -1  13   1  102.19   17.20
  -1  13   1  103.89   15.60
  -1  13   1   95.09   15.00
  -1 -13   1   87.19   16.10
  -1 -13   1   93.09   15.10
  -1 -13   1   74.09   14.10
   1 -13  -1   77.89   14.60
  -1 -13   1   95.19   14.20
  -1 -13   1   89.49   11.20
  -1 -13   1   93.29   18.30
  -1 -13   1  108.09   16.40
   1 -13  -1   93.09   14.40
   1 -13  -1   91.49   15.20
  -1 -13   1   85.69   14.20
   1 -13  -1  102.89   13.30
   1 -13  -1  113.79   14.50
   1 -13  -1   69.99   14.30
   1  13   0   18.80    6.80
  -1  13   0   30.50    6.30
   1  13   0   23.50    6.50
   1  13   0   15.00    7.70
   1  13   0   15.90    6.20
  -1  13   0   20.40    8.10
  -1  13   0   23.50    7.00
  -1  13   0   22.60    7.20
   1 -13   0   15.10    4.30
   1 -13   0    6.90    5.90
  -1 -13   0   10.90    7.40
  -1 -13   0   22.30    4.00
  -1 -13   0    0.00    6.10
  -1 -13   0   23.70    7.20
   1 -13   0   12.00    6.80
  -1 -13   0   21.30    9.00
  -1 -13   0   14.70    6.30
   1 -13   0    8.80    7.20
   1 -13   0   18.60    8.10
  -1 -13   0   10.30    6.30
   1 -13   0   10.90    7.30
   1 -13   0    4.80    6.00
   1  13   1   10.80    7.10
  -1  13  -1    6.40    5.30
  -1  13  -1   11.30    7.30
   1  13   1   14.60    5.20
  -1  13  -1   17.80    9.00
  -1  13  -1    7.50    5.40
   1  13   1    8.00    4.90
  -1  13  -1   22.50    7.50
   1 -13   1   11.30   10.40
  -1 -13  -1   13.90    6.00
   1 -13   1   10.70    7.30
   1 -13   1   19.10    6.20
  -1 -13  -1    1.20    5.70
  -1 -13  -1   18.70    7.20
   1 -13   1   -0.60    6.40
  -1 -13  -1    9.60    5.40
   1 -13   1   12.70    7.20
   1 -13   1   15.40    6.00
  -1 -13  -1    8.20    3.60
  -1 -13  -1   -1.80    5.70
  -1  13  -2  133.99   16.30
   1  13   2  106.69   12.50
   1  13   2  110.49   16.60
  -1  13  -2   98.99   14.60
  -1  13  -2  160.58   17.50
   1  13   2  102.19   12.40
  -1  13  -2  145.79   19.10
  -1 -13  -2   81.69   14.10
   1 -13   2   85.99   15.60
  -1 -13  -2  102.39   15.70
   1 -13   2  104.19   14.90
   1 -13   2  135.09   17.40
  -1 -13  -2  114.29   15.90
  -1 -13  -2   98.69   14.10
  -1 -13  -2   88.79   13.40
  -1 -13  -2   65.89   14.00
   1 -13   2   86.19   14.80
  -1 -13  -2  107.49   17.50
   1 -13   2  104.89   14.20
   1 -13   2   81.29   16.80
   1 -13   2   81.99   16.40
   1  13   3   54.79   10.30
  -1  13  -3   61.39   10.40
  -1  13  -3  101.99   13.60
   1  13   3   44.30   11.90
  -1  13  -3   66.89   13.40
   1  13   3   68.59   10.60
   1  13   3   63.39   12.30
  -1  13  -3   58.79   12.30
  -1  13  -3   56.39   12.80
  -1  13  -3   40.50   10.60
   1 -13   3   66.99    9.40
   1 -13   3   45.90   12.40
   1 -13   3  100.99   15.80
  -1 -13  -3   59.59   10.60
  -1 -13  -3   61.89   13.10
   1 -13   3   87.49   12.00
  -1 -13  -3   63.69   10.10
   1 -13   3   53.49   12.20
  -1 -13  -3   51.29   10.10
   1 -13   3  113.69   14.10
  -1 -13  -3   61.99   10.80
   1 -13   3   60.09    9.40
   1 -13   3   58.29   12.10
  -1 -13  -3   73.39   12.50
  -1 -13  -3   57.69   10.40
  -1  13  -4   14.00    5.10
  -1  13  -4   22.00    8.60
  -1  13  -4    8.50    8.50
  -1  13  -4   13.60    8.00
  -1  13  -4   14.90    7.80
   1  13   4    3.00    4.70
  -1  13  -4   25.80   10.50
   1  13   4    2.00    6.60
   1  13   4    5.70    4.00
   1  13   4   -1.20    6.70
   1 -13   4   19.90    7.50
  -1 -13  -4   -0.30    7.30
  -1 -13  -4   10.10    5.20
   1 -13   4   10.50    4.50
  -1 -13  -4   12.20    5.50
   1 -13   4    5.10    5.80
   1 -13   4    4.90    8.20
   1 -13   4   14.40    9.80
  -1 -13  -4    6.80    5.30
  -1 -13  -4   11.00    7.20
   1 -13   4   13.20    3.80
  -1 -13  -4   11.20    6.90
   1 -13   4   11.20    8.60
   1 -13   4    7.10    6.60
  -1 -13  -4   10.10    5.80
  -1  13  -5   -7.50    7.80
   1  13   5    0.50    3.00
   1  13   5    4.10    7.90
  -1  13  -5    3.40    7.90
   1  13   5    3.10    3.20
  -1  13  -5   12.60    8.80
  -1  13  -5    4.50    6.80
  -1  13  -5   -1.50    7.60
  -1  13  -5    5.60    4.40
   1 -13   5    5.50    9.90
   1 -13   5    5.00    8.00
   1 -13   5    4.50    4.40
  -1 -13  -5    5.70    8.10
  -1 -13  -5    2.90    5.40
   1 -13   5    4.40    6.20
   1 -13   5   -3.10    6.10
   1 -13   5    6.50    8.10
  -1 -13  -5    3.30    4.90
  -1 -13  -5    7.80    3.90
  -1 -13  -5    1.10   10.60
  -1 -13  -5   -2.10    3.80
  -1  13  -6   14.00   11.90
  -1  13  -6    3.40    7.40
  -1  13  -6   10.10    8.80
   1  13   6   19.00    9.30
  -1 -13  -6   31.10    9.30
  -1 -13  -6   -0.30    8.00
  -1 -13  -6    5.60    1.90
   1 -13   6    9.20   11.30
   1 -13   6    8.70   11.10
   1 -13   6   -1.10    5.90
  -1 -13  -6    1.00    4.80
   1 -13   6    1.90    5.00
  -1 -13  -6    8.60    5.10
   1 -13   6   -0.70    5.70
  -1  14   5   -0.30    3.80
   1  14  -5  -16.60    9.00
  -1  14   5   -0.20    7.30
   1  14  -5    7.10    7.50
  -1  14   5   -8.50    7.50
  -1  14   5   -0.10    3.50
  -1 -14   5   -0.90    2.90
  -1 -14   5   -7.50    6.00
  -1 -14   5   12.50   11.40
   1 -14  -5    9.80    5.30
   1 -14  -5    5.00    5.20
   1 -14  -5   -4.60    9.00
  -1 -14   5    7.80    7.00
  -1 -14   5   -1.90    3.60
   1 -14  -5   -1.10    6.70
   1 -14  -5    2.50    5.70
  -1 -14   5    8.60    9.40
   1 -14  -5    5.60    4.60
   1  14  -4    2.90    4.70
   1  14  -4   -1.60    6.80
   1  14  -4   -3.80    7.20
  -1  14   4    3.10    7.50
  -1  14   4   -3.70    7.80
  -1  14   4   10.00    7.20
  -1  14   4    4.00    4.60
   1  14  -4    6.10    7.60
   1  14  -4    7.90    7.30
   1  14  -4   -6.10    9.20
   1 -14  -4   -1.20    4.80
  -1 -14   4   13.20    8.50
   1 -14  -4   -9.10    5.00
  -1 -14   4    3.70    4.30
  -1 -14   4   -0.70    2.70
  -1 -14   4  -13.90    7.20
  -1 -14   4    7.20    8.50
  -1 -14   4   -4.00    6.00
   1 -14  -4   -3.30    7.10
   1 -14  -4    9.20    6.60
   1 -14  -4    0.00    4.80
   1 -14  -4    2.00    7.50
  -1 -14   4    8.80    6.60
  -1  14   3  129.99   19.20
   1  14  -3  128.59   18.00
  -1  14   3  120.29   19.20
   1  14  -3  137.29   17.80
   1  14  -3  143.69   19.00
  -1  14   3  120.69   17.70
  -1  14   3  131.89   17.20
   1  14  -3  136.19   20.30
   1  14  -3  208.78   33.80
   1  14  -3  123.99   17.00
   1 -14  -3  121.89   18.60
   1 -14  -3  167.28   17.50
  -1 -14   3  104.99   19.50
   1 -14  -3  116.59   17.10
  -1 -14   3  107.69   18.10
  -1 -14   3  111.89   13.70
   1 -14  -3  117.19   17.60
  -1 -14   3  101.49   16.60
   1 -14  -3  141.49   20.50
  -1 -14   3  120.09   18.10
  -1 -14   3  113.59   20.00
   1 -14  -3  108.39   17.30
   1 -14  -3  104.89   16.90
  -1 -14   3  107.89   16.50
  -1  14   2   50.59   10.30
   1  14  -2   30.90    9.70
   1  14  -2   58.59   10.90
  -1  14   2   43.70    6.60
   1  14  -2   49.10   12.50
  -1  14   2   41.90    9.90
  -1  14   2   55.59   10.80
   1  14  -2   31.10    8.70
  -1  14   2   51.19   11.10
   1 -14  -2   54.09    9.00
  -1 -14   2   46.10    9.60
   1 -14  -2   39.50   11.20
  -1 -14   2   45.40   10.70
  -1 -14   2   61.29   12.50
  -1 -14   2   34.40   10.90
   1 -14  -2   34.60   10.20
   1 -14  -2   42.90   10.10
  -1 -14   2   36.80   10.40
  -1 -14   2   48.20    9.30
   1 -14  -2   22.20    8.40
   1 -14  -2   46.50    9.40
  -1 -14   2   37.00   11.00
   1 -14  -2   28.40    9.20
  -1  14   1   48.60   10.40
   1  14  -1   34.00    8.90
  -1  14   1   54.29   10.40
   1  14  -1   53.89   11.50
  -1  14   1   46.20    7.60
   1  14  -1   30.50    9.90
  -1  14   1   33.50    9.50
   1  14  -1   40.10    8.20
  -1  14   1   18.20    8.70
   1  14  -1   44.30    9.50
  -1  14   1   33.10    6.90
   1  14  -1   47.60   10.30
  -1 -14   1   19.20    9.40
   1 -14  -1   28.60    6.60
   1 -14  -1   47.00    9.80
  -1 -14   1   37.30    9.70
   1 -14  -1   32.30    8.40
  -1 -14   1   42.80    8.90
  -1 -14   1   27.00    9.70
   1 -14  -1   23.50    7.20
  -1 -14   1   31.00    4.00
  -1 -14   1   41.00   10.10
   1 -14  -1   30.40    9.30
  -1 -14   1   44.60   10.70
   1 -14  -1   29.20    8.80
   1 -14  -1   44.70   11.40
  -1  14   0   37.30   12.40
  -1  14   0   32.30    7.90
   1  14   0   36.80    9.30
   1  14   0   43.90   10.60
  -1  14   0   60.89    9.50
   1  14   0   47.70    8.30
  -1  14   0   21.70    9.20
  -1  14   0   45.90   10.90
   1  14   0   60.19    9.00
   1  14   0   38.20    9.80
  -1  14   0   70.39   12.00
  -1 -14   0   49.00   11.70
  -1 -14   0   43.60    5.80
  -1 -14   0   24.40    8.80
   1 -14   0   25.50    9.50
   1 -14   0   36.60    9.70
   1 -14   0   62.29   12.10
  -1 -14   0   43.70    9.70
  -1 -14   0   30.90   10.00
  -1 -14   0   26.80    9.40
   1 -14   0   31.40    6.60
   1 -14   0   29.60    8.50
  -1  14  -1   -2.90    5.80
  -1  14  -1    1.80    5.90
   1  14   1    0.00    6.20
  -1  14  -1    8.20    8.40
  -1  14  -1   11.70    7.40
   1  14   1    6.80    6.40
   1  14   1   10.70    7.10
  -1  14  -1    3.30    6.60
   1  14   1    4.40    4.60
   1  14   1   10.40    5.30
  -1  14  -1   -0.80    7.20
  -1 -14  -1    8.00    6.60
   1 -14   1   -1.70    6.30
   1 -14   1   -7.40    6.00
  -1 -14  -1    7.20    6.70
  -1 -14  -1    2.30    7.50
   1 -14   1    6.10    7.20
  -1 -14  -1   -2.40    4.60
   1 -14   1   -1.30    6.50
  -1 -14  -1   -4.40    5.50
  -1 -14  -1    6.20    6.30
   1 -14   1    5.90    6.40
   1 -14   1    1.20    5.70
  -1 -14  -1   -3.20    2.80
  -1  14  -2   25.40    7.50
  -1  14  -2   41.70    8.70
   1  14   2    9.90    7.50
  -1  14  -2   38.70   11.30
   1  14   2   31.80    9.30
   1  14   2   32.30    8.20
   1  14   2   42.70    9.20
   1  14   2   34.30    5.10
  -1  14  -2   51.89   14.40
   1  14   2   32.00    5.10
  -1 -14  -2   30.00    8.90
   1 -14   2   17.40    8.20
   1 -14   2   20.40    9.50
  -1 -14  -2   23.90    7.40
   1 -14   2   20.90    9.90
   1 -14   2   27.10    7.00
  -1 -14  -2   17.00    5.70
  -1 -14  -2   24.40    7.10
   1 -14   2   27.00    5.40
   1 -14   2   49.70   12.70
  -1 -14  -2   41.60    8.90
   1 -14   2   20.10    9.60
  -1 -14  -2   16.50    7.40
  -1 -14  -2   21.30    9.10
   1 -14   2   20.50    7.50
   1  14   3   13.40    6.70
   1  14   3   10.20    5.60
   1  14   3   11.80    7.10
  -1  14  -3    5.60    5.10
  -1  14  -3   13.80    7.30
  -1  14  -3    3.90    7.30
  -1  14  -3    4.00    9.80
   1  14   3    7.10    7.10
  -1  14  -3   12.00    7.70
   1 -14   3   14.50    9.20
  -1 -14  -3    8.50    5.70
  -1 -14  -3    9.80    6.20
   1 -14   3    5.80    7.00
   1 -14   3   23.50    9.80
   1 -14   3   -1.60    7.50
   1 -14   3    5.90    3.90
   1 -14   3    4.00    5.90
   1 -14   3   15.00    9.10
  -1 -14  -3   -1.70    7.50
   1 -14   3    2.30    4.70
  -1 -14  -3   10.40    6.60
  -1 -14  -3    3.10    5.80
  -1 -14  -3   13.50    7.00
  -1 -14  -3   13.20    7.40
  -1  14  -4    1.60    4.50
   1  14   4    7.70    4.50
  -1  14  -4    1.10    7.10
  -1  14  -4    3.80    6.80
  -1  14  -4   -4.90    6.70
  -1  14  -4  -16.80    8.80
   1  14   4    3.70    6.20
   1  14   4   10.20    7.90
  -1  14  -4    5.20    8.60
   1 -14   4    0.40    5.60
   1 -14   4   -8.00    6.50
   1 -14   4   -2.20    8.10
   1 -14   4   -7.10    6.00
  -1 -14  -4    5.60    5.10
  -1 -14  -4    0.00    7.70
   1 -14   4    2.10   13.10
  -1 -14  -4   -6.80    5.50
   1 -14   4   17.10    9.70
  -1 -14  -4    0.60    8.10
  -1 -14  -4    0.60    5.60
   1 -14   4   -3.30    3.70
   1  14   5   10.60    9.40
  -1  14  -5   14.80    5.50
  -1  14  -5   27.50    8.90
  -1  14  -5   22.00   13.10
  -1  14  -5    7.80   10.10
   1  14   5   23.20    8.40
   1  14   5    6.40    4.30
  -1 -14  -5   20.00    5.50
   1 -14   5   26.40   10.70
   1 -14   5   22.60    8.00
   1 -14   5   24.60    7.60
  -1 -14  -5   24.50   10.80
  -1 -14  -5   29.50    9.70
  -1 -14  -5   14.50    6.90
   1 -14   5    6.50   11.60
   1 -14   5   23.80    6.30
  -1 -14  -5   21.30    5.80
  -1 -14  -5   29.70    6.70
   1  15  -4   -4.50    8.10
  -1  15   4    0.50    5.80
   1  15  -4    1.20    7.20
  -1  15   4    3.50    5.10
  -1  15   4   -4.30    7.20
   1  15  -4    4.10    5.00
  -1  15   4    5.10    7.70
  -1  15   4    6.20    7.80
  -1 -15   4   22.30   12.30
  -1 -15   4   -0.70    2.10
  -1 -15   4   10.00    6.30
   1 -15  -4    3.30    5.90
   1 -15  -4    3.90    6.10
  -1 -15   4   -1.20    7.40
   1 -15  -4   12.50    9.90
   1 -15  -4    5.20    6.80
  -1 -15   4    4.70    4.80
  -1 -15   4    2.30    8.50
   1 -15  -4    6.00    8.10
   1 -15  -4    0.00    5.70
  -1 -15   4    1.10    7.90
   1  15  -3   33.90   10.20
  -1  15   3   27.50   10.50
   1  15  -3   29.60    7.40
   1  15  -3   17.50   11.10
  -1  15   3   11.40    7.30
  -1  15   3   16.50    8.80
  -1  15   3   29.20    9.40
   1  15  -3   20.90    9.10
   1  15  -3   34.20    9.60
  -1 -15   3   23.70   11.00
   1 -15  -3   23.20    8.20
   1 -15  -3   39.30   10.50
   1 -15  -3   28.60    8.00
   1 -15  -3   33.10    8.80
   1 -15  -3   27.30   10.70
  -1 -15   3   28.10   10.50
   1 -15  -3   23.20    8.40
   1 -15  -3   23.40    8.20
  -1 -15   3   29.60    8.40
  -1 -15   3   23.40    7.20
  -1 -15   3   33.10   10.60
  -1 -15   3   31.90   10.10
  -1 -15   3    7.40   10.10
  -1  15   2    5.60    7.50
   1  15  -2   -7.60    8.00
  -1  15   2   13.30    8.20
  -1  15   2   12.50   14.60
   1  15  -2   -1.90    7.20
   1  15  -2   -9.30    5.90
   1  15  -2    4.30    6.30
  -1  15   2    4.00    3.80
   1  15  -2   18.10    8.20
  -1 -15   2    6.10    7.80
  -1 -15   2    6.00    9.30
  -1 -15   2   11.30    7.60
   1 -15  -2    8.40    5.80
   1 -15  -2    8.30    6.40
   1 -15  -2   10.20    7.80
   1 -15  -2    1.70    7.60
  -1 -15   2    5.70    7.00
   1 -15  -2    0.00    6.00
  -1 -15   2    5.60    6.70
  -1 -15   2    8.10    9.40
   1 -15  -2   -0.60    6.30
   1 -15  -2    4.40    6.60
  -1  15   1    0.10    7.60
  -1  15   1    3.40    7.70
   1  15  -1   17.80    7.10
  -1  15   1    9.20    5.60
  -1  15   1   14.50    5.60
   1  15  -1   -0.80    8.20
  -1  15   1   26.00    9.90
  -1  15   1   19.20    8.40
   1  15  -1    3.80    7.10
  -1 -15   1    0.70    5.60
   1 -15  -1   20.80    7.40
  -1 -15   1    6.20    7.10
  -1 -15   1   -3.30    8.30
   1 -15  -1   10.60    8.40
   1 -15  -1    7.30    4.70
   1 -15  -1    3.80    8.10
   1 -15  -1   12.50    6.20
   1 -15  -1   10.40    7.50
  -1 -15   1   -1.90    7.20
  -1 -15   1   13.50    8.30
  -1 -15   1    7.60    7.60
   1 -15  -1   19.00    7.80
  -1  15   0    2.90    6.70
  -1  15   0   10.30    6.50
  -1  15   0    4.50    8.30
  -1  15   0    7.10    7.60
  -1  15   0   -2.00    7.70
  -1  15   0   -1.40    5.60
   1  15   0    2.20    8.20
   1  15   0   -1.20    6.10
   1  15   0    3.80    6.20
   1  15   0    9.90    5.80
   1 -15   0    1.90    3.80
  -1 -15   0   12.50    8.80
   1 -15   0   26.60    9.20
  -1 -15   0   -1.60    7.30
  -1 -15   0    3.70    7.30
  -1 -15   0    3.20    2.10
   1 -15   0    4.60    8.20
   1 -15   0    5.80    7.30
   1 -15   0    2.60    6.60
  -1 -15   0    9.30    6.30
   1 -15   0   10.50    6.10
  -1 -15   0   -6.30    6.30
  -1 -15   0   10.30    7.70
   1 -15   0    7.80    8.50
  -1  15  -1    8.60    7.70
  -1  15  -1    5.90    8.80
  -1  15  -1   11.50    7.60
   1  15   1   34.30    9.10
  -1  15  -1    8.30    9.20
   1  15   1   26.00    6.00
  -1  15  -1    7.20    6.80
   1  15   1   -1.70    8.80
   1  15   1   12.80    5.60
   1  15   1   25.70    8.90
   1 -15   1   18.50    9.80
   1 -15   1   22.10    8.10
   1 -15   1   29.40   10.00
   1 -15   1    8.60    7.20
   1 -15   1    6.00    8.20
   1 -15   1    9.40    3.80
  -1 -15  -1    9.00    7.50
  -1 -15  -1   13.80    4.10
   1 -15   1    3.50    7.70
  -1 -15  -1    0.00    8.10
  -1 -15  -1    5.70    7.10
  -1 -15  -1   10.00    6.10
  -1 -15  -1   13.40    8.50
  -1 -15  -1   18.30    7.40
   1  15   2   -2.40    3.20
   1  15   2    3.30    7.30
   1  15   2    0.20    6.60
  -1  15  -2    3.40    8.60
   1  15   2   -9.20    3.00
   1  15   2    0.20    6.40
  -1  15  -2  -11.00    8.90
  -1  15  -2   -4.80    5.70
   1  15   2   -0.30    6.40
  -1  15  -2   -1.00    7.10
  -1  15  -2    0.90    7.10
  -1  15  -2   10.00    8.50
   1 -15   2    1.70    7.80
  -1 -15  -2    5.00    6.90
   1 -15   2   -1.80    5.70
   1 -15   2    3.50    7.30
  -1 -15  -2   -1.90    4.10
   1 -15   2   -1.40    2.80
   1 -15   2   -1.90    9.10
   1 -15   2   -2.00    5.40
   1 -15   2    1.60    6.20
   1 -15   2   -3.10    8.00
  -1 -15  -2   -0.50    5.90
  -1 -15  -2   -9.40    7.10
  -1 -15  -2   -2.40    6.20
  -1 -15  -2   -4.40    6.70
  -1  15  -3   37.30    8.40
   1  15   3   37.20   10.50
  -1  15  -3   21.00    9.00
  -1  15  -3   37.70   12.60
  -1  15  -3   18.90    9.10
  -1  15  -3   39.50   12.70
   1  15   3   32.70    8.60
   1  15   3   35.70    8.20
  -1  15  -3   15.50    8.60
   1  15   3   37.30   11.40
  -1 -15  -3   47.50   11.20
  -1 -15  -3   37.20    8.40
   1 -15   3   25.40    5.40
   1 -15   3   28.40    8.40
  -1 -15  -3   12.10    7.60
  -1 -15  -3   34.10    9.00
   1 -15   3   29.00   11.60
   1 -15   3   22.40   10.10
   1 -15   3   42.10   11.90
   1 -15   3   27.60    8.90
   1 -15   3   45.90   11.90
  -1 -15  -3   33.30    9.30
  -1 -15  -3   23.10   10.50
  -1  15  -4   19.90   12.00
   1  15   4   14.30    7.80
   1  15   4   18.80    6.10
  -1  15  -4   19.70    6.60
   1  15   4   13.00    6.40
  -1  15  -4   21.10    8.60
  -1  15  -4   10.30    9.00
  -1 -15  -4   33.00    9.30
  -1 -15  -4   28.40    7.20
  -1 -15  -4   12.10   10.20
   1 -15   4   31.50   10.10
  -1 -15  -4   24.10    8.00
   1 -15   4   17.20   10.20
   1 -15   4   28.00    9.60
  -1 -15  -4    6.10    6.10
   1 -15   4   16.50    4.90
  -1 -15  -4   22.80    7.50
   1 -15   4   18.60   12.80
   1 -15   4   39.00    8.80
  -1  16   3   16.50    9.10
   1  16  -3   19.00    8.70
  -1  16   3   17.10    9.60
   1  16  -3   46.10   10.60
  -1  16   3   19.70    8.70
  -1  16   3   21.00    7.90
   1  16  -3   13.60    7.00
   1 -16  -3   22.60    8.70
   1 -16  -3   15.10    7.60
  -1 -16   3   33.40   12.30
   1 -16  -3   12.00    8.00
   1 -16  -3   16.80    8.10
   1 -16  -3   14.60    8.80
   1 -16  -3   13.20    8.50
  -1 -16   3   18.90   10.60
  -1 -16   3    4.60   11.90
  -1 -16   3   12.60   11.50
   1 -16  -3   30.90   11.40
  -1 -16   3   21.30    8.70
  -1 -16   3   14.30    9.10
  -1  16   2    2.20    7.50
  -1  16   2    2.90    7.90
  -1  16   2   -3.60    7.30
   1  16  -2   11.70    7.30
   1  16  -2   31.20    9.70
  -1  16   2   -2.30    3.40
  -1 -16   2   -2.60    9.00
  -1 -16   2    4.90    9.00
   1 -16  -2   10.50    8.80
   1 -16  -2    3.40    7.00
  -1 -16   2    5.70    8.20
   1 -16  -2    0.60    5.50
   1 -16  -2    1.40    6.70
  -1 -16   2    7.00    7.30
   1 -16  -2    7.30    7.70
  -1 -16   2   13.70    9.30
   1 -16  -2   -6.60    7.50
  -1  16   1   29.40    6.70
  -1  16   1   13.70    8.90
   1  16  -1   13.60    7.90
   1  16  -1   32.30    8.50
  -1  16   1   26.50    9.40
   1  16  -1    7.50    8.10
  -1  16   1    9.00    9.30
   1  16  -1   26.20    8.30
  -1  16   1   25.00    9.10
  -1 -16   1   12.90    9.60
   1 -16  -1    7.30    5.10
   1 -16  -1   16.10    9.00
  -1 -16   1   26.90    8.20
   1 -16  -1   20.00    9.50
   1 -16  -1   11.00    8.10
  -1 -16   1   19.20    9.70
  -1 -16   1   26.40    9.90
   1 -16  -1   12.00    9.20
   1 -16  -1   23.30   10.50
  -1 -16   1   14.80    9.80
   1 -16  -1   11.60    9.50
  -1 -16   1   30.40   11.50
  -1  16   0   11.50    9.70
  -1  16   0    9.90    7.50
   1  16   0   14.30    6.80
   1  16   0   15.30    9.80
  -1  16   0   24.00    7.60
  -1  16   0   17.70    9.50
   1  16   0    1.90    7.60
   1  16   0   39.00    8.10
  -1  16   0   18.20    8.60
  -1  16   0    7.30    6.90
   1  16   0   14.50    8.20
   1 -16   0   20.70    9.70
   1 -16   0   15.20    8.80
  -1 -16   0   12.30    9.00
   1 -16   0    2.70    8.80
  -1 -16   0   13.80    9.60
  -1 -16   0    9.50    6.80
   1 -16   0    9.20    4.50
   1 -16   0   11.50    9.30
   1 -16   0   13.00    7.30
  -1 -16   0   12.90    9.20
  -1 -16   0   30.30   11.00
   1 -16   0   11.50   10.00
  -1 -16   0   35.60   10.60
  -1  16  -1   30.50    9.50
  -1  16  -1   21.90    8.60
   1  16   1   23.30   10.20
   1  16   1   29.10    7.10
   1  16   1   49.50   10.90
   1  16   1   25.30   10.00
  -1  16  -1   34.80    9.60
   1  16   1   38.50   11.00
  -1  16  -1   32.00   11.40
   1  16   1   31.30   11.00
   1 -16   1   36.70   11.40
   1 -16   1   36.20   11.00
   1 -16   1   17.20   11.10
   1 -16   1   24.20    6.50
   1 -16   1   57.79   10.70
  -1 -16  -1   29.30   10.20
  -1 -16  -1   44.10   11.90
  -1 -16  -1   44.20   11.30
  -1 -16  -1   50.39   20.00
   1 -16   1   40.20   11.60
  -1 -16  -1   38.90    9.20
  -1 -16  -1   34.00    9.90
   1 -16   1   64.09   12.10
   1  16   2   28.80    8.70
   1  16   2   17.40    8.60
   1  16   2   19.90    4.40
  -1  16  -2   25.90    9.10
   1  16   2   19.00    9.00
  -1  16  -2   30.30    8.80
   1  16   2   23.10    4.50
  -1  16  -2   17.90   10.90
   1  16   2   36.10    9.80
  -1  16  -2   33.20   10.10
  -1 -16  -2   44.10    9.00
   1 -16   2   28.00   10.60
   1 -16   2   11.10   10.60
  -1 -16  -2   24.90    9.30
   1 -16   2   38.80   11.70
  -1 -16  -2   13.90    5.80
  -1 -16  -2   14.10    8.40
  -1 -16  -2    8.50    8.40
   1 -16   2   31.00    8.80
  -1 -16  -2   49.60   11.50
   1 -16   2   16.10    9.90
  -1 -16  -2   15.50    9.80
   1  16   3   40.50   10.20
  -1  16  -3   51.99   11.30
  -1  16  -3   18.20   10.00
   1  16   3   46.50   10.90
  -1  16  -3   79.79   15.90
   1  16   3   32.10    8.90
  -1  16  -3   24.50    8.80
   1 -16   3   58.59   15.30
  -1 -16  -3   38.00    9.20
  -1 -16  -3   26.80    9.80
  -1 -16  -3   28.40   12.50
  -1 -16  -3   47.50   10.00
  -1 -16  -3   41.50   10.70
   1 -16   3   50.39   11.80
   1 -16   3   50.79   11.20
   1 -16   3   48.00   12.10
  -1 -16  -3   31.30   10.00
   1 -16   3   44.70   14.60
   1 -16   3   26.50    8.20
   2   0 -10    6.80    5.40
  -2   0  10    9.50    8.10
  -2   0  10   -2.60    5.60
   2   0 -10    5.30    6.70
   2   0 -10   13.00    6.00
  -2   0  10    6.30    4.40
   2   0 -10    5.10    5.60
  -2   0   9   -3.10    4.90
   2   0  -9   -5.80    4.70
   2   0  -9   -1.60    4.20
  -2   0   9    8.40    7.50
   2   0  -9    1.20    5.20
   2   0  -9    0.70    3.00
  -2   0   9   -2.70    4.10
   2   0  -9    0.70    2.10
   2   0  -9    0.40    4.40
   2   0  -8   43.30    7.20
  -2   0   8   39.80   10.00
  -2   0   7   -1.70    4.80
  -2   0   7   -6.30    3.50
   2   0  -7   -1.70    3.30
   2   0  -7    0.80    3.80
   2   0  -7    3.20    2.70
   2   0  -7   -0.10    3.90
  -2   0   7    3.00    3.80
   2   0  -7    1.30    4.20
  -2   0   7    0.30    3.80
   2   0  -7   -3.50    3.50
   2   0  -6   39.30    6.60
  -2   0   6   33.20    6.50
   2   0  -6   36.30    6.70
  -2   0   6   35.30    6.70
   2   0  -6   35.50    5.50
   2   0  -6   42.30    5.80
  -2   0   6   24.80    7.30
   2   0  -6   27.90    6.20
  -2   0   6   38.50    6.40
   2   0  -6   37.70    6.60
   2   0  -6   30.90    8.40
   2   0  -5   -1.00    2.40
   2   0  -5    2.40    2.80
  -2   0   5    3.70    3.30
  -2   0   5   -2.00    3.20
   2   0  -5   -0.60    3.10
  -2   0   5    0.30    4.30
   2   0  -5    2.40    4.60
   2   0  -5   -3.60    2.20
  -2   0   5    0.60    2.80
   2   0  -5    1.00    2.60
   2   0  -5   -3.90    3.10
   2   0  -4  459.65   50.79
  -2   0   4  404.96   49.99
  -2   0   4  476.75   50.89
  -2   0   4  400.16   50.69
  -2   0   4  498.45   51.69
   2   0  -4  529.25   50.69
   2   0  -4  493.75   50.89
   2   0  -4  423.06   50.59
  -2   0   4  476.15   49.99
   2   0  -4  448.76   50.29
   2   0  -4  463.55   50.49
  -2   0   4  488.95   50.79
  -2   0   3    1.70    1.80
  -2   0   3    1.40    1.90
   2   0  -3   -1.70    2.60
   2   0  -3    0.30    2.10
   2   0  -3    0.90    1.90
   2   0  -3   -7.10    3.20
   2   0  -3    3.00    2.90
  -2   0   3   -0.50    2.40
  -2   0   3   -5.10    2.50
   2   0  -3    0.50    2.30
  -2   0   3   -4.00    2.90
  -2   0   3    0.10    2.70
  -2   0   3   -0.50    2.00
   2   0  -2  164.18   17.00
   2   0  -2  133.49   16.10
  -2   0   2  142.99   16.50
  -2   0   2  146.39   16.10
   2   0  -2  142.49   16.50
   2   0  -2  164.08   16.60
  -2   0   2  150.68   16.00
  -2   0   2  141.49   16.40
  -2   0   2  125.39   15.90
   2   0  -2  139.19   16.00
  -2   0   2  139.29   16.80
   2   0  -1    0.80    1.80
   2   0  -1    1.00    1.90
  -2   0   1    0.90    1.90
  -2   0   1    2.40    1.60
  -2   0   1    0.60    2.10
   2   0  -1    0.20    1.90
   2   0  -1    0.50    1.50
   2   0  -1    0.50    1.80
  -2   0   1   -2.00    1.40
   2   0  -1    4.30    1.70
  -2   0  -1    1.80    1.40
   2   0   1    1.20    2.10
   2   0   1    0.70    1.40
  -2   0  -1    3.40    1.80
  -2   0  -1    1.20    1.10
  -2   0  -1    1.70    1.70
  -2   0  -1    0.70    1.30
  -2   0  -1   -0.40    0.80
   2   0   1    0.70    1.30
   2   0   1    0.60    1.10
   2   0   1   -1.40    1.60
  -2   0  -2    7.20    3.60
  -2   0  -2   12.50    2.70
   2   0   2    6.50    3.00
   2   0   2   12.30    2.10
  -2   0  -2    9.10    2.50
  -2   0  -2   12.70    2.50
   2   0   2   10.60    4.40
  -2   0  -2   11.10    1.80
  -2   0  -2    7.00    2.90
   2   0   2    9.60    2.80
  -2   0  -2    8.90    2.90
   2   0   2    8.60    1.90
   2   0   2    8.00    1.90
   2   0   2   11.20    3.10
  -2   0  -3    0.70    2.20
  -2   0  -3    1.50    1.20
  -2   0  -3    0.40    2.40
  -2   0  -3   -1.40    3.50
  -2   0  -3   -1.40    2.00
   2   0   3    0.50    2.40
   2   0   3    5.70    3.50
   2   0   3    2.40    2.50
   2   0   3    3.20    2.50
  -2   0  -3   -5.10    2.50
   2   0   3   -0.10    1.10
   2   0   3    1.50    1.10
   2   0   4  409.26   47.30
  -2   0  -4  415.36   46.60
  -2   0  -4  451.35   48.30
  -2   0  -4  434.56   47.00
  -2   0  -4  426.96   47.40
  -2   0  -4  411.16   47.30
  -2   0  -4  446.06   46.90
   2   0   4  356.66   47.90
   2   0   4  464.35   47.30
   2   0   4  484.85   47.40
  -2   0  -4  414.36   47.30
  -2   0  -5   -4.50    2.40
  -2   0  -5   -1.50    2.30
   2   0   5    2.60    2.70
  -2   0  -5   -0.90    2.90
   2   0   5   -3.60    2.90
  -2   0  -5   -1.60    2.40
  -2   0  -5   -2.70    2.50
  -2   0  -5    1.00    1.10
  -2   0  -5    6.00    5.00
   2   0   5    0.80    2.90
  -2   0  -5   -0.40    2.50
   2   0   5   -8.70    3.40
  -2   0  -6  171.98   18.50
  -2   0  -6  168.78   18.50
   2   0   6  114.89   19.60
   2   0   6  157.08   18.10
  -2   0  -6  141.19   16.60
   2   0   6  158.28   18.30
  -2   0  -6  183.98   18.30
  -2   0  -6  129.09   17.90
  -2   0  -6  164.08   20.30
  -2   0  -6  164.68   17.70
  -2   0  -6  149.39   18.70
   2   0   6  139.19   18.20
  -2   0  -7    1.20    3.60
   2   0   7   -5.50    3.50
   2   0   7    1.50    5.40
   2   0   7   -2.30    4.30
  -2   0  -7   -6.00    4.00
  -2   0  -7   -3.60    3.80
   2   0   7   -8.60    2.90
  -2   0  -7   -4.80    3.70
  -2   0  -8  333.17   39.60
   2   0   8  402.96   39.60
  -2   0  -8  336.67   38.90
   2   0   8  307.97   38.50
   2   0   8  273.77   40.50
  -2   0  -8  353.96   38.90
  -2   0  -8  355.36   39.10
  -2   0  -8  357.56   38.50
  -2   0  -9   -7.10    4.60
  -2   0  -9    3.40    5.10
   2   0   9    1.30    6.90
   2   0   9    2.10    4.20
  -2   0  -9    6.70    4.70
   2   0   9   -2.80    5.00
  -2   0  -9    0.90    4.90
   2   0   9   -1.40    3.70
  -2   0 -10   29.80    7.40
   2   0  10   21.50    9.50
  -2   0 -10   26.00    8.00
  -2   0 -10   52.39    8.30
  -2   0 -10   40.50    9.30
  -2   0 -10   38.00    8.10
   2   0  10   31.40    6.70
   2   0  10   17.40    5.80
   2   1 -10   -0.80    6.10
  -2   1  10    2.30    3.40
   2   1 -10   -5.70    5.40
  -2   1  10  -10.00    6.50
  -2   1  10   -3.00    3.30
   2   1 -10   -0.10    5.90
  -2   1  10    8.00    6.40
   2   1 -10    1.40    6.80
   2  -1 -10    7.90    6.30
   2  -1 -10    0.80    4.40
   2  -1 -10    4.60    4.10
  -2  -1  10   -0.30    5.50
   2  -1 -10    0.80    2.00
   2  -1 -10    4.00    5.20
  -2  -1  10    1.10    5.40
  -2  -1  10   -8.10    6.90
  -2  -1  10    2.70    5.10
   2   1  -9   -2.40    5.10
   2   1  -9    7.60    5.80
  -2   1   9   -0.10    3.60
  -2   1   9    1.30    7.00
  -2   1   9    4.80    3.80
   2   1  -9    1.40    4.60
   2   1  -9    4.30    5.40
  -2   1   9   -2.50    5.50
  -2  -1   9   -3.90    4.50
   2  -1  -9    3.50    5.10
   2  -1  -9   -0.70    2.60
   2  -1  -9   -3.50    3.80
  -2  -1   9   -3.80    4.50
   2  -1  -9    2.20    3.90
   2  -1  -9   -5.70    3.00
  -2  -1   9   -2.50    6.40
   2  -1  -9    0.10    4.40
  -2  -1   9    2.40    4.70
  -2   1   8   77.79   14.10
  -2   1   8   81.29   11.70
  -2   1   8   55.59   11.20
   2   1  -8   78.89   11.30
   2   1  -8   86.29    9.80
  -2   1   8   74.09   10.10
   2   1  -8   78.49   11.70
   2   1  -8   83.19   10.70
   2   1  -8   91.79   12.10
  -2  -1   8   72.69   11.30
  -2  -1   8   69.89   11.10
   2  -1  -8   70.99   10.40
   2  -1  -8   60.99    9.60
   2  -1  -8   61.39    9.60
   2  -1  -8   74.39   10.40
   2  -1  -8   51.49   10.00
  -2  -1   8   57.69   12.70
   2  -1  -8   77.19   10.00
   2  -1  -8   59.29   10.90
  -2  -1   8   66.79   10.60
   2   1  -7   -1.40    5.20
   2   1  -7    1.00    4.10
   2   1  -7    1.90    4.50
  -2   1   7   10.50    3.80
  -2   1   7    2.50    5.70
  -2   1   7   10.80    4.80
   2   1  -7    5.70    2.60
   2   1  -7   -1.60    4.90
   2   1  -7    8.10    4.00
   2  -1  -7   12.70    4.00
  -2  -1   7    5.40    4.50
   2  -1  -7   15.00    4.60
  -2  -1   7   16.20    5.00
  -2  -1   7    7.80    4.60
   2  -1  -7   12.70    5.00
  -2  -1   7   -5.60    4.80
   2  -1  -7    5.90    3.40
   2  -1  -7    4.80    4.10
   2  -1  -7    3.20    3.40
   2   1  -6    1.10    3.90
  -2   1   6    9.20    5.20
   2   1  -6    0.20    2.70
   2   1  -6   -1.20    5.30
   2   1  -6   -2.40    2.10
   2   1  -6    9.10    4.40
   2   1  -6    2.40    2.90
   2   1  -6   -4.00    4.00
  -2   1   6   -2.40    3.60
  -2   1   6   -0.80    2.70
   2  -1  -6   -4.70    2.60
  -2  -1   6    1.40    4.20
   2  -1  -6   -0.60    2.50
   2  -1  -6    1.90    5.50
   2  -1  -6   -3.50    3.30
   2  -1  -6   -1.70    2.80
  -2  -1   6    5.40    2.10
  -2  -1   6    0.20    4.50
   2  -1  -6    4.30    2.80
  -2  -1   6   -0.20    3.80
  -2  -1   6   -1.40    2.80
   2   1  -5   32.60    6.80
   2   1  -5   16.90    3.40
   2   1  -5   17.80    4.40
  -2   1   5   25.50    5.30
  -2   1   5    7.00    3.50
  -2   1   5   18.20    5.80
   2   1  -5   16.50    4.60
  -2   1   5   28.20    4.30
   2   1  -5   22.20    4.10
   2   1  -5   24.40    5.10
   2   1  -5   18.20    3.60
  -2  -1   5   13.30    5.40
  -2  -1   5   21.40    3.40
  -2  -1   5   18.30    4.50
   2  -1  -5   35.80    7.10
   2  -1  -5   13.20    3.70
   2  -1  -5   16.40    4.30
   2  -1  -5   18.20    3.40
  -2  -1   5   16.90    4.10
  -2  -1   5   18.70    4.70
   2  -1  -5   22.00    4.10
  -2  -1   5   18.20    3.70
   2  -1  -5   13.20    4.10
  -2   1   4   35.20    5.90
   2   1  -4   32.10    4.80
  -2   1   4   35.60    5.00
  -2   1   4   36.50    5.00
   2   1  -4   48.20    7.60
   2   1  -4   33.10    5.50
  -2   1   4   27.10    6.50
   2   1  -4   38.80    5.00
   2   1  -4   24.00    4.90
  -2   1   4   31.90    5.40
  -2  -1   4   41.40    5.20
  -2  -1   4   28.80    5.70
   2  -1  -4   35.30    4.90
   2  -1  -4   33.40    5.10
   2  -1  -4   32.50    5.40
  -2  -1   4   26.40    4.60
  -2  -1   4   28.00    5.50
  -2  -1   4   23.50    4.90
   2  -1  -4   37.10    4.60
   2  -1  -4   33.20    5.40
  -2  -1   4   37.60    7.10
   2  -1  -4   35.90    7.10
   2   1  -3  258.57   29.50
   2   1  -3  269.87   29.90
  -2   1   3  248.28   29.50
  -2   1   3  267.87   29.80
  -2   1   3  275.87   29.40
   2   1  -3  288.47   29.20
   2   1  -3  246.18   29.80
  -2   1   3  248.98   30.20
   2   1  -3  245.78   29.20
   2   1  -3  281.17   30.20
   2  -1  -3  301.77   30.50
   2  -1  -3  253.57   29.10
  -2  -1   3  242.98   29.20
  -2  -1   3  267.87   30.10
   2  -1  -3  292.27   29.50
   2  -1  -3  270.97   29.00
   2  -1  -3  253.17   29.60
  -2  -1   3  269.17   29.90
   2  -1  -3  236.68   29.30
  -2  -1   3  275.07   29.40
  -2  -1   3  298.67   30.00
  -2   1   2   40.90    4.60
  -2   1   2   36.20    4.60
  -2   1   2   36.50    5.00
   2   1  -2   43.30    5.30
   2   1  -2   40.70    6.20
  -2   1   2   46.20    6.20
   2   1  -2   34.80    5.10
   2   1  -2   44.20    5.70
   2   1  -2   38.90    6.00
  -2   1   2   33.20    5.00
   2   1  -2   45.70    6.30
  -2   1   2   38.60    5.40
  -2   1   2   47.90    7.20
   2  -1  -2   38.70    4.80
  -2  -1   2   35.40    5.70
   2  -1  -2   47.70    5.40
  -2  -1   2   34.80    5.20
   2  -1  -2   35.60    4.80
  -2  -1   2   32.40    5.70
   2  -1  -2   31.10    5.30
   2  -1  -2   37.80    5.10
  -2  -1   2   38.70    5.70
  -2  -1   2   36.50    5.10
   2  -1  -2   38.00    6.80
  -2  -1   2   42.80    5.60
  -2  -1   2   35.90    4.60
   2   1  -1  386.76   43.50
   2   1  -1  443.66   43.60
  -2   1   1  373.26   43.60
  -2   1   1  385.56   43.30
  -2   1   1  456.05   43.60
  -2   1   1  387.26   43.40
   2   1  -1  387.86   43.80
   2   1  -1  406.16   43.60
   2   1  -1  426.16   43.80
   2   1  -1  373.16   43.40
   2  -1  -1  387.36   43.40
   2  -1  -1  400.16   43.60
  -2  -1   1  417.76   43.60
  -2  -1   1  370.36   43.60
  -2  -1   1  371.66   43.50
   2  -1  -1  396.96   43.60
  -2  -1   1  444.56   43.60
  -2  -1   1  388.06   43.80
  -2   1   0 1042.30  115.99
   2   1   0 1067.89  116.19
  -2   1   0 1045.90  115.99
  -2   1   0 1146.89  116.09
   2   1   0 1166.18  115.99
  -2   1   0 1040.50  116.19
   2   1   0 1029.10  116.09
   2   1   0 1053.19  116.09
  -2   1   0 1045.40  116.19
  -2  -1   0 1035.70  116.09
  -2  -1   0 1104.29  116.19
  -2  -1   0 1051.89  115.99
  -2  -1   0 1051.09  116.19
   2  -1   0 1107.59  116.09
   2  -1   0 1073.49  116.19
   2  -1   0 1023.20  116.19
   2  -1   0 1096.69  116.09
   2  -1   0 1115.49  115.99
   2   1   1 4342.97  427.66
  -2   1  -1 3926.81  427.66
  -2   1  -1 3916.61  427.96
  -2  -1  -1 3775.32  427.46
   2  -1   1 3802.02  427.66
   2  -1   1 4174.38  427.96
  -2  -1  -1 3813.42  427.66
  -2  -1  -1 3926.91  427.66
  -2   1  -2 3830.92  436.16
  -2   1  -2 4106.49  436.16
  -2   1  -2 4375.66  436.46
  -2   1  -2 3907.21  436.06
  -2   1  -2 3860.21  435.96
   2  -1   2 4538.45  436.46
  -2  -1  -2 3845.32  435.96
  -2  -1  -2 3762.82  435.76
  -2  -1  -2 4082.19  436.16
  -2  -1  -2 3949.70  435.96
  -2  -1  -2 4662.13  436.66
   2  -1   2 3928.21  436.36
   2  -1   2 3682.23  435.96
  -2   1  -3   24.60    3.50
   2   1   3   23.50    4.60
   2   1   3   14.10    4.80
  -2   1  -3   24.30    5.30
  -2   1  -3   16.60    3.80
  -2   1  -3   26.60    4.70
  -2   1  -3   17.60    3.60
   2   1   3   18.30    3.20
  -2   1  -3   30.20    4.80
   2  -1   3   20.80    4.30
  -2  -1  -3   20.50    3.30
  -2  -1  -3   17.80    3.30
   2  -1   3   17.30    3.20
   2  -1   3   14.80    4.20
  -2  -1  -3   18.70    2.80
  -2  -1  -3   20.10    5.40
   2  -1   3   19.30    5.20
   2  -1   3   20.40    3.40
  -2  -1  -3   18.60    3.30
   2  -1   3   21.80    3.60
  -2  -1  -3   25.10    4.30
   2   1   4  300.47   32.10
   2   1   4  231.18   33.00
  -2   1  -4  303.47   32.20
  -2   1  -4  285.77   32.30
  -2   1  -4  257.37   32.70
  -2   1  -4  284.07   32.10
  -2   1  -4  304.17   32.80
   2  -1   4  317.97   32.80
  -2  -1  -4  306.97   32.20
  -2  -1  -4  293.67   32.10
   2  -1   4  322.67   32.90
   2  -1   4  288.57   33.40
  -2  -1  -4  283.47   33.40
   2  -1   4  305.07   32.20
  -2  -1  -4  310.37   32.80
  -2  -1  -4  288.67   32.00
  -2  -1  -4  283.87   31.80
   2  -1   4  263.07   31.70
  -2  -1  -4  259.87   32.70
   2  -1   4  310.37   31.90
  -2   1  -5  563.74   58.69
  -2   1  -5  518.55   58.89
  -2   1  -5  618.94   59.19
  -2   1  -5  593.64   59.99
   2   1   5  516.75   58.89
   2   1   5  497.05   59.49
   2   1   5  586.54   58.29
  -2   1  -5  593.34   58.59
  -2   1  -5  512.05   58.29
  -2  -1  -5  589.84   58.49
  -2  -1  -5  557.64   59.89
   2  -1   5  466.15   58.59
   2  -1   5  476.75   59.49
  -2  -1  -5  494.65   58.99
   2  -1   5  452.85   58.29
  -2  -1  -5  559.94   58.09
  -2  -1  -5  538.55   58.09
  -2  -1  -5  496.35   57.89
  -2  -1  -5  488.95   58.69
  -2  -1  -5  534.65   58.29
   2   1   6  101.89   16.90
  -2   1  -6  130.69   15.90
   2   1   6  144.09   15.00
  -2   1  -6  128.99   15.60
   2   1   6  107.89   15.90
   2   1   6  129.99   14.80
  -2   1  -6  149.88   17.60
  -2   1  -6  132.09   15.10
  -2   1  -6  110.29   15.60
  -2  -1  -6  120.69   15.10
   2  -1   6  149.39   16.30
  -2  -1  -6  107.09   16.00
   2  -1   6  134.89   15.40
  -2  -1  -6  118.89   14.50
  -2  -1  -6  128.89   14.90
  -2  -1  -6  112.29   16.10
   2  -1   6  137.49   16.10
  -2  -1  -6  160.18   18.60
   2  -1   6   82.59   16.30
  -2  -1  -6  122.29   14.50
  -2   1  -7   59.09    8.50
   2   1   7   53.79    7.50
  -2   1  -7   58.09    9.00
   2   1   7   53.49    9.00
   2   1   7   52.99    7.60
  -2   1  -7   57.29   12.20
  -2   1  -7   62.39    9.30
  -2   1  -7   63.09    9.20
   2   1   7   45.20   10.10
  -2  -1  -7   46.20    6.70
  -2  -1  -7   65.09    8.50
  -2  -1  -7   48.90    7.90
  -2  -1  -7   38.00    8.60
   2  -1   7   37.90   10.10
   2  -1   7   67.19   10.20
   2  -1   7   58.89    8.60
  -2  -1  -7   54.99    7.70
  -2  -1  -7   57.59   10.00
  -2  -1  -7   51.49    7.90
   2  -1   7   54.49    8.50
   2   1   8  116.19   16.00
   2   1   8   93.29   13.90
   2   1   8  118.09   14.20
   2   1   8  102.39   17.40
  -2   1  -8  138.49   16.00
  -2  -1  -8  100.69   16.00
  -2  -1  -8  116.59   12.90
   2  -1   8  113.99   17.60
  -2  -1  -8  113.29   12.80
   2  -1   8  139.29   15.90
  -2  -1  -8  125.99   15.20
   2  -1   8  155.48   16.40
  -2  -1  -8  110.29   14.40
  -2  -1  -8  112.19   14.70
  -2  -1  -8  105.69   14.50
  -2   1  -9   11.50    6.70
  -2   1  -9   11.50    5.90
   2   1   9   13.30    7.30
  -2   1  -9    7.00    5.20
  -2   1  -9    8.50    7.10
  -2   1  -9   15.70    6.40
  -2   1  -9   15.60    6.20
   2  -1   9    1.10    6.80
   2  -1   9    8.40    5.20
   2  -1   9   18.40    5.30
  -2  -1  -9   22.60    7.10
  -2   1 -10   15.60    7.00
  -2   1 -10   29.90    7.80
  -2   1 -10   17.30    7.20
  -2   1 -10   13.00    8.60
   2   1  10   25.90    9.70
  -2   1 -10   13.80    7.70
   2   1  10   19.70    3.60
  -2  -1 -10   22.30    5.30
   2  -1  10    8.30    6.20
  -2  -1 -10   24.40    8.20
  -2  -1 -10   33.10    7.90
  -2  -1 -10   29.70    7.50
  -2  -1 -10    7.60    5.20
   2  -1  10   31.90   10.20
   2   2 -10    5.40    8.70
  -2   2  10   11.40    8.80
  -2   2  10   -4.90    6.10
   2   2 -10    2.20    6.20
   2   2 -10    1.40    6.50
   2   2 -10   -4.80    6.30
  -2  -2  10    5.90    6.00
   2  -2 -10    1.60    3.30
  -2  -2  10   -3.20    4.80
   2  -2 -10   -0.40    3.80
   2  -2 -10   -0.40    3.40
  -2  -2  10   -4.10    7.60
   2  -2 -10   -0.50    5.50
   2  -2 -10   10.20    6.30
   2  -2 -10    4.00    3.20
  -2  -2  10   -2.50    6.00
   2   2  -9   -7.00    5.20
   2   2  -9   -1.30    5.40
  -2   2   9   -0.50    2.30
  -2   2   9    1.60    2.50
   2   2  -9    0.60    6.90
   2   2  -9   -4.80    5.20
  -2   2   9    4.60    6.90
  -2  -2   9    2.10    5.80
   2  -2  -9    5.80    4.00
  -2  -2   9    0.40    6.20
   2  -2  -9    3.10    4.20
   2  -2  -9   -2.40    3.10
  -2  -2   9    3.10    7.20
   2  -2  -9   -1.10    3.70
  -2  -2   9    9.90    5.00
   2  -2  -9    2.00    3.90
   2  -2  -9    4.10    5.30
  -2   2   8   21.90    7.30
   2   2  -8    1.00    4.40
  -2   2   8   19.60    6.20
   2   2  -8    0.50    1.30
   2   2  -8   20.20    6.80
   2   2  -8    1.10    5.50
   2   2  -8  -10.00    4.40
  -2  -2   8    5.40    5.30
  -2  -2   8    1.50    6.50
   2  -2  -8   16.60    4.80
   2  -2  -8    9.00    3.20
   2  -2  -8   -2.80    4.10
  -2  -2   8    7.60    5.70
   2  -2  -8    9.00    3.90
  -2  -2   8    5.80    4.30
  -2   2   7    2.30    4.60
   2   2  -7    9.00    5.10
  -2   2   7   20.70    7.30
   2   2  -7    9.00    3.40
   2   2  -7    0.70    5.50
   2   2  -7   13.20    4.70
   2   2  -7    9.00    5.40
   2   2  -7   14.10    3.50
  -2  -2   7   14.40    5.90
  -2  -2   7   10.80    3.40
  -2  -2   7    9.80    3.10
  -2  -2   7   13.40    4.70
   2  -2  -7    9.20    3.40
   2  -2  -7   21.80    6.50
  -2  -2   7   17.60    6.60
  -2  -2   7   14.10    5.40
  -2   2   6   78.39    8.20
  -2   2   6   64.69    7.80
   2   2  -6   57.89    8.10
   2   2  -6   55.69    9.50
   2   2  -6   52.39    8.90
  -2   2   6   44.90    9.10
   2   2  -6   51.09   10.60
   2   2  -6   51.19    9.30
  -2   2   6   50.39   10.60
   2   2  -6   48.20    8.30
   2   2  -6   52.99    7.40
   2  -2  -6   55.19    9.40
  -2  -2   6   65.09    8.70
  -2  -2   6   63.29    7.80
   2  -2  -6   51.49    7.40
  -2  -2   6   59.89    9.70
  -2  -2   6   61.39    8.10
  -2  -2   6   66.89    9.70
  -2  -2   6   64.49   10.80
   2  -2  -6   66.49   11.00
   2  -2  -6   64.49    8.10
   2  -2  -6   52.19    7.70
   2  -2  -6   71.49    8.30
   2   2  -5   21.80    3.70
  -2   2   5   31.20    6.10
  -2   2   5   26.20    6.60
   2   2  -5   25.30    5.60
  -2   2   5   25.60    4.00
   2   2  -5   21.00    3.70
   2   2  -5   16.60    4.50
   2   2  -5   17.80    5.00
  -2   2   5   19.70    3.80
   2   2  -5   21.00    5.50
   2   2  -5   29.20    6.90
  -2   2   5   28.20    5.10
   2  -2  -5   26.30    4.20
  -2  -2   5   37.90    6.20
  -2  -2   5   25.40    5.70
   2  -2  -5   20.50    5.20
  -2  -2   5   28.30    4.90
   2  -2  -5   18.80    3.90
   2  -2  -5   29.60    4.20
   2  -2  -5   37.70    7.40
   2  -2  -5   23.80    3.60
  -2  -2   5   21.60    4.00
  -2  -2   5   21.60    4.40
  -2  -2   5   16.90    5.80
  -2   2   4  185.48   21.00
  -2   2   4  171.18   21.80
   2   2  -4  174.38   22.10
   2   2  -4  219.68   22.80
   2   2  -4  182.98   21.10
   2   2  -4  169.48   20.70
   2   2  -4  206.28   21.40
   2   2  -4  191.48   22.30
  -2   2   4  180.98   22.00
  -2   2   4  174.08   22.50
  -2   2   4  199.18   21.00
   2   2  -4  188.48   21.70
  -2  -2   4  196.78   22.40
   2  -2  -4  218.68   22.80
  -2  -2   4  177.98   21.20
   2  -2  -4  194.88   21.10
  -2  -2   4  208.28   21.50
  -2  -2   4  168.38   21.10
  -2  -2   4  220.28   22.50
   2  -2  -4  181.28   20.80
   2  -2  -4  190.08   22.00
  -2  -2   4  185.68   22.10
   2  -2  -4  181.98   21.00
   2   2  -3  597.34   65.49
   2   2  -3  585.84   65.69
   2   2  -3  593.54   66.19
  -2   2   3  561.14   65.99
  -2   2   3  540.05   65.79
   2   2  -3  580.14   65.49
  -2   2   3  547.55   66.19
  -2   2   3  655.43   65.29
   2   2  -3  607.74   66.19
  -2  -2   3  687.73   65.79
  -2  -2   3  663.93   66.29
  -2  -2   3  614.64   65.49
  -2  -2   3  649.93   66.29
   2  -2  -3  589.44   65.29
   2  -2  -3  580.74   65.39
   2  -2  -3  556.04   65.89
  -2  -2   3  659.93   66.19
   2  -2  -3  563.14   65.09
  -2   2   2   27.90    5.20
   2   2  -2   37.40    5.70
   2   2  -2   23.20    5.70
  -2   2   2   23.80    5.30
   2   2  -2   25.60    5.10
   2   2  -2   32.80    5.40
   2   2  -2   39.20    5.50
  -2   2   2   41.00    4.70
   2  -2  -2   38.20    4.70
   2  -2  -2   29.40    4.60
  -2  -2   2   38.40    5.50
  -2  -2   2   32.20    5.00
   2  -2  -2   42.90    4.40
  -2  -2   2   32.90    5.70
   2  -2  -2   40.80    5.90
  -2  -2   2   31.40    4.90
   2  -2  -2   32.60    5.20
   2  -2  -2   33.90    4.20
   2  -2  -2   39.20    5.80
  -2  -2   2   24.00    5.50
  -2  -2   2   34.20    5.50
   2   2  -1 2733.83  267.77
  -2   2   1 2579.44  267.97
  -2   2   1 2647.73  267.87
   2   2  -1 2741.63  267.97
  -2   2   1 2209.58  267.47
   2   2  -1 2350.86  268.07
   2   2  -1 2473.35  267.77
   2   2  -1 2319.87  267.97
   2   2  -1 2717.43  267.67
  -2   2   1 2321.67  267.47
  -2   2   1 2261.97  267.77
   2   2  -1 2558.34  268.07
  -2  -2   1 2378.86  268.07
   2  -2  -1 2389.26  267.57
   2  -2  -1 2197.48  267.47
   2  -2  -1 2372.06  267.77
   2  -2  -1 2341.27  267.87
  -2  -2   1 2532.75  267.57
  -2  -2   1 2558.64  268.07
   2  -2  -1 2444.86  267.77
   2  -2  -1 2666.53  267.97
  -2  -2   1 2368.56  267.47
  -2  -2   1 2387.96  267.87
  -2  -2   1 2619.54  267.77
  -2  -2   1 2765.82  267.77
   2   2   0 2055.99  229.58
   2   2   0 2284.57  229.38
  -2   2   0 1934.41  229.38
   2   2   0 2228.18  229.88
  -2   2   0 2107.39  229.68
  -2   2   0 2349.17  229.38
  -2   2   0 1953.60  229.48
  -2   2   0 2269.47  229.78
   2  -2   0 2135.39  229.68
  -2  -2   0 2300.57  229.68
   2  -2   0 2022.30  229.68
   2  -2   0 1952.50  229.38
   2  -2   0 2369.06  229.58
  -2  -2   0 2060.69  229.38
  -2  -2   0 2174.38  229.58
   2  -2   0 1961.90  229.38
  -2  -2   0 2015.70  229.58
  -2  -2   0 2044.00  229.38
  -2   2  -1 1904.81  191.28
  -2   2  -1 1643.74  190.88
   2   2   1 1752.12  190.48
   2   2   1 1879.71  190.68
  -2   2  -1 1689.73  192.38
   2   2   1 1695.73  190.48
  -2   2  -1 2008.20  190.88
  -2   2  -1 1757.52  190.98
   2  -2   1 1641.44  190.88
   2  -2   1 1736.43  191.18
  -2  -2  -1 1696.53  190.88
   2  -2   1 2017.40  190.98
   2  -2   1 1744.53  190.78
  -2  -2  -1 1652.33  190.98
  -2  -2  -1 1795.52  190.98
  -2  -2  -1 1628.24  190.68
  -2  -2  -1 1672.03  190.48
   2  -2   1 1944.81  191.28
  -2  -2  -1 1673.23  190.48
   2   2   2  812.92   80.69
  -2   2  -2  708.23   80.49
   2   2   2  780.82   79.99
  -2   2  -2  727.43   80.49
  -2   2  -2  684.03   80.89
  -2   2  -2  693.13   80.49
   2   2   2  660.23   79.99
  -2   2  -2  753.52   80.99
  -2   2  -2  697.13   79.89
   2  -2   2  839.92   81.09
   2  -2   2  838.22   81.09
  -2  -2  -2  723.03   80.79
   2  -2   2  808.92   80.59
  -2  -2  -2  693.93   80.09
   2  -2   2  708.83   80.39
  -2  -2  -2  855.71   81.39
  -2  -2  -2  788.02   80.69
   2  -2   2  703.03   80.49
  -2  -2  -2  730.23   80.29
  -2  -2  -2  690.93   80.09
   2   2   3  201.28   21.30
   2   2   3  171.28   19.80
   2   2   3  183.88   19.80
  -2   2  -3  181.28   20.70
  -2   2  -3  176.08   20.80
  -2   2  -3  183.08   21.40
   2   2   3  178.18   21.40
  -2   2  -3  181.48   20.90
  -2   2  -3  181.58   21.40
  -2   2  -3  175.08   20.00
  -2  -2  -3  169.38   21.10
  -2  -2  -3  185.08   20.00
  -2  -2  -3  193.08   20.80
  -2  -2  -3  201.08   21.20
   2  -2   3  181.58   20.50
   2  -2   3  173.08   21.20
  -2  -2  -3  189.08   20.00
   2  -2   3  164.68   21.30
   2  -2   3  202.48   21.50
   2   2   4  252.87   33.50
  -2   2  -4  288.57   33.50
   2   2   4  279.87   33.20
   2   2   4  258.47   32.00
  -2   2  -4  273.27   33.40
  -2   2  -4  283.57   33.10
   2   2   4  296.07   32.00
  -2   2  -4  296.87   32.70
  -2   2  -4  295.07   33.00
  -2  -2  -4  283.77   33.30
  -2  -2  -4  287.47   31.90
   2  -2   4  326.07   33.60
   2  -2   4  336.27   32.40
  -2  -2  -4  337.17   33.00
  -2  -2  -4  263.47   33.70
   2  -2   4  267.57   33.30
   2  -2   4  270.07   33.70
   2  -2   4  325.77   32.80
   2  -2   4  295.87   32.50
  -2  -2  -4  296.17   32.20
  -2  -2  -4  314.77   32.20
  -2  -2  -4  320.97   33.40
   2   2   5   -0.20    3.50
  -2   2  -5    0.40    2.80
  -2   2  -5   -2.50    3.90
   2   2   5    1.00    1.60
  -2   2  -5   -1.50    3.30
   2   2   5    1.10    4.30
  -2   2  -5    4.00    3.40
  -2   2  -5    0.90    3.40
   2   2   5    2.30    1.60
  -2  -2  -5   -4.10    3.10
   2  -2   5    5.50    3.10
   2  -2   5    6.50    3.90
   2  -2   5   -0.60    2.30
   2  -2   5    8.90    3.90
  -2  -2  -5   -1.60    4.00
   2  -2   5   -2.20    2.20
   2  -2   5   -1.20    4.10
  -2  -2  -5    0.60    1.70
  -2  -2  -5    2.60    1.80
  -2  -2  -5    2.40    2.60
  -2  -2  -5   -2.60    3.40
   2   2   6  294.57   31.40
  -2   2  -6  259.37   32.50
  -2   2  -6  281.97   33.10
  -2   2  -6  295.07   32.60
   2   2   6  248.38   33.70
  -2   2  -6  286.17   33.20
  -2   2  -6  260.87   32.20
  -2   2  -6  269.27   32.80
   2   2   6  284.47   33.10
   2  -2   6  265.17   33.60
  -2  -2  -6  280.87   31.60
   2  -2   6  310.87   31.50
  -2  -2  -6  249.48   31.60
  -2  -2  -6  325.07   34.60
   2  -2   6  340.67   33.50
   2  -2   6  312.57   32.10
  -2  -2  -6  317.77   31.80
   2  -2   6  329.67   33.40
  -2  -2  -6  272.87   32.00
  -2  -2  -6  257.87   33.10
  -2  -2  -6  271.77   31.40
   2   2   7    8.10    5.20
  -2   2  -7    5.90    4.70
   2   2   7   10.10    6.10
  -2   2  -7   18.30    6.00
  -2   2  -7    9.50    4.60
  -2   2  -7    1.30    3.70
   2   2   7   11.40    2.40
   2   2   7    6.50    2.40
  -2   2  -7   13.50    5.40
  -2   2  -7   21.00    9.70
  -2  -2  -7    7.90    3.00
   2  -2   7    6.90    6.00
  -2  -2  -7    7.40    3.30
  -2  -2  -7    9.10    5.00
  -2  -2  -7    0.70    5.10
  -2  -2  -7   12.00    3.10
   2  -2   7    5.20    3.70
   2  -2   7    6.70    5.30
   2  -2   7   10.40    2.30
  -2  -2  -7   13.90    3.90
  -2  -2  -7   15.00    3.40
   2  -2   7   15.40    6.00
   2   2   8    4.70    6.10
   2   2   8    4.10    1.60
   2   2   8   -8.30    5.00
   2   2   8    0.60    1.60
  -2   2  -8    3.10    5.10
  -2   2  -8   -9.00    4.90
  -2   2  -8    6.80    5.70
  -2   2  -8   -5.70    4.50
  -2   2  -8    0.20    3.90
   2  -2   8    8.00    5.30
   2  -2   8   -6.70    4.50
  -2  -2  -8   -1.80    2.50
  -2  -2  -8    4.40    2.90
   2  -2   8    7.00    4.20
  -2  -2  -8    4.50    3.40
   2  -2   8    2.50    6.90
  -2   2  -9   71.29   11.70
  -2   2  -9   81.19   11.70
  -2   2  -9   64.19   12.00
  -2   2  -9   43.30   11.20
  -2   2  -9   53.69   11.70
   2   2   9  104.59   13.80
   2   2   9   54.19   13.10
  -2  -2  -9   78.79    9.50
  -2  -2  -9   70.79   10.20
  -2  -2  -9   62.49    9.10
  -2  -2  -9   75.99   12.80
  -2  -2  -9   82.49   10.80
   2  -2   9   77.89   11.80
  -2  -2  -9   75.59    8.90
   2  -2   9   60.29   13.60
  -2   2 -10   24.90    7.60
   2   2  10   30.40    8.50
  -2   2 -10   10.00    7.10
  -2   2 -10    7.80    7.40
   2   2  10    9.70    8.60
  -2   2 -10   33.00    9.40
  -2   2 -10   13.30    6.20
  -2   2 -10   -2.40    6.50
  -2  -2 -10    8.30    2.70
   2  -2  10   12.10    8.60
  -2  -2 -10   11.20    5.60
  -2  -2 -10    8.70    7.10
   2  -2  10   13.20    6.10
  -2  -2 -10   15.20    6.10
   2  -2  10    6.00    6.30
  -2   3  10   10.30    7.40
   2   3 -10   13.70    7.30
  -2   3  10   -4.10    7.80
   2   3 -10    2.70    8.80
   2   3 -10   19.10    8.70
   2   3 -10   10.40    9.20
   2   3 -10    2.90    7.10
   2  -3 -10   10.50    4.80
   2  -3 -10    7.50    5.50
  -2  -3  10    6.80    9.30
   2  -3 -10    7.50    5.30
  -2  -3  10    9.60    5.00
   2  -3 -10    3.10    3.80
  -2  -3  10   10.50    7.10
  -2  -3  10   24.60    8.10
   2   3  -9   27.20    8.80
   2   3  -9   30.50    8.70
   2   3  -9   15.40    7.50
   2   3  -9   26.20    8.70
  -2   3   9   30.90   10.10
  -2   3   9   33.80    9.00
   2   3  -9   22.00    8.70
  -2  -3   9    6.40    7.40
   2  -3  -9   32.90    6.60
  -2  -3   9   16.60    7.50
  -2  -3   9   31.50    6.20
   2  -3  -9   17.10    4.70
   2  -3  -9   17.10    3.60
   2  -3  -9    8.20    5.20
   2  -3  -9   15.90    3.50
   2  -3  -9   25.00    6.10
  -2  -3   9   21.60    7.20
   2   3  -8  105.59   15.30
  -2   3   8  103.89   17.80
   2   3  -8  127.29   17.50
   2   3  -8  104.29   16.00
   2   3  -8  115.29   16.90
  -2   3   8  122.89   16.90
  -2  -3   8  128.59   16.80
  -2  -3   8  122.49   14.80
   2  -3  -8   99.29   13.30
   2  -3  -8  108.89   13.50
  -2  -3   8  120.89   13.60
  -2  -3   8  125.39   14.00
   2  -3  -8  111.09   13.70
  -2  -3   8   98.49   16.90
   2  -3  -8  124.79   15.40
  -2   3   7   96.49   10.70
  -2   3   7   72.99   13.40
   2   3  -7   80.99   13.30
   2   3  -7   84.49   13.70
  -2   3   7   98.29   10.70
   2   3  -7   94.99   14.30
   2  -3  -7   86.19   11.40
  -2  -3   7   75.59   14.10
   2  -3  -7   75.69   13.50
  -2  -3   7  101.99   12.10
   2  -3  -7   88.69   11.30
   2  -3  -7   83.39   11.30
  -2  -3   7   96.49   12.30
  -2  -3   7   86.69   14.00
  -2  -3   7  108.69   12.50
   2  -3  -7  121.89   12.10
  -2  -3   7  131.69   14.90
   2   3  -6   79.19    8.80
  -2   3   6   74.09    8.40
  -2   3   6   78.39   12.20
  -2   3   6   73.19    9.30
   2   3  -6   87.39   12.40
  -2   3   6   87.79   11.50
   2   3  -6   73.19   10.00
   2   3  -6   54.99   10.60
   2   3  -6   61.39    8.80
   2   3  -6   66.39   10.50
   2   3  -6   68.89   11.20
   2  -3  -6   75.79   11.40
  -2  -3   6   70.79    9.80
  -2  -3   6   81.19    9.80
   2  -3  -6   61.49    8.70
  -2  -3   6   66.29   11.20
   2  -3  -6   75.89    9.00
  -2  -3   6   78.79   11.70
   2  -3  -6   55.69    8.50
   2  -3  -6   67.29    8.70
  -2  -3   6   76.49   12.30
   2   3  -5   23.30    3.30
  -2   3   5   18.50    5.50
  -2   3   5   25.00    3.30
  -2   3   5   17.50    5.10
   2   3  -5   21.50    3.90
   2   3  -5   32.00    6.80
   2   3  -5   11.30    5.10
   2   3  -5   26.10    6.10
   2   3  -5   27.20    5.30
   2   3  -5   20.50    5.40
  -2   3   5   11.60    5.60
  -2   3   5   24.30    3.40
  -2  -3   5   17.40    4.60
   2  -3  -5   19.60    3.50
   2  -3  -5   18.30    5.10
  -2  -3   5   25.10    6.00
  -2  -3   5   19.80    5.80
  -2  -3   5   25.10    4.30
  -2  -3   5   29.90    6.00
   2  -3  -5   20.60    3.50
  -2  -3   5   22.00    5.20
   2  -3  -5   23.00    3.70
   2  -3  -5   15.50    5.40
   2  -3  -5   20.90    3.40
   2  -3  -5   38.90   10.50
  -2   3   4   12.90    4.30
   2   3  -4    3.50    3.70
   2   3  -4    7.30    1.40
   2   3  -4   13.40    4.60
  -2   3   4    5.90    4.70
  -2   3   4    7.10    3.70
   2   3  -4    9.60    3.30
   2   3  -4    8.60    2.70
  -2   3   4    8.90    1.90
   2   3  -4   -4.90    4.20
   2  -3  -4    3.60    2.20
  -2  -3   4    8.90    4.00
   2  -3  -4    6.20    3.70
  -2  -3   4    9.20    4.40
  -2  -3   4    3.70    3.80
  -2  -3   4    4.30    2.10
   2  -3  -4    5.90    1.80
  -2  -3   4   -1.80    4.40
   2  -3  -4    2.20    3.70
   2  -3  -4    8.50    2.10
   2  -3  -4   12.40    4.10
  -2  -3   4    3.50    2.90
   2   3  -3   92.29   12.90
  -2   3   3   94.59   13.60
   2   3  -3  123.79   14.50
  -2   3   3   98.19   13.60
  -2   3   3  115.29   12.30
   2   3  -3   98.99   12.80
  -2   3   3  115.89   12.40
   2   3  -3  110.99   13.70
   2   3  -3  125.09   13.90
  -2  -3   3  125.89   14.40
   2  -3  -3  101.29   12.10
  -2  -3   3  116.49   13.60
   2  -3  -3  133.29   14.30
  -2  -3   3   93.69   12.70
  -2  -3   3  103.69   14.00
  -2  -3   3   96.69   12.80
   2  -3  -3  123.09   12.20
   2  -3  -3  102.09   13.50
   2  -3  -3   96.49   12.40
  -2  -3   3  117.79   13.70
   2  -3  -3  109.99   12.40
   2  -3  -3  122.29   13.80
   2  -3  -3  107.09   13.60
  -2   3   2 1875.41  226.58
   2   3  -2 1947.61  226.78
   2   3  -2 1970.40  226.78
   2   3  -2 1951.00  226.38
   2   3  -2 2188.28  226.68
   2   3  -2 1950.50  226.38
   2   3  -2 2049.70  226.28
  -2   3   2 2163.08  226.08
  -2  -3   2 2222.68  226.48
  -2  -3   2 2300.77  227.08
   2  -3  -2 2025.30  225.88
   2  -3  -2 1899.71  226.58
  -2  -3   2 2022.30  226.28
   2  -3  -2 2224.38  226.68
  -2  -3   2 2180.78  226.38
   2  -3  -2 2098.79  226.58
   2  -3  -2 2123.99  226.18
  -2  -3   2 2296.17  226.98
  -2  -3   2 2071.89  226.28
   2  -3  -2 2281.97  226.78
  -2   3   1  551.94   52.39
   2   3  -1  486.35   51.69
  -2   3   1  496.05   51.69
   2   3  -1  508.25   52.29
   2   3  -1  420.36   51.69
  -2   3   1  476.05   52.39
  -2   3   1  443.46   51.79
  -2   3   1  508.85   52.19
   2   3  -1  439.36   52.29
   2   3  -1  521.25   52.69
   2   3  -1  502.85   52.19
  -2   3   1  417.66   52.59
  -2   3   1  509.25   52.19
  -2  -3   1  495.75   52.19
   2  -3  -1  440.66   52.09
  -2  -3   1  504.65   52.09
  -2  -3   1  429.26   51.69
  -2  -3   1  425.56   51.69
   2  -3  -1  432.36   51.79
   2  -3  -1  424.16   51.99
  -2  -3   1  464.55   52.49
   2  -3  -1  525.75   52.39
   2  -3  -1  506.75   52.19
  -2  -3   1  447.56   52.19
  -2  -3   1  542.35   52.79
   2  -3  -1  518.45   52.39
  -2  -3   1  514.55   52.29
   2   3   0  265.07   26.00
   2   3   0  202.88   25.80
  -2   3   0  246.28   25.90
   2   3   0  193.28   26.10
  -2   3   0  258.47   26.50
   2   3   0  248.58   26.40
   2   3   0  233.08   25.70
  -2   3   0  217.48   25.90
   2   3   0  243.48   26.50
  -2   3   0  211.38   25.80
  -2   3   0  213.38   26.30
  -2  -3   0  255.17   26.50
  -2  -3   0  259.57   26.40
   2  -3   0  254.77   26.00
   2  -3   0  254.87   26.20
  -2  -3   0  218.98   25.70
  -2  -3   0  210.88   26.20
  -2  -3   0  212.18   25.90
  -2  -3   0  259.67   25.90
   2  -3   0  222.38   26.40
   2  -3   0  269.67   26.50
   2  -3   0  222.68   26.00
   2  -3   0  221.28   25.80
   2   3   1   -0.90    3.80
   2   3   1    4.30    2.50
   2   3   1    6.40    1.70
  -2   3  -1   12.60    4.30
   2   3   1    6.10    2.50
  -2   3  -1    3.90    3.30
   2   3   1    7.30    1.70
  -2   3  -1    6.30    1.70
   2   3   1    9.60    4.40
  -2   3  -1   11.30    4.40
   2   3   1    1.20    2.40
  -2   3  -1    3.10    3.70
  -2   3  -1    5.80    3.30
  -2  -3  -1    5.10    2.40
   2  -3   1    5.80    3.10
  -2  -3  -1    2.00    2.60
  -2  -3  -1    8.90    2.50
   2  -3   1    7.70    3.80
   2  -3   1    1.90    4.10
  -2  -3  -1    5.60    3.50
  -2  -3  -1    5.10    3.90
  -2  -3  -1    0.00    3.30
  -2  -3  -1    1.00    2.20
  -2  -3  -1    3.80    1.90
  -2  -3  -1    9.50    2.40
   2  -3   1    7.80    3.10
   2  -3   1    2.20    3.50
  -2   3  -2 1020.30  117.79
   2   3   2 1135.59  117.99
   2   3   2 1136.39  117.69
   2   3   2  996.00  117.29
   2   3   2  944.11  118.09
  -2   3  -2 1016.20  117.89
  -2   3  -2  997.50  118.29
   2   3   2 1158.78  117.39
  -2   3  -2 1027.00  117.89
   2   3   2 1156.28  118.09
   2  -3   2  997.60  117.89
  -2  -3  -2 1065.79  117.69
   2  -3   2 1085.79  117.79
  -2  -3  -2 1053.59  118.09
   2  -3   2 1089.19  117.59
   2  -3   2 1131.29  118.39
  -2  -3  -2 1246.68  118.39
   2  -3   2 1176.48  118.49
   2  -3   2 1178.68  117.89
  -2  -3  -2 1002.30  117.39
  -2  -3  -2 1212.08  118.29
  -2   3  -3 1149.78  113.59
  -2   3  -3  961.20  112.89
  -2   3  -3 1052.89  112.69
  -2   3  -3  981.20  113.39
   2   3   3  898.31  112.99
   2   3   3  936.81  113.09
  -2   3  -3 1038.30  112.89
   2  -3   3 1165.68  112.89
  -2  -3  -3 1007.70  112.89
  -2  -3  -3 1191.78  113.39
   2  -3   3 1187.98  113.49
   2  -3   3 1123.29  112.29
  -2  -3  -3 1046.70  112.69
   2  -3   3  940.71  113.09
   2  -3   3 1002.60  112.59
   2  -3   3  974.80  113.19
  -2  -3  -3  970.80  113.19
  -2   3  -4  353.56   38.80
   2   3   4  341.87   38.60
  -2   3  -4  301.87   38.50
  -2   3  -4  341.77   37.90
   2   3   4  297.57   38.40
  -2   3  -4  313.27   38.10
   2  -3   4  299.97   38.50
  -2  -3  -4  382.46   38.20
   2  -3   4  391.06   39.00
  -2  -3  -4  371.96   38.60
  -2  -3  -4  346.07   38.90
  -2  -3  -4  392.36   38.10
   2  -3   4  328.37   37.50
   2  -3   4  293.07   38.40
  -2  -3  -4  325.67   38.50
   2  -3   4  360.56   37.80
  -2   3  -5   25.40    4.90
  -2   3  -5   17.20    5.20
  -2   3  -5   14.80    5.30
  -2   3  -5   29.30    6.50
   2   3   5   21.60    6.00
  -2   3  -5   19.80    5.20
   2   3   5   22.00    5.80
   2  -3   5   21.70    5.80
  -2  -3  -5   19.50    2.60
  -2  -3  -5   32.50    6.10
   2  -3   5   26.10    5.90
  -2  -3  -5   22.10    2.80
   2  -3   5   26.00    6.30
   2  -3   5   22.40    4.10
  -2  -3  -5   12.60    4.90
   2  -3   5   23.70    5.10
  -2  -3  -5   23.20    7.00
  -2  -3  -5   21.70    4.70
   2   3   6   57.09   10.70
  -2   3  -6   80.19   10.10
   2   3   6   50.49    9.30
  -2   3  -6   55.19    8.80
  -2   3  -6   70.79   10.30
  -2   3  -6   64.29    9.60
  -2   3  -6   68.99   10.30
   2  -3   6   51.99    7.60
   2  -3   6   56.69    9.70
   2  -3   6   45.70    9.80
  -2  -3  -6   60.89    8.50
  -2  -3  -6   44.60    9.30
   2  -3   6   75.69    8.60
  -2  -3  -6   54.99    7.20
  -2  -3  -6   46.00   11.60
  -2   3  -7   44.50    9.10
  -2   3  -7   52.59    9.50
  -2   3  -7   52.69    9.00
  -2   3  -7   51.09    9.40
   2   3   7   52.29    9.80
  -2   3  -7   43.80    9.70
   2   3   7   53.49   11.70
  -2   3  -7   50.09    8.00
   2  -3   7   63.99   10.00
   2  -3   7   54.99    9.70
   2  -3   7   56.79    7.70
  -2  -3  -7   51.59    6.70
   2  -3   7   52.29   10.50
  -2  -3  -7   46.10    7.90
  -2  -3  -7   50.69   10.20
  -2  -3  -7   39.60    9.00
   2  -3   7   59.29    7.30
  -2  -3  -7   53.69    7.10
  -2   3  -8   33.30    8.40
  -2   3  -8   24.90    6.10
  -2   3  -8   44.40    8.40
   2   3   8   21.10    8.40
   2   3   8   30.30    7.90
  -2   3  -8   25.00    7.20
  -2   3  -8   27.50    7.80
  -2  -3  -8   27.20    5.40
  -2  -3  -8   27.50    5.00
   2  -3   8   30.90    4.50
   2  -3   8   29.30    5.30
   2  -3   8   27.40    7.80
   2  -3   8   41.30   10.10
  -2  -3  -8   29.60    5.80
  -2  -3  -8   32.40    8.60
  -2   3  -9   -1.40    6.40
  -2   3  -9   -6.70    6.90
   2   3   9   12.10    8.00
  -2   3  -9    1.90    6.60
  -2   3  -9   -5.30    5.20
  -2   3  -9   -2.50    3.70
   2   3   9    8.00    7.30
  -2   3  -9    6.10    6.40
   2  -3   9   -3.00    5.40
   2  -3   9   -6.10    6.00
  -2  -3  -9    4.90    4.10
  -2  -3  -9    0.80    3.50
   2  -3   9    7.20    7.50
  -2  -3  -9   -3.90    5.40
  -2  -3  -9    1.70    3.10
  -2   3 -10    5.60    6.30
  -2   3 -10    7.80    9.20
  -2   3 -10    4.70    5.00
   2   3  10   -3.90    7.40
   2   3  10   17.60    9.30
  -2   3 -10   -1.20    7.10
  -2   3 -10    0.50   11.10
  -2   3 -10    4.50    7.30
   2  -3  10   14.80    7.00
   2  -3  10   18.80    8.90
  -2  -3 -10   13.20    5.90
  -2  -3 -10    4.60    7.30
  -2  -3 -10    3.50    4.80
  -2  -3 -10   -0.60    3.40
  -2  -3 -10   19.30    7.30
   2  -3  10    3.80    6.60
  -2  -3 -10    8.00    2.80
  -2   4  10    2.30    7.50
   2   4 -10    7.30    8.90
  -2   4  10   -5.40    8.40
   2   4 -10   14.00    8.60
   2   4 -10   21.90    9.10
   2   4 -10    1.50    9.30
  -2  -4  10    3.20    7.90
  -2  -4  10   -1.10    8.30
  -2  -4  10   13.20    8.10
   2  -4 -10   15.10    5.50
   2  -4 -10    3.80    5.10
  -2  -4  10    4.50    4.10
   2  -4 -10    0.50    6.00
   2  -4 -10    8.00    4.30
   2  -4 -10   -8.70    5.00
   2   4  -9   23.90    9.40
   2   4  -9   34.30    9.10
  -2   4   9   29.80   10.20
   2   4  -9   31.50    7.60
   2   4  -9   20.40    8.70
  -2   4   9   36.00    8.70
  -2  -4   9   20.80    4.90
   2  -4  -9   23.10    5.00
  -2  -4   9   18.30    8.70
  -2  -4   9   31.40    5.30
  -2  -4   9   22.10    8.30
  -2  -4   9   22.50    5.40
  -2  -4   9   19.50    8.30
   2  -4  -9   27.30    5.80
   2  -4  -9   27.80    7.10
   2   4  -8   23.50    6.50
   2   4  -8   17.10    7.40
   2   4  -8   29.70    8.30
  -2   4   8   11.40    7.60
   2   4  -8   18.80    7.40
  -2   4   8   27.60    9.00
   2  -4  -8   18.20    7.20
   2  -4  -8   16.80    5.90
  -2  -4   8   16.40    8.20
  -2  -4   8   21.20    7.80
   2  -4  -8   16.10    6.60
   2  -4  -8   23.50    4.70
  -2  -4   8   24.50    5.90
  -2  -4   8   21.30    5.00
   2   4  -7    7.40    5.40
   2   4  -7   18.40    7.00
  -2   4   7   15.80    6.30
   2   4  -7    8.70    6.60
   2   4  -7   25.00    7.20
   2   4  -7   11.50    7.00
  -2   4   7    9.10    7.10
  -2  -4   7   15.00    5.20
   2  -4  -7   12.80    6.00
  -2  -4   7   23.90    7.70
   2  -4  -7   16.40    3.80
  -2  -4   7   15.20    4.10
  -2  -4   7   16.30    4.70
   2  -4  -7   17.10    3.20
  -2  -4   7    5.90    5.90
   2  -4  -7   13.70    6.60
  -2   4   6  140.69   20.00
   2   4  -6  167.68   20.00
   2   4  -6  175.18   20.80
   2   4  -6  159.88   20.60
   2   4  -6  197.28   20.80
   2   4  -6  138.09   17.70
   2   4  -6  148.59   18.60
  -2   4   6  155.98   20.40
   2   4  -6  161.28   19.60
   2  -4  -6  149.88   17.20
   2  -4  -6  133.09   20.00
  -2  -4   6  200.88   20.80
   2  -4  -6  146.09   17.30
  -2  -4   6  146.99   19.70
   2  -4  -6  172.28   20.10
   2  -4  -6  155.78   17.50
  -2  -4   6  168.58   19.00
  -2  -4   6  175.68   20.70
  -2  -4   6  140.89   18.20
  -2  -4   6  175.68   18.10
   2  -4  -6  142.99   17.10
   2  -4  -6  181.18   20.30
   2   4  -5  153.58   19.00
   2   4  -5  128.59   19.70
   2   4  -5  183.98   20.00
  -2   4   5  140.49   20.00
   2   4  -5  179.58   20.50
   2   4  -5  204.28   20.90
   2   4  -5  181.38   21.10
  -2   4   5  120.09   20.60
  -2   4   5  181.98   20.80
   2  -4  -5  174.38   20.40
   2  -4  -5  187.08   21.40
  -2  -4   5  154.28   18.80
   2  -4  -5  160.18   21.00
  -2  -4   5  197.68   19.10
  -2  -4   5  164.18   20.90
  -2  -4   5  178.68   21.10
   2  -4  -5  154.18   18.40
  -2  -4   5  142.49   20.20
  -2  -4   5  217.48   20.20
   2  -4  -5  167.78   18.40
   2  -4  -5  187.98   18.40
   2  -4  -5  156.78   18.40
   2  -4  -5  143.89   20.30
  -2  -4   5  146.99   19.20
  -2   4   4  343.17   43.40
   2   4  -4  379.96   42.50
  -2   4   4  343.47   43.10
  -2   4   4  377.46   43.50
  -2   4   4  413.66   41.80
   2   4  -4  453.95   43.40
   2   4  -4  403.96   43.80
   2   4  -4  460.15   43.60
   2   4  -4  364.56   42.70
   2   4  -4  361.86   43.00
   2  -4  -4  350.16   43.40
  -2  -4   4  420.16   43.90
   2  -4  -4  362.96   43.30
  -2  -4   4  340.17   42.30
  -2  -4   4  397.06   43.80
   2  -4  -4  400.96   43.30
   2  -4  -4  403.26   43.50
  -2  -4   4  419.66   43.00
   2  -4  -4  383.36   41.80
  -2  -4   4  392.56   43.20
   2  -4  -4  348.57   41.90
  -2  -4   4  336.57   42.40
   2  -4  -4  376.06   41.80
   2  -4  -4  441.06   42.10
  -2   4   3  909.31  108.69
  -2   4   3 1051.69  107.79
  -2   4   3  876.51  108.79
   2   4  -3 1133.49  109.39
  -2   4   3 1060.69  107.89
   2   4  -3  934.91  108.29
   2   4  -3 1097.99  108.89
   2   4  -3  944.91  108.99
   2   4  -3  996.60  108.99
   2   4  -3 1009.90  108.39
   2  -4  -3  952.60  108.79
   2  -4  -3 1103.79  108.89
  -2  -4   3 1068.59  109.29
   2  -4  -3  991.00  107.99
  -2  -4   3  898.91  108.19
  -2  -4   3 1056.09  108.49
   2  -4  -3  993.40  107.59
   2  -4  -3  966.70  107.69
  -2  -4   3  952.80  109.09
  -2  -4   3 1029.00  108.49
   2  -4  -3  964.00  107.89
  -2  -4   3  933.71  108.19
  -2   4   2 1171.28  126.49
   2   4  -2 1056.69  126.69
   2   4  -2 1078.39  126.69
   2   4  -2 1061.79  126.09
   2   4  -2 1253.17  126.99
   2   4  -2 1189.68  127.29
   2   4  -2 1230.58  126.69
  -2   4   2 1157.68  126.79
   2   4  -2 1300.27  126.49
  -2   4   2 1218.48  126.39
  -2   4   2 1061.19  126.99
   2   4  -2 1189.38  127.29
  -2  -4   2 1085.49  126.59
   2  -4  -2 1228.48  127.09
  -2  -4   2 1083.99  127.29
   2  -4  -2 1268.27  126.59
   2  -4  -2 1215.58  126.99
   2  -4  -2 1159.78  126.49
   2  -4  -2 1174.78  126.19
  -2  -4   2 1205.48  126.79
   2  -4  -2 1081.99  126.89
  -2  -4   2 1192.78  126.79
  -2  -4   2 1136.59  127.29
   2   4  -1  191.88   22.50
   2   4  -1  210.78   21.80
  -2   4   1  170.38   22.10
  -2   4   1  193.68   21.50
   2   4  -1  213.28   22.10
   2   4  -1  178.08   21.90
  -2   4   1  210.38   22.10
  -2   4   1  170.68   22.00
  -2   4   1  218.78   22.20
  -2   4   1  211.18   22.20
   2   4  -1  230.68   22.80
   2   4  -1  187.18   21.50
   2   4  -1  182.58   22.10
   2  -4  -1  194.08   22.10
   2  -4  -1  175.88   22.00
   2  -4  -1  167.28   22.00
   2  -4  -1  179.08   21.60
  -2  -4   1  176.78   22.00
  -2  -4   1  183.18   22.30
  -2  -4   1  178.28   21.50
  -2  -4   1  202.78   22.70
  -2  -4   1  184.08   21.90
   2  -4  -1  183.88   21.50
  -2  -4   1  219.48   22.10
   2  -4  -1  202.98   22.30
  -2  -4   1  205.98   21.10
  -2  -4   1  206.98   22.60
   2   4   0   92.19   11.70
  -2   4   0  114.59   13.00
   2   4   0  106.89   12.00
  -2   4   0  110.69   12.00
  -2   4   0  115.99   12.90
   2   4   0   76.69   11.70
   2   4   0  115.29   11.70
   2   4   0  107.79   12.70
  -2   4   0  102.29   11.80
  -2   4   0  103.99   12.30
  -2   4   0   87.49   12.00
   2   4   0   97.89   12.80
   2  -4   0  105.69   12.90
   2  -4   0   97.79   11.70
   2  -4   0   92.69   12.10
  -2  -4   0   89.39   12.40
  -2  -4   0  105.89   12.70
  -2  -4   0   95.59   11.80
  -2  -4   0  103.39   11.80
  -2  -4   0   90.19   10.80
   2  -4   0   91.19   12.10
  -2  -4   0   98.49   12.10
   2  -4   0   84.19   12.20
   2  -4   0  112.09   11.90
  -2  -4   0   99.99   12.90
  -2  -4   0   94.49   11.80
  -2  -4   0   92.39   12.30
  -2   4  -1 1123.79  133.99
   2   4   1 1176.98  133.79
   2   4   1 1124.69  134.49
   2   4   1 1304.77  134.29
  -2   4  -1 1133.29  134.69
   2   4   1 1250.57  134.69
   2   4   1 1263.47  134.29
   2   4   1 1316.77  134.29
  -2   4  -1 1351.96  134.59
  -2   4  -1 1315.97  134.49
  -2   4  -1 1138.79  134.79
   2   4   1 1305.27  133.79
  -2   4  -1 1361.36  134.29
   2   4   1 1304.47  134.09
  -2  -4  -1 1330.17  134.59
   2  -4   1 1175.48  134.39
  -2  -4  -1 1320.67  134.09
   2  -4   1 1168.98  134.19
  -2  -4  -1 1160.68  134.69
   2  -4   1 1199.88  134.79
  -2  -4  -1 1119.79  133.89
  -2  -4  -1 1286.97  134.59
   2  -4   1 1255.27  134.89
  -2  -4  -1 1226.28  134.29
  -2  -4  -1 1328.37  134.39
   2  -4   1 1291.37  134.39
  -2  -4  -1 1173.28  133.99
  -2  -4  -1 1128.89  134.19
   2   4   2   59.79    7.30
   2   4   2   56.59   10.40
  -2   4  -2   51.19    8.40
  -2   4  -2   57.89    8.00
   2   4   2   58.39    7.70
  -2   4  -2   56.69    7.80
   2   4   2   66.89    8.50
   2   4   2   57.29    6.90
   2   4   2   58.49    8.50
  -2   4  -2   71.69    8.00
  -2   4  -2   57.89    8.70
  -2  -4  -2   52.19    6.50
  -2  -4  -2   74.69    8.70
  -2  -4  -2   47.10    7.10
  -2  -4  -2   56.99    8.20
   2  -4   2   58.99    8.00
   2  -4   2   57.89    7.70
  -2  -4  -2   50.39    8.10
  -2  -4  -2   57.39    7.80
  -2  -4  -2   48.10    6.80
  -2  -4  -2   52.29    6.90
   2  -4   2   54.79    8.50
  -2  -4  -2   45.70    6.40
   2  -4   2   50.09    8.30
   2  -4   2   51.29    7.30
   2  -4   2   43.80    8.00
  -2   4  -3  549.95   58.49
   2   4   3  470.55   57.89
   2   4   3  453.35   57.69
  -2   4  -3  573.64   57.59
  -2   4  -3  524.45   57.69
   2  -4   3  494.95   58.19
   2  -4   3  497.45   57.69
   2  -4   3  612.84   57.79
   2  -4   3  492.75   57.09
  -2  -4  -3  589.44   58.19
  -2  -4  -3  507.15   56.59
   2  -4   3  531.25   57.89
   2  -4   3  486.95   57.29
  -2  -4  -3  488.85   56.59
   2  -4   3  570.94   58.49
  -2  -4  -3  536.45   57.99
  -2  -4  -3  523.65   58.09
  -2  -4  -3  601.04   58.19
  -2  -4  -3  508.85   57.39
   2   4   4  120.69   15.30
   2   4   4  107.49   15.60
  -2   4  -4  110.69   15.90
  -2   4  -4  113.09   14.90
  -2   4  -4  131.69   14.90
  -2   4  -4  140.99   15.90
  -2   4  -4   97.29   15.40
  -2  -4  -4  120.49   15.20
  -2  -4  -4  130.89   14.80
  -2  -4  -4  140.59   15.70
   2  -4   4   86.99   15.20
  -2  -4  -4  125.89   15.30
   2  -4   4  114.99   14.20
   2  -4   4  114.09   13.50
   2  -4   4  106.09   15.50
  -2  -4  -4  120.69   15.60
   2  -4   4  137.29   15.10
   2  -4   4  141.39   16.20
  -2   4  -5  121.09   17.60
  -2   4  -5  159.18   16.60
  -2   4  -5  134.99   17.20
  -2   4  -5  149.79   18.50
   2   4   5  100.89   17.10
   2   4   5  142.99   17.50
  -2   4  -5  154.08   17.10
   2  -4   5  129.69   17.70
   2  -4   5  108.59   17.20
   2  -4   5  153.48   18.30
  -2  -4  -5  137.49   16.40
  -2  -4  -5  145.89   19.80
  -2  -4  -5  127.89   17.50
  -2  -4  -5  109.59   16.90
  -2  -4  -5  128.49   16.60
   2  -4   5  128.89   15.80
   2  -4   5  148.39   16.70
  -2   4  -6   -5.60    4.50
  -2   4  -6   -1.20    3.50
   2   4   6    4.60    4.90
  -2   4  -6    0.60    3.90
  -2   4  -6    4.60    4.50
   2   4   6   -3.80    4.00
  -2   4  -6   -2.20    4.70
   2  -4   6    4.30    4.30
  -2  -4  -6    0.30    0.90
   2  -4   6   -6.80    4.50
   2  -4   6   -3.40    2.80
  -2  -4  -6    1.00    4.80
  -2  -4  -6    2.80    3.40
  -2  -4  -6   -2.20    3.40
  -2  -4  -6   -0.80    4.70
   2  -4   6   -6.20    4.90
   2  -4   6    2.90    4.40
  -2   4  -7    8.00    6.30
  -2   4  -7    7.90    6.50
   2   4   7    3.80    5.10
  -2   4  -7    5.80    3.40
  -2   4  -7   -5.50    5.10
  -2   4  -7    8.90    5.10
   2   4   7    6.80    7.60
  -2   4  -7    8.40    5.40
  -2  -4  -7   13.70    5.10
  -2  -4  -7    1.50    4.00
   2  -4   7    0.40    3.90
   2  -4   7   -3.50    5.40
   2  -4   7   11.70    6.50
  -2  -4  -7    8.70    2.50
  -2  -4  -7   12.40    2.50
  -2  -4  -7    5.30    5.20
   2  -4   7    2.60    5.60
   2  -4   7   -3.40    4.60
  -2   4  -8   12.20    6.60
  -2   4  -8    8.90    5.70
  -2   4  -8    8.20    3.90
   2   4   8    9.50    6.40
  -2   4  -8    6.20    6.50
  -2   4  -8   10.70    6.30
  -2   4  -8   -0.30    5.30
   2   4   8   -4.30    5.60
   2  -4   8    9.80    6.80
   2  -4   8    3.70    4.80
  -2  -4  -8    8.60    5.10
   2  -4   8   10.10    6.70
  -2  -4  -8    9.00    2.90
  -2  -4  -8    9.30    3.30
  -2  -4  -8    2.90    4.10
  -2  -4  -8    5.80    6.10
  -2   4  -9   11.90    7.80
  -2   4  -9    7.90    4.60
  -2   4  -9   21.70    7.90
  -2   4  -9   23.00    8.50
  -2   4  -9   14.50    7.10
  -2   4  -9   27.30    9.40
   2   4   9   18.20    8.80
   2   4   9   21.60    9.60
  -2  -4  -9   24.80    7.20
  -2  -4  -9   15.20    4.20
  -2  -4  -9   14.30    4.40
  -2  -4  -9   11.80    4.90
   2  -4   9    4.50    8.00
   2  -4   9   23.80    9.30
   2  -4   9   11.80    7.70
  -2  -4  -9   13.10    7.80
   2  -4   9   12.20    3.40
  -2   4 -10    5.70    8.70
  -2   4 -10    6.60    8.90
  -2   4 -10   -2.20    8.80
  -2   4 -10   -4.80    6.30
  -2   4 -10    9.90    9.10
  -2   4 -10   -4.80    4.30
   2   4  10    1.70    7.60
   2   4  10   -4.30    9.00
  -2  -4 -10    3.10    4.90
   2  -4  10   -5.40    7.10
  -2  -4 -10    6.10    4.50
  -2  -4 -10    7.10    7.90
  -2  -4 -10   -1.30    6.30
   2  -4  10    9.10    7.20
   2  -4  10   14.80    8.80
   2   5  -9  110.59   15.50
   2   5  -9  108.19   14.60
   2   5  -9   78.39   15.90
   2   5  -9  113.99   16.50
   2   5  -9   67.79   14.60
  -2   5   9   74.59   14.60
  -2  -5   9  103.39   16.40
   2  -5  -9   64.59   13.70
  -2  -5   9   77.29   14.80
   2  -5  -9   80.99   11.10
  -2  -5   9   99.09   12.00
  -2  -5   9   88.29   12.40
  -2  -5   9   81.99   15.20
   2  -5  -9   88.59   11.30
   2  -5  -9  101.49   14.20
  -2  -5   9   87.09   11.30
   2   5  -8   49.60   12.40
  -2   5   8   51.89   12.10
   2   5  -8   67.89   11.20
   2   5  -8   74.39   12.20
   2   5  -8   45.20   11.60
  -2   5   8   59.79   12.10
   2   5  -8   64.59   12.20
   2  -5  -8   68.59    8.80
   2  -5  -8   58.99   10.70
   2  -5  -8   63.39   12.00
  -2  -5   8   84.29   10.10
   2  -5  -8   57.09   11.80
  -2  -5   8   66.99   10.50
  -2  -5   8   71.59   12.70
  -2  -5   8   69.99    9.00
  -2  -5   8   68.19   12.50
  -2  -5   8   77.99   13.10
   2  -5  -8   63.19    8.40
   2   5  -7  255.67   32.20
   2   5  -7  302.37   31.10
  -2   5   7  210.88   33.30
   2   5  -7  261.47   34.20
   2   5  -7  328.87   33.80
   2   5  -7  245.38   33.80
  -2   5   7  254.17   33.30
   2   5  -7  320.47   33.90
   2  -5  -7  249.28   30.80
  -2  -5   7  320.67   31.40
   2  -5  -7  264.67   32.90
  -2  -5   7  322.97   32.10
  -2  -5   7  270.47   33.50
  -2  -5   7  303.77   32.70
   2  -5  -7  257.57   30.80
   2  -5  -7  306.97   34.10
  -2  -5   7  325.27   34.60
   2  -5  -7  259.67   33.20
   2   5  -6  108.09   14.40
   2   5  -6  104.09   14.10
   2   5  -6   96.89   14.70
  -2   5   6   65.59   13.60
   2   5  -6   82.29   13.20
   2   5  -6   92.99   11.60
   2   5  -6   74.59   12.50
   2   5  -6   96.19   14.70
  -2   5   6   94.99   14.10
  -2   5   6   97.09   14.40
  -2  -5   6  103.29   11.60
   2  -5  -6  101.89   14.00
  -2  -5   6  106.89   13.30
   2  -5  -6   95.89   11.00
  -2  -5   6   91.89   13.80
  -2  -5   6  101.39   14.50
   2  -5  -6   98.29   14.50
   2  -5  -6   85.49   10.80
  -2  -5   6   95.19   12.30
  -2  -5   6   87.79   14.70
  -2  -5   6  101.29   11.40
  -2   5   5  165.28   22.50
   2   5  -5  217.08   22.50
   2   5  -5  172.08   21.50
   2   5  -5  203.38   22.80
  -2   5   5  212.58   23.00
  -2   5   5  182.28   22.70
   2   5  -5  178.88   22.90
   2   5  -5  192.48   22.20
   2   5  -5  166.18   21.00
  -2  -5   5  166.28   22.10
   2  -5  -5  220.48   23.40
   2  -5  -5  178.78   22.30
   2  -5  -5  167.68   20.00
  -2  -5   5  162.48   22.90
   2  -5  -5  206.38   20.40
   2  -5  -5  173.68   20.20
   2  -5  -5  181.38   20.10
   2  -5  -5  211.58   23.00
   2  -5  -5  193.68   23.00
  -2  -5   5  210.78   22.30
  -2  -5   5  178.18   20.90
  -2  -5   5  162.28   21.30
  -2   5   4   62.29   10.60
  -2   5   4   74.69    8.20
  -2   5   4   93.09   11.30
   2   5  -4   68.89    9.70
   2   5  -4   81.79   10.70
   2   5  -4   97.39   10.70
   2   5  -4   66.69    9.30
   2   5  -4   65.39   10.10
  -2   5   4   77.39    8.30
   2   5  -4   83.59   11.20
   2   5  -4   69.59   10.90
   2  -5  -4   59.99   10.40
  -2  -5   4   75.49   11.30
   2  -5  -4   60.99    8.40
   2  -5  -4   67.79    8.30
  -2  -5   4   52.39    8.80
  -2  -5   4   77.19   10.30
   2  -5  -4   67.19    8.30
   2  -5  -4   66.49   10.90
  -2  -5   4   76.79    9.80
  -2  -5   4   62.09   10.00
   2  -5  -4   77.39    8.70
   2  -5  -4   88.19   11.30
   2  -5  -4   73.89   10.80
  -2  -5   4   64.99   11.10
  -2   5   3    8.30    4.00
   2   5  -3   11.90    1.90
   2   5  -3   12.40    5.00
   2   5  -3   15.80    4.70
   2   5  -3   24.50    5.60
  -2   5   3   12.50    2.70
   2   5  -3   15.50    4.50
  -2   5   3    9.70    4.20
   2   5  -3   15.30    4.40
   2   5  -3   11.00    3.60
  -2   5   3    5.80    3.50
  -2  -5   3   17.40    3.90
   2  -5  -3    7.40    2.40
  -2  -5   3   14.70    5.60
  -2  -5   3   11.10    4.00
   2  -5  -3   12.20    2.90
   2  -5  -3    9.60    4.10
   2  -5  -3   14.90    4.50
  -2  -5   3   13.00    3.60
   2  -5  -3    6.30    4.20
   2  -5  -3   10.40    3.00
   2  -5  -3   15.20    4.30
  -2  -5   3    5.30    5.00
   2  -5  -3   10.70    4.20
  -2  -5   3   19.90    4.80
   2   5  -2  127.49   14.50
   2   5  -2  113.89   14.10
   2   5  -2  124.29   15.40
   2   5  -2  112.99   13.00
  -2   5   2  116.49   14.30
  -2   5   2  110.19   12.50
   2   5  -2  113.99   14.80
  -2   5   2  112.69   13.70
   2   5  -2  116.39   13.90
  -2   5   2   99.69   14.30
  -2   5   2  126.29   13.70
  -2   5   2  104.89   14.30
  -2   5   2  117.59   12.50
  -2  -5   2  105.59   13.20
   2  -5  -2  120.89   13.30
   2  -5  -2  138.19   14.40
   2  -5  -2  108.59   13.70
  -2  -5   2  114.09   15.10
   2  -5  -2  107.79   13.10
   2  -5  -2  113.79   14.40
  -2  -5   2  103.29   14.10
   2  -5  -2  124.29   14.40
   2  -5  -2  109.79   13.70
  -2  -5   2  101.29   14.90
  -2  -5   2  130.29   14.50
   2   5  -1  552.54   55.89
   2   5  -1  566.64   56.39
   2   5  -1  473.35   55.29
   2   5  -1  496.05   55.89
  -2   5   1  516.75   55.19
   2   5  -1  521.25   55.49
  -2   5   1  523.05   55.09
   2   5  -1  478.15   55.59
  -2   5   1  476.75   55.79
   2   5  -1  519.45   56.19
  -2   5   1  526.55   55.89
  -2   5   1  592.34   55.99
   2  -5  -1  525.75   55.89
   2  -5  -1  487.85   55.79
   2  -5  -1  582.24   55.99
  -2  -5   1  518.45   56.39
  -2  -5   1  478.45   55.59
  -2  -5   1  466.85   56.19
  -2  -5   1  474.45   54.79
  -2  -5   1  485.25   55.89
   2  -5  -1  494.35   55.29
  -2  -5   1  491.95   55.79
   2  -5  -1  482.75   55.79
   2  -5  -1  484.95   55.39
  -2  -5   1  480.45   55.49
  -2   5   0  122.79   13.80
   2   5   0   99.09   12.50
   2   5   0  111.09   13.80
  -2   5   0  108.19   12.60
   2   5   0  109.79   13.60
   2   5   0  101.69   12.60
  -2   5   0  110.79   13.50
   2   5   0  104.79   13.40
   2   5   0  102.79   12.90
   2   5   0   88.39   12.70
  -2   5   0  106.69   13.00
  -2   5   0  103.19   13.60
  -2   5   0  110.09   12.90
   2  -5   0  118.79   13.00
   2  -5   0   89.79   13.30
  -2  -5   0   98.39   12.50
   2  -5   0  108.19   13.60
   2  -5   0   94.49   12.80
   2  -5   0  113.89   13.00
  -2  -5   0   97.39   12.80
  -2  -5   0  119.49   13.20
  -2  -5   0  102.19   12.90
  -2  -5   0  110.19   13.50
  -2  -5   0  107.69   13.40
  -2  -5   0  101.09   11.70
   2  -5   0  116.89   13.30
  -2  -5   0  107.09   13.10
  -2  -5   0  122.69   14.00
   2   5   1  582.34   60.99
  -2   5  -1  568.54   61.69
  -2   5  -1  532.55   60.69
   2   5   1  492.85   61.09
   2   5   1  559.04   60.39
  -2   5  -1  535.65   61.59
   2   5   1  584.14   61.59
  -2   5  -1  478.35   60.89
   2   5   1  631.04   61.59
  -2   5  -1  629.34   61.39
   2   5   1  587.84   61.09
   2   5   1  510.05   60.39
  -2   5  -1  612.54   60.99
  -2  -5  -1  489.15   61.39
  -2  -5  -1  510.05   60.59
   2  -5   1  545.05   60.99
   2  -5   1  536.75   60.89
  -2  -5  -1  527.05   60.99
  -2  -5  -1  560.54   61.29
  -2  -5  -1  574.54   61.39
  -2  -5  -1  624.84   60.69
  -2  -5  -1  595.04   61.09
   2  -5   1  624.94   60.69
  -2  -5  -1  521.25   60.59
   2  -5   1  557.24   61.69
   2  -5   1  536.65   61.59
  -2  -5  -1  527.95   60.99
   2  -5   1  549.74   61.29
   2   5   2  381.36   42.50
  -2   5  -2  439.56   42.90
  -2   5  -2  360.76   43.40
   2   5   2  337.17   42.90
  -2   5  -2  387.96   43.00
   2   5   2  365.66   42.60
   2   5   2  435.46   42.30
  -2   5  -2  342.97   43.40
   2   5   2  334.17   43.10
  -2  -5  -2  385.06   43.30
  -2  -5  -2  396.16   42.00
  -2  -5  -2  406.36   43.20
   2  -5   2  351.56   42.60
  -2  -5  -2  426.56   42.70
   2  -5   2  346.37   43.40
  -2  -5  -2  382.66   42.30
   2  -5   2  426.06   42.90
  -2  -5  -2  399.36   42.00
  -2  -5  -2  383.56   42.70
   2  -5   2  347.47   43.40
   2  -5   2  389.16   43.00
  -2  -5  -2  356.56   42.30
  -2  -5  -2  422.06   43.30
  -2   5  -3  140.39   18.00
  -2   5  -3  143.89   17.90
  -2   5  -3  145.99   16.70
  -2   5  -3  129.29   16.90
   2   5   3  135.69   17.30
  -2   5  -3  142.19   17.00
   2   5   3  116.69   15.20
   2   5   3  146.19   15.40
   2   5   3  148.89   16.40
   2   5   3  130.89   16.70
  -2  -5  -3  141.89   15.30
   2  -5   3  150.38   17.90
   2  -5   3  136.89   16.20
  -2  -5  -3  152.78   17.30
   2  -5   3  156.28   17.10
  -2  -5  -3  128.79   17.00
  -2  -5  -3  143.29   15.50
   2  -5   3  135.19   16.80
  -2  -5  -3  138.09   15.20
  -2  -5  -3  126.69   15.50
   2  -5   3  128.69   16.40
  -2  -5  -3  159.88   16.60
   2  -5   3  129.39   16.80
  -2  -5  -3  135.69   17.40
   2  -5   3  156.28   18.10
  -2   5  -4  164.78   21.50
  -2   5  -4  194.28   22.80
  -2   5  -4  177.18   21.40
   2   5   4  166.78   21.90
  -2   5  -4  196.18   22.80
  -2   5  -4  178.38   22.10
   2   5   4  172.38   22.30
   2  -5   4  207.18   22.00
  -2  -5  -4  165.88   22.00
  -2  -5  -4  172.48   22.00
   2  -5   4  195.68   22.70
   2  -5   4  184.98   20.70
  -2  -5  -4  171.48   21.30
  -2  -5  -4  221.78   22.60
  -2  -5  -4  236.88   22.70
   2  -5   4  168.68   21.80
   2  -5   4  167.88   21.20
  -2   5  -5  105.69   15.40
   2   5   5   88.39   14.60
   2   5   5   73.69   13.90
  -2   5  -5  105.69   14.50
  -2   5  -5  132.69   15.20
  -2   5  -5   82.09   13.40
  -2   5  -5  114.09   15.60
  -2  -5  -5  130.89   16.20
  -2  -5  -5  110.79   15.40
  -2  -5  -5  116.69   13.90
   2  -5   5  116.79   14.40
   2  -5   5  110.89   15.30
   2  -5   5   87.49   12.90
  -2  -5  -5  130.39   15.60
   2  -5   5   87.89   14.30
  -2  -5  -5  121.29   14.60
   2  -5   5  115.09   12.10
  -2   5  -6    6.10    4.40
   2   5   6   -4.10    4.50
  -2   5  -6   -1.70    6.00
  -2   5  -6    4.10    4.60
  -2   5  -6   -9.20    4.90
  -2   5  -6   -2.70    4.50
   2   5   6   -2.20    4.80
  -2  -5  -6    1.70    4.60
   2  -5   6   -1.00    5.50
   2  -5   6    0.60    3.70
  -2  -5  -6    5.00    6.00
   2  -5   6   -2.80    5.70
   2  -5   6   -1.00    4.60
  -2  -5  -6    0.10    3.70
  -2  -5  -6   -3.50    3.60
   2  -5   6   -5.20    4.20
  -2   5  -7    3.90    4.60
  -2   5  -7    1.50    4.70
  -2   5  -7    3.80    6.40
   2   5   7    4.30    5.50
   2   5   7   -4.20    5.20
  -2   5  -7   -9.90    6.20
  -2   5  -7    0.90    5.30
   2  -5   7   -3.60    6.30
  -2  -5  -7    0.20    4.00
  -2  -5  -7    1.80    1.40
  -2  -5  -7    4.50    5.50
  -2  -5  -7    4.70    4.50
   2  -5   7    7.20    5.50
   2  -5   7    4.10    4.90
  -2  -5  -7    1.10    1.60
   2  -5   7    2.30    6.50
   2  -5   7   -9.50    4.00
  -2   5  -8   30.40    8.50
  -2   5  -8   17.50    7.80
   2   5   8   28.30    8.80
  -2   5  -8   32.50   10.00
  -2   5  -8   25.90    7.30
  -2   5  -8   28.50    9.00
   2   5   8   28.60    9.70
  -2   5  -8   32.30    5.90
   2  -5   8   25.00    6.20
   2  -5   8   16.20    8.80
  -2  -5  -8   28.10    7.20
   2  -5   8   24.50    6.90
   2  -5   8   33.50    9.30
  -2  -5  -8   25.90    6.50
  -2  -5  -8   45.20    5.00
   2  -5   8   23.40    8.70
  -2  -5  -8   22.40    8.10
  -2  -5  -8   33.10    4.40
  -2   5  -9   12.30    4.30
  -2   5  -9    3.70    6.90
  -2   5  -9    5.80    8.50
  -2   5  -9    1.50    7.10
  -2   5  -9    9.00    6.90
   2   5   9   10.00    7.30
   2   5   9   18.90    9.20
   2  -5   9   16.00    8.30
   2  -5   9   13.20    4.50
   2  -5   9    3.70    7.40
   2  -5   9    9.20    7.60
  -2  -5  -9    9.90    3.40
  -2  -5  -9   10.00    5.60
  -2  -5  -9   13.90    6.50
  -2  -5  -9    5.00    6.90
  -2  -5  -9   14.80    3.80
   2   6  -9   53.19   12.80
   2   6  -9   46.60   11.00
   2   6  -9   32.10   10.90
  -2   6   9   42.40   10.70
  -2  -6   9   29.30   10.10
   2  -6  -9   33.80    5.60
  -2  -6   9   53.29   11.90
  -2  -6   9   48.90    8.00
   2  -6  -9   44.80   10.30
   2  -6  -9   40.60    6.00
  -2  -6   9   25.20    9.90
   2  -6  -9   30.30    8.50
   2   6  -8    5.50    6.50
   2   6  -8   20.00    8.30
   2   6  -8    2.10    7.00
  -2   6   8   18.50    7.80
   2   6  -8   13.40    7.90
   2   6  -8   19.20    6.70
  -2  -6   8   15.30    7.20
   2  -6  -8   10.00    5.70
   2  -6  -8   10.00    3.10
  -2  -6   8   19.40    5.70
   2  -6  -8   13.50    3.20
  -2  -6   8    7.30    7.20
   2  -6  -8   15.10    7.30
  -2  -6   8    2.60    6.60
  -2  -6   8   24.60    9.10
   2   6  -7   44.00    9.40
   2   6  -7   34.30    7.80
   2   6  -7   17.60    8.40
  -2   6   7   32.50    8.70
   2   6  -7   32.40    8.50
   2   6  -7   42.40    9.90
   2  -6  -7   31.30    8.10
  -2  -6   7   36.30   13.30
   2  -6  -7   35.00    5.00
   2  -6  -7   37.00    5.00
  -2  -6   7   35.80    8.70
   2  -6  -7   27.60    9.10
   2  -6  -7   33.60    8.10
  -2  -6   7   37.90   10.50
  -2  -6   7   42.00    7.70
  -2   6   6   58.59   10.90
   2   6  -6   61.39   10.70
   2   6  -6   49.10    9.90
  -2   6   6   62.19   11.10
   2   6  -6   71.99   10.00
   2   6  -6   53.49    8.00
   2   6  -6   79.29   12.60
   2  -6  -6   55.29    7.20
  -2  -6   6   57.69    9.90
   2  -6  -6   56.89   10.30
  -2  -6   6   59.89    7.50
  -2  -6   6   46.20    8.80
   2  -6  -6   55.29   10.70
  -2  -6   6   65.19   10.80
  -2  -6   6   57.19    8.00
  -2  -6   6   86.19   12.60
  -2  -6   6   57.39   11.10
   2  -6  -6   56.89   10.50
  -2   6   5   40.80    8.30
   2   6  -5   27.40    7.90
   2   6  -5   29.20    7.40
  -2   6   5   23.90    7.20
   2   6  -5   43.30    6.40
   2   6  -5   55.79    8.60
   2   6  -5   45.70    7.40
   2  -6  -5   50.99    5.40
  -2  -6   5   44.30    8.50
   2  -6  -5   30.20    7.70
   2  -6  -5   32.10    4.50
  -2  -6   5   34.30    7.00
   2  -6  -5   30.30    4.40
  -2  -6   5   33.10    6.40
   2  -6  -5   49.10    9.00
  -2  -6   5   26.70    7.80
   2  -6  -5   43.20    4.90
  -2  -6   5   47.20    7.80
  -2  -6   5   30.00    5.70
   2  -6  -5   46.50    8.80
   2  -6  -5   34.00    7.50
   2   6  -4  209.28   27.90
   2   6  -4  202.68   27.40
  -2   6   4  238.68   28.40
   2   6  -4  238.58   29.00
  -2   6   4  237.88   28.50
   2   6  -4  277.87   28.30
  -2   6   4  255.17   26.50
  -2   6   4  271.77   26.60
   2   6  -4  200.58   28.70
   2   6  -4  259.07   27.70
   2  -6  -4  245.18   28.30
   2  -6  -4  249.08   26.80
   2  -6  -4  230.28   28.40
  -2  -6   4  224.48   27.80
   2  -6  -4  236.18   26.70
  -2  -6   4  260.17   27.50
   2  -6  -4  238.38   26.60
   2  -6  -4  221.78   28.40
   2  -6  -4  224.88   26.40
  -2  -6   4  242.98   27.50
   2  -6  -4  263.97   28.70
  -2  -6   4  229.38   27.60
  -2  -6   4  225.28   28.80
  -2  -6   4  239.38   29.10
   2   6  -3  180.88   22.40
  -2   6   3  229.88   21.90
  -2   6   3  179.68   23.10
   2   6  -3  192.68   23.60
  -2   6   3  191.88   22.60
   2   6  -3  185.88   22.80
   2   6  -3  187.68   21.40
   2   6  -3  165.08   22.60
   2   6  -3  168.58   22.50
   2   6  -3  182.58   23.60
  -2   6   3  168.68   23.00
   2  -6  -3  213.58   22.20
  -2  -6   3  209.48   23.90
   2  -6  -3  167.78   22.60
  -2  -6   3  210.28   22.80
  -2  -6   3  197.48   23.90
   2  -6  -3  204.68   21.60
  -2  -6   3  192.88   22.40
   2  -6  -3  209.98   22.10
   2  -6  -3  224.08   23.30
  -2  -6   3  179.68   22.50
   2  -6  -3  189.18   23.20
  -2  -6   3  166.48   21.90
   2  -6  -3  195.98   21.60
   2  -6  -3  221.78   23.30
   2   6  -2    2.10    4.50
   2   6  -2   -0.80    2.00
   2   6  -2    3.70    3.60
   2   6  -2    1.10    4.30
  -2   6   2    0.90    2.90
  -2   6   2    1.40    1.40
  -2   6   2   -6.30    2.80
  -2   6   2   -1.10    1.60
  -2   6   2   -0.40    3.80
  -2   6   2    2.10    3.00
  -2   6   2   -1.20    3.70
   2   6  -2   -4.60    3.50
   2   6  -2    0.60    3.50
   2   6  -2   -1.60    3.50
   2  -6  -2    2.10    2.80
   2  -6  -2   -1.20    3.10
   2  -6  -2   -1.50    2.40
  -2  -6   2   -4.00    3.40
   2  -6  -2   -0.20    4.00
  -2  -6   2   -2.30    4.00
   2  -6  -2    1.40    2.60
  -2  -6   2    1.10    4.10
  -2  -6   2   -0.90    3.80
   2  -6  -2   -1.50    3.40
   2  -6  -2    0.60    2.70
  -2  -6   2    0.00    1.80
  -2  -6   2    3.20    3.60
  -2  -6   2   -4.00    3.10
  -2   6   1   -0.40    2.60
   2   6  -1    0.80    3.30
  -2   6   1    1.40    2.70
  -2   6   1    1.30    3.10
   2   6  -1    0.50    3.60
   2   6  -1   -5.20    3.50
  -2   6   1   -2.80    3.50
   2   6  -1    0.40    3.50
  -2   6   1    0.30    3.40
  -2   6   1    2.80    3.90
   2   6  -1   -3.10    3.90
   2   6  -1   -2.50    2.40
  -2   6   1    0.60    3.30
   2   6  -1    0.20    3.50
  -2  -6   1    0.60    3.10
   2  -6  -1    2.00    3.20
  -2  -6   1    1.50    3.70
   2  -6  -1   -3.00    3.30
  -2  -6   1   -0.70    3.90
  -2  -6   1   -1.30    1.00
   2  -6  -1   -2.10    3.10
  -2  -6   1    5.50    3.80
  -2  -6   1   -1.50    3.80
  -2  -6   1    2.40    4.30
   2  -6  -1    2.40    3.80
   2  -6  -1   -2.80    3.20
   2  -6  -1    2.40    3.70
   2   6   0  949.71  117.29
  -2   6   0  996.50  117.49
   2   6   0  961.00  117.59
   2   6   0  999.80  117.99
  -2   6   0 1192.38  118.29
   2   6   0 1174.88  118.19
  -2   6   0 1192.98  117.99
   2   6   0  963.90  117.89
  -2   6   0 1060.09  117.89
  -2   6   0 1186.88  117.49
  -2   6   0 1192.28  117.79
   2   6   0 1144.09  117.39
  -2   6   0  967.60  117.99
   2   6   0 1197.68  117.89
  -2  -6   0 1029.20  116.89
   2  -6   0 1158.88  118.29
  -2  -6   0  959.50  117.39
  -2  -6   0 1123.09  117.49
   2  -6   0 1081.89  117.49
  -2  -6   0 1208.18  117.89
   2  -6   0 1039.30  117.59
  -2  -6   0 1134.09  118.19
  -2  -6   0  995.50  117.69
   2   6   1  924.31   95.89
  -2   6  -1  960.80   95.79
   2   6   1  923.61   96.49
  -2   6  -1  809.42   96.39
   2   6   1  801.12   96.09
   2   6   1  798.72   95.99
  -2   6  -1  807.82   96.49
   2   6   1  928.71   95.29
   2   6   1  910.11   95.99
  -2   6  -1  931.91   96.19
  -2  -6  -1  920.21   95.49
  -2  -6  -1  922.21   95.49
  -2  -6  -1  888.81   96.09
  -2  -6  -1  930.01   95.59
   2  -6   1  853.71   95.79
  -2  -6  -1  835.82   96.49
   2  -6   1  803.32   95.99
  -2  -6  -1  858.81   96.49
  -2  -6  -1  841.12   95.89
   2  -6   1  991.70   95.99
   2  -6   1  813.92   96.39
  -2  -6  -1  968.70   96.29
   2  -6   1  866.31   96.59
   2  -6   1  797.02   95.79
   2  -6   1  784.12   96.09
  -2   6  -2    0.70    3.80
  -2   6  -2   -6.00    4.30
   2   6   2   -2.10    3.40
  -2   6  -2   -2.80    4.40
   2   6   2    2.00    3.90
   2   6   2    0.80    2.80
  -2   6  -2    0.30    3.80
   2   6   2    1.60    2.50
   2   6   2    1.20    3.00
  -2   6  -2   -1.30    3.30
   2   6   2   -1.00    2.50
   2  -6   2    0.60    3.20
   2  -6   2   -2.30    4.40
  -2  -6  -2   -3.00    3.80
  -2  -6  -2    6.00    4.30
   2  -6   2    1.90    3.40
  -2  -6  -2   -2.20    2.80
  -2  -6  -2   -1.50    2.40
  -2  -6  -2    3.20    4.20
  -2  -6  -2    1.50    2.70
   2  -6   2   -1.80    3.40
   2  -6   2   10.40    5.20
  -2  -6  -2    1.60    2.60
   2  -6   2   -1.20    1.70
  -2  -6  -2   -0.60    2.50
  -2  -6  -2   -0.70    2.40
   2  -6   2    6.70    4.20
  -2   6  -3  135.09   18.30
  -2   6  -3  129.39   17.70
   2   6   3  120.79   15.10
   2   6   3  145.59   17.30
   2   6   3  146.19   16.20
   2   6   3  147.49   16.70
  -2   6  -3  134.29   16.40
   2   6   3  130.19   17.10
  -2   6  -3  150.68   16.90
  -2   6  -3  129.79   17.20
   2  -6   3  127.99   16.10
   2  -6   3  155.18   16.90
  -2  -6  -3  134.59   15.40
   2  -6   3  125.59   16.30
   2  -6   3  148.49   18.20
   2  -6   3  115.89   17.40
  -2  -6  -3  142.09   17.40
  -2  -6  -3  157.48   16.50
   2  -6   3  121.39   16.50
  -2  -6  -3  130.29   15.20
  -2  -6  -3  134.69   16.90
   2  -6   3  108.09   16.00
  -2  -6  -3  142.19   15.50
  -2  -6  -3  133.99   15.10
  -2  -6  -3  129.29   16.60
  -2  -6  -3  150.28   17.30
  -2   6  -4    6.70    4.20
   2   6   4   -3.60    4.00
  -2   6  -4   -4.40    4.40
  -2   6  -4    5.10    3.70
  -2   6  -4   -3.70    4.40
   2   6   4    5.70    4.50
  -2   6  -4    5.90    5.60
   2  -6   4   -1.20    3.40
   2  -6   4    4.20    3.90
  -2  -6  -4    0.10    1.00
  -2  -6  -4    1.70    3.10
   2  -6   4    3.70    4.90
   2  -6   4    0.80    4.00
  -2  -6  -4   -0.10    4.70
   2  -6   4    0.90    4.40
   2  -6   4    0.50    2.60
  -2  -6  -4    5.00    4.00
  -2  -6  -4   -2.40    1.10
  -2  -6  -4    0.00    3.90
  -2  -6  -4   -1.70    3.90
  -2  -6  -4   -0.60    0.90
  -2  -6  -4    0.60    1.50
   2   6   5   47.60   10.10
  -2   6  -5   64.79   10.70
  -2   6  -5   48.70   10.10
  -2   6  -5   37.50    8.80
   2   6   5   56.69    9.60
  -2   6  -5   62.89    9.50
  -2   6  -5   55.69    9.60
  -2  -6  -5   65.49   10.80
   2  -6   5   61.89    8.80
   2  -6   5   63.29   10.80
  -2  -6  -5   68.29   11.00
   2  -6   5   60.79    9.60
   2  -6   5   47.00    9.20
  -2  -6  -5   48.50    8.50
  -2  -6  -5   57.99    9.50
   2  -6   5   52.09    7.30
  -2  -6  -5   64.29   10.50
   2  -6   5   68.29   10.40
  -2   6  -6   60.19   12.80
   2   6   6   54.49   11.60
  -2   6  -6   83.29   12.20
  -2   6  -6   74.69   13.00
   2   6   6   56.39   11.90
  -2   6  -6   91.09   11.90
  -2   6  -6   70.79   11.80
  -2  -6  -6   74.19   11.50
   2  -6   6   78.39   11.20
   2  -6   6   66.79   12.00
  -2  -6  -6   64.19   11.10
   2  -6   6   83.39   13.10
   2  -6   6   70.19   12.70
  -2  -6  -6   78.19   12.80
   2  -6   6   78.59    8.50
   2  -6   6   63.29   10.40
  -2   6  -7  119.69   18.50
   2   6   7  108.49   20.00
  -2   6  -7  142.89   20.20
  -2   6  -7  110.89   17.50
  -2   6  -7  163.68   20.50
  -2   6  -7  157.38   19.50
   2   6   7  122.29   19.10
  -2  -6  -7  165.98   20.70
   2  -6   7  168.18   20.60
  -2  -6  -7  146.29   18.30
   2  -6   7  127.29   19.40
   2  -6   7  145.59   17.20
   2  -6   7  148.69   18.80
  -2  -6  -7  109.19   17.60
  -2   6  -8   -3.20    5.70
   2   6   8   -5.00    5.50
  -2   6  -8    3.80    3.20
  -2   6  -8    0.60    6.00
  -2   6  -8    6.90    7.50
  -2   6  -8    5.60    6.10
   2   6   8   -2.30    5.80
  -2  -6  -8   -0.10    4.90
  -2  -6  -8    4.20    1.70
   2  -6   8  -10.50    6.30
   2  -6   8   18.20    8.50
   2  -6   8   -5.00    6.10
   2  -6   8    7.90    5.00
  -2  -6  -8    4.70    2.00
  -2  -6  -8    3.10    4.90
   2  -6   8    0.20    6.50
  -2  -6  -8   10.70    6.80
   2   6   9   45.20   11.30
  -2   6  -9   30.90   11.20
  -2   6  -9   30.40    5.90
   2   6   9   32.00    9.70
  -2   6  -9   35.30   10.60
  -2  -6  -9   34.80    8.10
  -2  -6  -9   36.60    8.90
   2  -6   9   54.09   11.30
  -2  -6  -9   39.10   11.30
  -2  -6  -9   37.00    5.20
   2  -6   9   42.10    8.20
   2  -6   9   32.00    7.00
   2  -6   9   55.49   12.40
   2  -6   9   47.80   11.00
  -2  -6  -9   29.80    5.00
  -2   7   9   -7.90    6.80
   2   7  -9    4.60    8.80
   2   7  -9    8.60    9.20
   2   7  -9   -1.50    8.50
   2   7  -9   -4.70    7.50
   2   7  -9    3.80    8.10
  -2  -7   9   13.60    6.10
  -2  -7   9   -2.10    6.60
   2  -7  -9   -5.60    5.50
   2  -7  -9   -0.40    2.80
  -2  -7   9   -3.10    6.30
   2  -7  -9    5.20    7.10
   2  -7  -9    5.60    2.60
  -2  -7   9   15.60    9.80
   2   7  -8   34.10    8.60
   2   7  -8   18.30    9.50
  -2   7   8   34.70    9.90
   2   7  -8   54.89   11.40
   2   7  -8   23.30    8.60
   2  -7  -8   23.70    4.60
   2  -7  -8   29.40    9.00
  -2  -7   8   28.60    8.80
   2  -7  -8   31.80    4.70
  -2  -7   8   31.70    8.50
   2  -7  -8   34.70    8.50
  -2  -7   8   20.10    9.10
  -2  -7   8   33.70    7.60
  -2  -7   8   51.69   11.80
  -2   7   7   26.90    8.90
   2   7  -7   27.60    7.50
   2   7  -7   22.10    8.30
   2   7  -7   19.70    7.80
   2   7  -7   23.20    8.90
   2  -7  -7   16.00    6.70
  -2  -7   7   32.20    8.20
  -2  -7   7   36.70    7.90
   2  -7  -7   28.60    8.10
   2  -7  -7   36.20    4.80
  -2  -7   7   30.60    9.40
   2  -7  -7   27.70    4.50
  -2  -7   7   40.20   11.00
  -2  -7   7   35.90    4.30
  -2  -7   7   36.10    8.40
  -2  -7   7   30.70    5.20
  -2   7   6    8.40    9.10
   2   7  -6    0.50    5.30
  -2   7   6    1.90    5.90
   2   7  -6   -1.40    3.20
   2   7  -6  -10.60    5.90
   2   7  -6    6.10    5.90
   2   7  -6   -7.20    4.80
  -2  -7   6   -9.50    5.00
   2  -7  -6    1.90    5.50
  -2  -7   6   -6.50    4.50
  -2  -7   6    1.10    4.70
  -2  -7   6    4.00    3.30
   2  -7  -6    9.30    6.60
   2  -7  -6   -3.60    2.30
  -2  -7   6   -2.40    6.60
   2  -7  -6   -1.20    5.20
   2  -7  -6   -1.60    2.00
  -2  -7   6    0.10    1.80
   2   7  -5  129.69   15.60
   2   7  -5  131.99   14.80
  -2   7   5   98.19   15.00
   2   7  -5  115.19   16.00
  -2   7   5  141.19   16.80
   2   7  -5  124.79   16.60
   2   7  -5  108.19   15.10
   2   7  -5  110.59   13.70
  -2  -7   5  109.69   13.50
  -2  -7   5   94.29   14.00
   2  -7  -5  105.09   15.60
  -2  -7   5  112.69   14.80
   2  -7  -5  110.99   15.00
   2  -7  -5   94.99   11.80
   2  -7  -5  101.39   12.20
   2  -7  -5  129.09   21.20
  -2  -7   5   88.59   13.50
  -2  -7   5  102.49   15.70
   2  -7  -5   97.69   12.10
   2  -7  -5  118.49   16.00
  -2  -7   5   98.39   16.00
   2  -7  -5   92.79   12.40
   2   7  -4    4.10    5.70
  -2   7   4    2.50    4.60
  -2   7   4   -1.40    4.50
   2   7  -4   -2.90    2.90
  -2   7   4    3.80    2.20
   2   7  -4    2.30    5.40
  -2   7   4    1.20    2.00
   2   7  -4    3.40    1.50
   2   7  -4    2.90    4.50
  -2  -7   4    0.80    5.60
  -2  -7   4   -4.80    3.00
   2  -7  -4   -1.70    3.80
   2  -7  -4    1.30    2.40
   2  -7  -4    0.00    4.10
   2  -7  -4    2.30    4.30
  -2  -7   4   -2.40    4.50
   2  -7  -4   -1.60    2.20
   2  -7  -4    3.20    2.80
  -2  -7   4   -3.10    5.80
   2  -7  -4   -1.80    4.20
  -2  -7   4    6.10    4.30
   2  -7  -4    3.20    2.30
   2   7  -3  338.77   40.00
  -2   7   3  385.86   41.20
  -2   7   3  425.76   40.50
   2   7  -3  314.67   41.10
  -2   7   3  346.57   40.30
  -2   7   3  333.37   41.50
  -2   7   3  342.07   41.40
   2   7  -3  404.26   42.40
   2   7  -3  355.66   40.80
   2   7  -3  334.47   41.00
   2   7  -3  403.26   42.40
   2   7  -3  396.06   41.30
   2  -7  -3  381.86   40.10
   2  -7  -3  329.27   40.50
  -2  -7   3  400.26   41.00
  -2  -7   3  381.26   41.20
   2  -7  -3  354.26   41.30
  -2  -7   3  343.27   42.10
  -2  -7   3  387.16   40.40
   2  -7  -3  389.16   40.30
   2  -7  -3  321.47   41.00
  -2  -7   3  332.87   40.30
  -2  -7   3  314.57   41.80
   2  -7  -3  390.76   42.50
  -2  -7   3  355.96   41.10
   2  -7  -3  410.16   40.80
   2   7  -2  281.87   30.30
   2   7  -2  236.88   31.00
  -2   7   2  232.48   29.60
   2   7  -2  258.87   30.90
   2   7  -2  272.37   31.80
   2   7  -2  279.27   31.20
  -2   7   2  236.28   31.10
   2   7  -2  318.57   32.30
   2   7  -2  295.17   30.80
  -2   7   2  250.47   31.20
  -2   7   2  270.77   30.70
  -2   7   2  285.47   30.80
  -2   7   2  262.67   31.00
  -2  -7   2  244.58   30.60
   2  -7  -2  280.17   30.90
   2  -7  -2  328.07   31.70
   2  -7  -2  299.47   30.30
   2  -7  -2  293.97   31.30
  -2  -7   2  256.67   31.10
   2  -7  -2  267.57   30.40
  -2  -7   2  265.57   32.00
  -2  -7   2  262.87   31.80
  -2  -7   2  265.77   31.00
   2  -7  -2  257.37   30.80
   2  -7  -2  300.57   31.10
  -2  -7   2  256.77   31.20
  -2  -7   2  269.17   29.90
  -2  -7   2  301.97   30.60
  -2   7   1   19.80    5.30
  -2   7   1   35.40    6.30
   2   7  -1   25.50    5.90
  -2   7   1   34.50    4.80
   2   7  -1   18.70    5.00
  -2   7   1   24.60    5.70
  -2   7   1   19.00    5.10
   2   7  -1   25.40    5.60
   2   7  -1   26.90    6.10
  -2   7   1   17.80    5.20
  -2   7   1   27.40    4.30
   2   7  -1   17.90    4.90
   2   7  -1   33.60    5.10
   2   7  -1   24.40    5.90
  -2  -7   1   27.40    6.60
   2  -7  -1   25.60    6.50
  -2  -7   1   24.90    5.70
   2  -7  -1   25.80    5.50
  -2  -7   1   11.50    5.30
   2  -7  -1    8.30    5.10
   2  -7  -1   18.40    5.10
  -2  -7   1   20.90    5.90
  -2  -7   1   25.50    3.20
   2  -7  -1   21.10    5.30
  -2  -7   1   20.70    4.90
  -2  -7   1   24.00    5.50
   2  -7  -1   29.60    4.80
   2  -7  -1   18.00    4.80
  -2  -7   1   18.10    4.90
   2   7   0   28.80    5.50
   2   7   0   31.00    5.80
  -2   7   0   28.80    5.90
  -2   7   0   48.30    7.80
  -2   7   0   35.10    7.00
   2   7   0   34.70    6.90
  -2   7   0   27.60    6.30
   2   7   0   42.70    7.00
  -2   7   0   31.90    5.40
   2   7   0   36.70    5.70
   2   7   0   29.60    6.40
   2   7   0   36.70    6.20
  -2   7   0   25.70    6.00
  -2   7   0   28.10    5.70
  -2  -7   0   19.10    5.00
  -2  -7   0   30.80    6.80
  -2  -7   0   29.10    6.00
   2  -7   0   36.20    6.40
   2  -7   0   26.60    5.50
   2  -7   0   32.40    5.80
  -2  -7   0   31.10    4.10
   2  -7   0   29.50    6.90
  -2  -7   0   44.70    6.60
  -2  -7   0   29.10    6.20
  -2  -7   0   20.50    6.00
  -2  -7   0   31.00    6.00
   2  -7   0   34.30    5.90
  -2  -7   0   34.40    6.80
   2  -7   0   29.50    6.40
   2  -7   0   31.50    6.90
  -2   7  -1   22.90    5.10
  -2   7  -1   21.50    6.10
  -2   7  -1   29.90    6.30
  -2   7  -1   23.50    5.00
   2   7   1   21.50    5.20
  -2   7  -1   23.70    5.30
   2   7   1   18.70    5.00
   2   7   1   16.90    4.10
  -2   7  -1   28.10    5.10
  -2   7  -1   26.90    5.90
   2   7   1   24.20    6.00
   2   7   1   21.30    4.10
   2   7   1   21.50    5.40
   2  -7   1   21.70    5.70
   2  -7   1   25.30    6.00
   2  -7   1   18.00    5.30
   2  -7   1   30.10    5.30
  -2  -7  -1   10.00    5.50
  -2  -7  -1   33.90    6.00
   2  -7   1   25.60    4.60
   2  -7   1   25.10    6.30
  -2  -7  -1   25.90    4.20
  -2  -7  -1   21.00    5.00
   2  -7   1   22.10    5.70
  -2  -7  -1   31.20    5.80
  -2  -7  -1   16.40    5.30
  -2  -7  -1   24.20    4.60
  -2  -7  -1   34.30    6.30
  -2  -7  -1   17.60    4.60
   2   7   2   63.59    8.10
  -2   7  -2   70.99   10.40
  -2   7  -2   63.09    8.60
   2   7   2   47.20    6.20
   2   7   2   47.70    7.50
   2   7   2   52.79    6.30
  -2   7  -2   47.70    8.60
   2   7   2   54.29    9.10
  -2   7  -2   59.39    9.80
  -2   7  -2   54.59    8.70
   2   7   2   47.90    8.00
   2   7   2   64.59    9.20
  -2  -7  -2   62.79    8.40
   2  -7   2   56.59    9.70
  -2  -7  -2   48.20    7.70
   2  -7   2   45.30    7.90
  -2  -7  -2   65.29    8.30
  -2  -7  -2   47.60    9.10
   2  -7   2   56.99    8.70
  -2  -7  -2   57.79    8.10
  -2  -7  -2   69.49    9.70
   2  -7   2   56.59    9.70
   2  -7   2   60.49    7.20
  -2  -7  -2   52.89    7.40
  -2  -7  -2   80.39   10.20
   2  -7   2   52.89    8.60
  -2  -7  -2   59.69    7.40
  -2   7  -3   -2.00    4.20
   2   7   3   -1.40    3.40
   2   7   3    4.20    4.10
  -2   7  -3    0.30    5.10
  -2   7  -3   -0.80    3.50
   2   7   3   -1.70    2.20
  -2   7  -3   -2.80    3.50
   2   7   3    0.80    3.40
   2   7   3    7.60    4.90
  -2   7  -3   -2.80    4.60
  -2  -7  -3   -3.90    2.20
   2  -7   3   -0.70    3.30
   2  -7   3    4.60    3.30
  -2  -7  -3    1.90    4.20
   2  -7   3   -1.40    3.90
   2  -7   3   -2.80    3.90
  -2  -7  -3   -2.50    2.10
  -2  -7  -3   -2.20    3.30
  -2  -7  -3    0.10    3.20
   2  -7   3   -1.80    4.20
   2  -7   3    0.10    4.40
  -2  -7  -3    1.30    4.20
  -2  -7  -3    1.20    2.20
   2  -7   3    7.80    5.00
  -2  -7  -3   -0.80    2.40
  -2   7  -4   66.49   11.80
  -2   7  -4   85.99   11.60
   2   7   4   74.99    8.00
  -2   7  -4   69.19   11.00
  -2   7  -4   82.19   12.80
   2   7   4   62.89   10.40
   2   7   4   74.69    8.00
   2   7   4   78.09   11.80
  -2  -7  -4   64.79    8.60
  -2  -7  -4   67.79    8.50
  -2  -7  -4   88.99   12.60
  -2  -7  -4   83.59   11.80
   2  -7   4   64.89   10.70
  -2  -7  -4   67.79    8.80
  -2  -7  -4   74.39   11.20
  -2  -7  -4   59.49    8.40
   2  -7   4   45.90   10.00
  -2  -7  -4   72.19   11.80
   2  -7   4   68.89   11.90
   2  -7   4   73.59    9.80
   2  -7   4   89.89   11.60
   2  -7   4   79.49   10.50
  -2  -7  -4   81.59   10.60
  -2   7  -5   62.09    9.60
  -2   7  -5   48.20    9.10
   2   7   5   28.60    8.20
  -2   7  -5   51.69   10.30
   2   7   5   47.70    9.90
  -2   7  -5   40.70   10.00
  -2   7  -5   59.19    9.60
   2  -7   5   49.10   10.50
   2  -7   5   57.29   10.50
  -2  -7  -5   53.39    8.50
   2  -7   5   49.99    8.90
  -2  -7  -5   55.09   10.20
  -2  -7  -5   60.79    9.80
   2  -7   5   33.80    7.60
  -2  -7  -5   64.89   10.90
   2  -7   5   49.40    9.60
  -2  -7  -5   46.30    6.00
   2  -7   5   69.59    7.60
  -2  -7  -5   45.70    5.90
  -2   7  -6   32.70    9.40
  -2   7  -6   30.10    9.50
  -2   7  -6   33.60    8.80
   2   7   6   36.60    8.80
  -2   7  -6   51.69    8.50
  -2   7  -6   31.40    8.50
   2   7   6   45.50    9.00
   2  -7   6   28.80    5.00
  -2  -7  -6   37.00    9.70
   2  -7   6   33.10    8.50
  -2  -7  -6   23.80    7.60
  -2  -7  -6   48.40    8.40
   2  -7   6   33.10    6.70
   2  -7   6   37.60   10.10
   2  -7   6   53.79    9.70
  -2   7  -7    2.30    6.80
  -2   7  -7    2.30    5.20
  -2   7  -7  -10.70    6.10
   2   7   7   -7.80    5.40
  -2   7  -7    1.90    5.70
  -2   7  -7  -10.50    5.50
   2   7   7   -1.50    5.40
   2  -7   7    5.10    6.10
   2  -7   7   -0.20    7.70
   2  -7   7   -2.40    5.10
   2  -7   7   -2.30    5.50
  -2  -7  -7    3.30    4.90
  -2  -7  -7   -1.40    4.60
  -2  -7  -7   -1.40    6.40
   2  -7   7   -6.30    6.90
  -2   7  -8   53.09    7.10
  -2   7  -8   49.40   10.30
   2   7   8   28.50   10.00
  -2   7  -8   42.70   10.80
  -2   7  -8   47.00   10.60
  -2   7  -8   48.80   11.30
   2   7   8   51.09   11.80
  -2   7  -8   33.40   11.00
  -2  -7  -8   46.10    9.40
   2  -7   8   58.29   10.30
  -2  -7  -8   63.99   10.50
   2  -7   8   51.69   11.10
   2  -7   8   39.00    8.40
  -2  -7  -8   60.59   12.30
   2  -7   8   62.49   12.20
   2  -7   8   52.99   12.30
  -2   7  -9    2.20    7.50
  -2   7  -9   12.80    8.70
  -2   7  -9    7.00    8.20
   2   7   9   -6.10    7.60
   2   7   9    2.40    7.70
  -2   7  -9   -9.30    8.80
   2  -7   9    8.70    9.10
  -2  -7  -9    6.20    6.60
   2  -7   9    0.70    7.00
  -2  -7  -9    8.60    2.20
  -2  -7  -9    9.60    2.20
  -2  -7  -9   16.70    6.90
   2  -7   9   15.80    8.80
   2  -7   9    7.40    5.70
   2   8  -9   -6.70    8.80
   2   8  -9    4.90    7.70
  -2   8   9   -6.30    7.50
   2   8  -9    6.40   10.80
  -2  -8   9  -11.40    8.40
   2  -8  -9    3.90    7.40
   2  -8  -9    4.50    6.80
  -2  -8   9   -8.00    6.70
   2  -8  -9    3.80    2.50
  -2  -8   9    8.40    6.70
   2  -8  -9   -1.30    2.80
   2   8  -8  -10.30    7.00
   2   8  -8   -1.90    8.40
   2   8  -8    7.50    7.20
   2   8  -8    1.60    6.80
   2   8  -8    7.50    7.20
  -2   8   8    7.50    7.50
   2  -8  -8    3.30    2.70
  -2  -8   8    2.50    6.00
   2  -8  -8    8.80    7.10
  -2  -8   8   -1.30    7.90
   2  -8  -8   -0.10    6.60
  -2  -8   8    7.70    9.00
  -2  -8   8   -2.90    6.60
   2  -8  -8    0.50    2.60
  -2  -8   8   -5.10    5.20
   2   8  -7   61.39   13.20
   2   8  -7   58.29   10.70
   2   8  -7   67.69   12.80
  -2   8   7   60.59   12.00
   2   8  -7   43.00   10.30
   2   8  -7   43.10   11.00
  -2  -8   7   52.19   13.00
   2  -8  -7   54.59    7.20
  -2  -8   7   57.29   12.40
   2  -8  -7   69.79   11.80
  -2  -8   7   36.30   10.60
  -2  -8   7   53.39   10.90
   2  -8  -7   58.69   11.30
  -2  -8   7   79.89   10.30
  -2  -8   7   52.99    8.20
   2   8  -6    2.40    6.50
  -2   8   6   10.10    6.70
   2   8  -6    5.40    5.90
   2   8  -6   13.80    7.50
  -2   8   6   10.60   11.90
   2   8  -6    6.30    5.60
   2  -8  -6   10.60    3.10
  -2  -8   6   18.50    8.90
  -2  -8   6    4.60    4.00
   2  -8  -6   11.30    2.90
  -2  -8   6   11.80    2.40
  -2  -8   6   -2.10    5.60
   2  -8  -6   10.30    5.50
  -2  -8   6   12.20    2.20
   2  -8  -6   -5.70    5.10
  -2  -8   6    2.90    5.50
  -2  -8   6   -2.40    5.00
   2   8  -5  804.92   89.19
   2   8  -5  689.63   90.99
   2   8  -5  792.32   89.79
   2   8  -5  906.01   90.39
   2   8  -5  924.51   91.29
   2   8  -5  881.71   89.69
  -2   8   5  899.51   91.09
  -2  -8   5  903.81   89.29
  -2  -8   5  847.12   89.39
  -2  -8   5  834.82   88.19
   2  -8  -5  731.13   88.09
   2  -8  -5  712.53   88.19
   2  -8  -5  715.83   88.09
  -2  -8   5  841.82   89.49
   2  -8  -5  801.82   90.69
   2  -8  -5  888.81   90.49
  -2  -8   5  794.02   90.99
   2  -8  -5  751.02   88.09
  -2  -8   5  793.72   91.09
  -2  -8   5  900.11   89.99
  -2   8   4  320.77   31.20
   2   8  -4  228.38   33.10
   2   8  -4  296.27   32.70
  -2   8   4  276.87   31.00
   2   8  -4  312.27   32.20
   2   8  -4  284.17   32.60
  -2   8   4  297.37   33.60
   2   8  -4  259.07   30.70
   2   8  -4  249.28   32.00
   2   8  -4  308.47   34.00
  -2   8   4  271.77   33.00
  -2  -8   4  277.47   31.70
   2  -8  -4  333.17   33.10
   2  -8  -4  243.08   31.20
   2  -8  -4  271.87   31.30
   2  -8  -4  237.48   32.40
   2  -8  -4  308.37   31.10
  -2  -8   4  261.97   32.50
   2  -8  -4  273.57   33.30
  -2  -8   4  295.77   32.10
  -2  -8   4  258.97   33.60
  -2  -8   4  269.27   33.90
  -2  -8   4  274.87   32.10
   2  -8  -4  272.47   31.00
   2   8  -3  673.93   80.29
   2   8  -3  673.63   78.49
  -2   8   3  780.02   78.89
   2   8  -3  677.03   79.59
   2   8  -3  743.13   79.29
  -2   8   3  770.12   80.29
  -2   8   3  830.82   79.09
  -2   8   3  620.64   79.69
   2   8  -3  778.42   80.59
   2   8  -3  815.52   79.69
  -2  -8   3  798.52   79.29
   2  -8  -3  692.13   78.99
  -2  -8   3  751.32   80.79
   2  -8  -3  680.03   79.59
  -2  -8   3  651.93   79.39
   2  -8  -3  685.43   80.19
   2  -8  -3  743.83   78.69
  -2  -8   3  665.23   79.59
  -2  -8   3  781.22   78.69
  -2  -8   3  717.23   79.39
  -2  -8   3  691.83   78.59
  -2  -8   3  665.63   80.29
   2  -8  -3  643.04   79.29
   2  -8  -3  786.62   80.09
   2  -8  -3  659.03   78.39
   2  -8  -3  727.03   79.09
   2   8  -2  298.27   31.00
   2   8  -2  264.07   31.00
   2   8  -2  292.57   30.60
  -2   8   2  311.57   30.90
   2   8  -2  290.07   31.90
   2   8  -2  252.47   31.50
   2   8  -2  249.48   31.10
  -2   8   2  235.68   29.40
  -2   8   2  291.87   29.40
  -2   8   2  267.67   30.90
  -2   8   2  263.07   30.60
   2   8  -2  248.98   30.00
  -2   8   2  248.38   31.00
  -2   8   2  236.78   30.90
   2  -8  -2  267.97   31.90
   2  -8  -2  289.17   31.00
  -2  -8   2  265.97   31.10
  -2  -8   2  289.77   32.10
   2  -8  -2  281.57   30.40
   2  -8  -2  260.37   30.90
   2  -8  -2  237.68   30.30
   2  -8  -2  262.27   30.70
  -2  -8   2  245.68   29.40
   2  -8  -2  321.67   31.50
  -2  -8   2  250.97   30.70
  -2  -8   2  295.07   32.40
   2  -8  -2  253.07   30.10
  -2  -8   2  303.17   30.30
  -2  -8   2  232.58   31.00
  -2  -8   2  266.97   30.50
   2   8  -1    7.30    4.80
  -2   8   1   19.80    5.50
   2   8  -1   15.50    5.80
   2   8  -1   18.00    5.80
  -2   8   1   27.00    4.50
   2   8  -1   21.70    4.60
  -2   8   1   30.20    5.80
  -2   8   1    9.70    5.10
   2   8  -1   29.00    5.90
  -2   8   1   22.30    5.50
   2   8  -1   23.20    5.70
  -2   8   1   19.80    5.20
  -2   8   1   16.60    4.30
   2   8  -1   21.10    5.00
   2  -8  -1   16.20    4.60
   2  -8  -1   15.40    5.00
  -2  -8   1   20.40    6.50
   2  -8  -1   18.00    5.10
   2  -8  -1   16.20    5.50
  -2  -8   1   21.50    6.10
  -2  -8   1   21.40    5.00
  -2  -8   1   22.70    2.90
   2  -8  -1   16.70    4.80
   2  -8  -1   21.20    5.60
  -2  -8   1   22.80    5.60
   2  -8  -1   20.20    6.70
  -2  -8   1   17.80    5.90
  -2  -8   1   24.30    5.30
  -2  -8   1   17.80    5.40
   2   8   0    0.60    3.40
  -2   8   0   -1.50    3.70
   2   8   0   -2.80    4.00
  -2   8   0   -3.80    2.70
   2   8   0    1.50    3.60
   2   8   0    4.60    4.10
  -2   8   0   -3.60    3.20
  -2   8   0    2.30    4.50
   2   8   0   -1.00    3.40
  -2   8   0    1.70    3.50
   2   8   0   -2.80    3.10
  -2   8   0   -5.80    3.60
   2   8   0    3.20    4.20
  -2   8   0   -7.40    3.80
  -2  -8   0   -1.00    3.20
  -2  -8   0   -6.80    3.30
   2  -8   0    4.70    4.70
  -2  -8   0   -2.10    1.30
  -2  -8   0   -2.10    3.80
   2  -8   0   -0.80    3.50
  -2  -8   0    2.70    3.70
  -2  -8   0    5.60    4.30
   2  -8   0   -0.10    3.60
  -2  -8   0    4.00    3.60
  -2  -8   0    1.10    3.40
   2  -8   0   13.10    5.10
   2  -8   0   -1.00    3.40
  -2  -8   0   -3.30    3.90
   2  -8   0    3.70    4.50
   2  -8   0   -3.00    3.70
  -2   8  -1   40.80    6.50
   2   8   1   20.90    4.90
   2   8   1   32.60    5.20
  -2   8  -1   26.50    6.90
   2   8   1   23.70    6.10
   2   8   1   31.80    6.40
  -2   8  -1   47.90    7.10
   2   8   1   37.20    6.60
  -2   8  -1   27.30    5.80
  -2   8  -1   37.00    7.30
  -2   8  -1   32.10    5.90
  -2   8  -1   37.60    6.80
  -2  -8  -1   25.20    6.90
  -2  -8  -1   27.70    6.70
  -2  -8  -1   32.90    5.00
  -2  -8  -1   34.10    6.70
  -2  -8  -1   26.60    6.30
   2  -8   1   44.80    8.50
   2  -8   1   38.70    7.20
   2  -8   1   41.00    6.80
  -2  -8  -1   27.10    5.90
  -2  -8  -1   31.80    6.80
  -2  -8  -1   34.30    5.80
   2  -8   1   35.60    7.50
   2  -8   1   30.00    6.20
   2  -8   1   36.10    5.80
   2  -8   1   30.70    6.20
  -2  -8  -1   39.60    6.70
   2   8   2   66.59   11.90
  -2   8  -2   94.99   11.90
  -2   8  -2   81.39   11.40
   2   8   2   91.99   11.90
  -2   8  -2   95.59   13.70
   2   8   2  101.39   13.20
   2   8   2   70.49    9.80
   2   8   2   99.39   10.10
  -2   8  -2   85.69   13.10
   2   8   2  100.89   11.90
  -2   8  -2   92.79   12.50
  -2   8  -2   64.19   11.60
   2   8   2   73.99   11.20
   2  -8   2   92.39   12.50
  -2  -8  -2   82.19   11.90
   2  -8   2   96.89   12.70
  -2  -8  -2   97.49   12.90
  -2  -8  -2   86.49   12.60
  -2  -8  -2   74.89   11.10
   2  -8   2  100.79   13.70
  -2  -8  -2   83.89   11.70
   2  -8   2   86.69   13.40
   2  -8   2   69.59   11.60
  -2  -8  -2  114.09   14.20
  -2  -8  -2   87.19   10.80
  -2  -8  -2   88.99   11.00
   2  -8   2  111.99   10.90
  -2  -8  -2   82.69   12.40
   2  -8   2   84.39   11.90
  -2   8  -3   10.80    5.90
  -2   8  -3   16.10    4.90
  -2   8  -3    6.40    5.30
  -2   8  -3    2.40    4.00
   2   8   3    9.70    3.50
   2   8   3   13.50    6.30
  -2   8  -3   -4.00    5.30
   2   8   3    2.60    4.80
   2   8   3    6.80    4.10
  -2  -8  -3    6.90    5.40
  -2  -8  -3    9.40    4.10
   2  -8   3   -1.50    5.10
  -2  -8  -3    4.60    3.20
  -2  -8  -3    4.60    3.70
  -2  -8  -3    4.00    2.80
  -2  -8  -3    2.10    4.60
  -2  -8  -3    2.20    4.80
   2  -8   3    5.00    5.30
   2  -8   3    5.40    4.80
   2  -8   3   10.60    4.40
   2  -8   3    6.10    4.40
   2  -8   3   -2.60    4.30
  -2  -8  -3    5.50    3.10
   2  -8   3    5.40    2.10
  -2  -8  -3    2.70    2.80
  -2   8  -4  266.27   29.50
  -2   8  -4  222.78   28.50
   2   8   4  237.18   25.40
  -2   8  -4  251.07   27.80
   2   8   4  219.48   28.10
   2   8   4  221.18   26.70
   2   8   4  232.38   25.30
  -2   8  -4  251.07   27.70
  -2   8  -4  242.98   27.30
   2  -8   4  250.17   27.80
  -2  -8  -4  231.58   27.40
   2  -8   4  224.18   28.80
   2  -8   4  244.18   26.90
  -2  -8  -4  206.08   25.60
   2  -8   4  195.48   26.70
  -2  -8  -4  221.78   26.90
   2  -8   4  242.88   27.60
  -2  -8  -4  200.38   25.50
  -2  -8  -4  201.08   28.10
   2  -8   4  254.17   28.90
  -2  -8  -4  236.38   25.60
   2  -8   4  240.48   27.00
  -2  -8  -4  239.08   25.80
  -2   8  -5   -6.60    5.70
   2   8   5    1.90    6.60
  -2   8  -5    2.90    5.70
  -2   8  -5   14.70    6.00
  -2   8  -5   -6.50    6.50
   2   8   5    5.60    4.90
   2  -8   5   14.60    5.10
   2  -8   5    7.70    6.20
  -2  -8  -5    5.80    2.30
  -2  -8  -5    9.80    5.00
   2  -8   5    3.10    6.70
  -2  -8  -5   12.40    6.90
  -2  -8  -5    3.60    6.40
   2  -8   5    0.00    4.40
   2  -8   5    4.90    3.90
  -2  -8  -5    7.20    6.70
   2  -8   5    6.90    6.50
  -2  -8  -5    8.70    2.60
  -2   8  -6   13.50    6.80
   2   8   6   -4.90    5.70
   2   8   6   11.20    6.30
  -2   8  -6   17.30    6.80
  -2   8  -6    3.10    7.00
  -2   8  -6   -1.90    5.80
  -2   8  -6    2.70    7.70
  -2  -8  -6   14.70    5.80
  -2  -8  -6    8.80    2.20
  -2  -8  -6    6.60    7.50
  -2  -8  -6    3.30    5.20
   2  -8   6    6.40    6.40
   2  -8   6    3.30    5.30
   2  -8   6   18.40    3.80
   2  -8   6   -2.70    7.80
   2  -8   6   25.40    6.80
  -2   8  -7    3.00    6.50
   2   8   7    2.10    6.40
  -2   8  -7    1.40    6.90
  -2   8  -7   -4.40    5.20
  -2   8  -7   -9.50    5.90
   2   8   7   -3.70    5.70
  -2   8  -7   -8.40    6.70
   2  -8   7   -9.60    6.80
  -2  -8  -7  -12.20    5.30
   2  -8   7   -5.50    5.60
   2  -8   7   -5.50    5.50
  -2  -8  -7  -12.90    4.60
  -2  -8  -7   -0.10    5.00
   2  -8   7   -4.00    8.00
  -2  -8  -7   -1.50    1.40
   2  -8   7    0.00    6.50
   2  -8   7   -2.60    1.80
   2   8   8   19.10    9.00
   2   8   8   14.90    7.90
  -2   8  -8    9.10    7.30
  -2   8  -8   -7.80    6.60
  -2   8  -8   -3.30    6.90
  -2   8  -8    2.30    8.90
  -2  -8  -8   10.60    6.80
  -2  -8  -8    8.20    8.20
   2  -8   8   10.70    9.00
   2  -8   8    7.60    8.30
   2  -8   8   -5.50    6.90
   2  -8   8    3.70    5.60
  -2  -8  -8   17.40    7.30
   2  -8   8    1.90    6.50
  -2   8  -9    4.30    9.10
  -2   8  -9    5.70   10.00
   2   8   9   12.20   10.10
   2   8   9   -2.60    7.50
  -2   8  -9    6.70    8.90
  -2  -8  -9    1.30    6.20
  -2  -8  -9    1.40    6.70
   2  -8   9   14.30    9.30
  -2  -8  -9   18.00   10.80
   2  -8   9   -6.20    7.60
   2  -8   9   -0.60    7.30
   2  -8   9   13.00    6.00
   2   9  -8   15.80    8.80
   2   9  -8  -10.30    6.90
  -2   9   8    8.40    7.60
   2   9  -8    7.00   10.40
   2   9  -8    2.70    8.00
   2   9  -8   14.10    8.90
  -2  -9   8   13.20    9.90
   2  -9  -8    2.30    2.90
  -2  -9   8    8.50   10.40
  -2  -9   8    8.70    8.30
   2  -9  -8   24.10    8.50
   2  -9  -8    5.80    2.90
  -2  -9   8   17.50    6.80
  -2  -9   8   16.70    7.70
   2   9  -7   48.80   11.70
  -2   9   7   59.39   12.80
   2   9  -7   53.29   11.20
   2   9  -7   42.20   12.70
  -2  -9   7   76.09   14.70
   2  -9  -7   63.69   12.70
  -2  -9   7   57.09   10.20
  -2  -9   7   51.79   10.60
  -2  -9   7   59.39    8.90
  -2  -9   7   68.69   13.50
   2  -9  -7   68.69    8.20
   2  -9  -7   50.39    7.60
   2  -9  -7   67.79   12.00
   2   9  -6    6.20    5.60
   2   9  -6   13.70    8.30
   2   9  -6   14.90    6.30
  -2   9   6   16.00    7.20
   2   9  -6    7.70    7.70
  -2   9   6    9.50    6.70
  -2  -9   6   10.10    1.90
   2  -9  -6    3.20    3.40
   2  -9  -6   11.50    7.30
  -2  -9   6   12.70    4.90
  -2  -9   6    8.50    6.10
   2  -9  -6   10.80    3.50
  -2  -9   6   10.50    2.00
  -2  -9   6   15.40    9.30
  -2  -9   6    7.40    5.70
   2  -9  -6    9.60    6.50
  -2   9   5  159.48   18.40
   2   9  -5  180.48   23.60
  -2   9   5  192.18   23.60
   2   9  -5  189.18   22.00
  -2   9   5  145.89   22.80
  -2   9   5  161.08   18.40
   2   9  -5  165.08   23.50
   2  -9  -5  177.98   23.40
  -2  -9   5  161.98   20.80
   2  -9  -5  163.58   19.10
   2  -9  -5  161.58   19.10
  -2  -9   5  192.48   20.90
  -2  -9   5  150.18   22.90
  -2  -9   5  164.18   21.30
   2  -9  -5  160.78   19.30
  -2  -9   5  147.29   20.30
   2  -9  -5  180.98   19.30
  -2  -9   5  161.18   18.80
  -2  -9   5  147.49   23.10
   2  -9  -5  193.68   22.80
  -2   9   4   56.89   10.40
  -2   9   4   74.39   12.40
   2   9  -4   79.29   13.00
  -2   9   4   66.89   10.50
   2   9  -4   58.09    8.40
   2   9  -4   53.19   11.70
  -2   9   4   75.79    8.90
   2   9  -4   59.89   10.90
  -2   9   4   56.69   11.20
   2  -9  -4   86.89   12.90
   2  -9  -4   63.39    9.00
   2  -9  -4   58.19    9.20
  -2  -9   4   81.09   10.80
   2  -9  -4   72.59   11.70
   2  -9  -4   66.89    9.50
  -2  -9   4   54.59   10.00
  -2  -9   4   66.19   11.20
   2  -9  -4   75.39   11.60
   2  -9  -4   61.19    8.70
  -2  -9   4   55.09    9.10
  -2  -9   4   82.99   13.60
  -2  -9   4   74.79   13.00
  -2  -9   4   67.69    8.70
  -2   9   3  122.29   18.00
   2   9  -3  115.89   16.80
  -2   9   3  141.49   16.30
  -2   9   3  125.19   17.00
  -2   9   3  144.59   16.40
   2   9  -3  109.69   18.10
  -2   9   3  140.19   18.50
   2   9  -3  133.29   16.60
   2   9  -3  111.09   15.50
   2   9  -3  118.39   18.10
   2   9  -3  156.78   18.10
   2   9  -3  126.09   17.40
   2  -9  -3  136.59   18.20
  -2  -9   3  125.29   15.70
   2  -9  -3  135.29   16.40
   2  -9  -3  125.79   17.50
  -2  -9   3  132.49   19.00
  -2  -9   3  139.89   17.10
  -2  -9   3  128.69   17.40
   2  -9  -3   99.89   16.60
   2  -9  -3  126.99   15.70
  -2  -9   3  128.29   17.90
  -2  -9   3  156.38   17.00
   2  -9  -3  146.69   16.20
   2  -9  -3  135.89   16.60
   2  -9  -3  130.69   18.40
  -2  -9   3  140.99   17.20
  -2   9   2   -1.20    3.90
   2   9  -2   -1.00    4.90
   2   9  -2    8.00    5.50
   2   9  -2    5.70    4.30
   2   9  -2    4.30    4.90
  -2   9   2    6.20    4.80
  -2   9   2    9.70    4.70
   2   9  -2   -0.80    3.20
  -2   9   2    1.10    2.60
   2   9  -2    3.60    6.20
   2   9  -2    9.80    5.70
  -2   9   2    5.30    2.60
  -2   9   2   12.40    5.30
  -2   9   2    7.10    4.70
   2  -9  -2    3.60    3.30
   2  -9  -2    9.70    3.90
  -2  -9   2    2.40    4.10
  -2  -9   2    2.00    4.30
   2  -9  -2   11.40    5.10
  -2  -9   2    1.70    1.80
  -2  -9   2    7.80    6.10
  -2  -9   2    5.90    5.90
  -2  -9   2    6.00    4.60
   2  -9  -2    4.10    5.90
  -2  -9   2    1.70    3.50
   2  -9  -2   15.00    5.20
   2  -9  -2    4.60    4.10
   2  -9  -2    3.40    3.90
   2  -9  -2    7.10    4.00
   2   9  -1    9.10    4.30
  -2   9   1    7.40    4.30
  -2   9   1    3.40    4.40
  -2   9   1    1.00    4.20
  -2   9   1    3.20    4.50
   2   9  -1    4.00    3.90
   2   9  -1    7.80    3.60
  -2   9   1    6.40    3.50
  -2   9   1    8.00    4.70
   2   9  -1    5.40    4.90
   2   9  -1    5.20    4.70
   2   9  -1   11.00    4.80
  -2   9   1    0.80    3.30
   2  -9  -1   14.30    5.10
   2  -9  -1    4.80    4.20
   2  -9  -1   -0.30    3.50
   2  -9  -1    9.30    4.70
   2  -9  -1   15.60    5.10
  -2  -9   1    6.80    4.90
  -2  -9   1    9.60    5.70
   2  -9  -1    7.50    4.10
  -2  -9   1    2.60    4.30
   2  -9  -1   17.00    6.20
  -2  -9   1    8.90    4.60
  -2  -9   1    5.70    3.70
  -2  -9   1    6.20    1.60
  -2  -9   1    1.80    5.10
  -2  -9   1    2.30    3.70
  -2   9   0   13.20    4.90
  -2   9   0   16.10    4.80
   2   9   0   18.60    4.80
  -2   9   0   21.90    5.20
   2   9   0   16.20    4.80
  -2   9   0   18.00    5.90
  -2   9   0   15.00    4.70
   2   9   0   11.40    5.20
  -2   9   0   15.10    5.20
  -2   9   0    4.70    4.80
   2   9   0    7.40    4.20
   2   9   0   17.70    5.50
   2   9   0   19.60    6.10
   2  -9   0   16.90    5.80
  -2  -9   0   19.80    5.40
  -2  -9   0   16.60    4.40
  -2  -9   0    1.80    4.40
   2  -9   0   18.60    5.90
   2  -9   0   18.30    6.60
   2  -9   0   19.40    5.60
   2  -9   0   21.30    5.00
   2  -9   0   18.50    5.70
  -2  -9   0    7.20    5.30
  -2  -9   0   11.60    5.80
  -2  -9   0   18.70    5.20
  -2  -9   0   15.10    2.80
  -2  -9   0   19.60    5.40
   2  -9   0   10.80    4.70
   2   9   1  124.89   15.80
  -2   9  -1  121.49   16.00
   2   9   1  143.39   14.40
  -2   9  -1  123.69   15.20
   2   9   1  114.89   14.30
  -2   9  -1  144.39   17.60
  -2   9  -1  126.29   15.20
   2   9   1  107.69   15.60
  -2   9  -1  110.49   15.10
  -2   9  -1  123.19   16.90
   2   9   1  119.09   16.10
  -2   9  -1  108.49   15.10
  -2  -9  -1  122.99   15.50
   2  -9   1  134.29   16.90
   2  -9   1  111.49   15.70
  -2  -9  -1  137.79   16.10
   2  -9   1  149.79   15.10
  -2  -9  -1  145.79   16.30
   2  -9   1  106.49   16.50
  -2  -9  -1  128.79   16.30
  -2  -9  -1  143.29   17.50
   2  -9   1   99.79   16.30
  -2  -9  -1  107.89   15.10
   2  -9   1  104.09   15.80
   2  -9   1   96.69   14.90
  -2  -9  -1  101.79   15.80
  -2  -9  -1  116.39   14.50
  -2  -9  -1  107.89   14.70
  -2   9  -2   10.50    5.70
  -2   9  -2   13.20    4.50
  -2   9  -2   13.90    6.50
   2   9   2   25.60    5.50
   2   9   2   14.20    6.20
  -2   9  -2   17.90    5.30
   2   9   2   27.80    5.80
   2   9   2    8.20    5.20
  -2   9  -2   18.20    6.90
   2   9   2   22.10    3.20
   2   9   2   18.50    5.00
   2   9   2   18.60    3.20
  -2  -9  -2   12.20    4.30
  -2  -9  -2   14.40    5.00
   2  -9   2   15.90    3.80
   2  -9   2    6.70    6.30
  -2  -9  -2   15.20    4.10
  -2  -9  -2   18.70    6.40
   2  -9   2   28.50    7.30
  -2  -9  -2   15.50    4.90
  -2  -9  -2   22.90    6.30
  -2  -9  -2    7.90    4.50
  -2  -9  -2   22.20    4.50
   2  -9   2   26.80    6.20
  -2  -9  -2   15.20    5.90
   2  -9   2   13.50    5.70
   2  -9   2    3.00    4.40
   2   9   3    3.10    2.90
   2   9   3    2.90    5.10
  -2   9  -3    4.20    4.80
  -2   9  -3    6.50    5.60
   2   9   3    1.70    3.50
  -2   9  -3   -1.40    5.30
  -2   9  -3    1.60    3.30
  -2   9  -3    1.60    5.70
  -2   9  -3    2.90    4.30
   2   9   3   -0.80    4.00
   2   9   3   -2.30    5.30
  -2  -9  -3   -1.80    3.20
  -2  -9  -3    1.10    3.60
   2  -9   3    2.40    4.00
   2  -9   3   -0.90    4.30
   2  -9   3    1.70    5.60
   2  -9   3    7.80    6.50
  -2  -9  -3   -4.20    2.90
   2  -9   3   -4.20    4.50
  -2  -9  -3   -0.60    2.90
  -2  -9  -3    0.80    5.20
  -2  -9  -3   -2.60    3.00
  -2  -9  -3   -3.30    3.40
   2  -9   3    2.90    2.30
   2  -9   3    3.70    4.60
  -2  -9  -3   -4.30    5.20
  -2   9  -4   33.90    9.60
   2   9   4   37.80    5.40
   2   9   4   33.70    5.50
  -2   9  -4   28.40    8.30
  -2   9  -4   58.19   11.30
  -2   9  -4   30.50    8.30
   2   9   4   32.40    8.90
   2   9   4   48.10    7.80
   2  -9   4   50.69    9.00
   2  -9   4   44.10   10.10
   2  -9   4   38.30    7.20
  -2  -9  -4   39.70    6.00
   2  -9   4   52.49    9.20
  -2  -9  -4   35.40    5.90
  -2  -9  -4   45.30    8.00
   2  -9   4   45.50    8.40
  -2  -9  -4   33.70    8.90
  -2  -9  -4   33.40    5.80
   2  -9   4   43.30   10.10
  -2  -9  -4   38.70    6.00
  -2  -9  -4   27.90    7.30
   2  -9   4   23.00    6.90
  -2   9  -5   12.90    7.60
  -2   9  -5   17.80    6.70
   2   9   5    1.90    6.40
  -2   9  -5   15.80    8.50
  -2   9  -5   12.70    7.20
   2  -9   5   10.90    7.60
   2  -9   5   10.00    5.50
   2  -9   5   15.50    7.90
  -2  -9  -5    5.30    2.00
  -2  -9  -5   15.90    5.80
  -2  -9  -5   12.80    7.10
   2  -9   5    0.00    5.40
  -2  -9  -5   11.40    3.20
  -2  -9  -5    9.30    2.20
  -2  -9  -5   17.70    7.30
  -2  -9  -5   10.60    3.20
   2  -9   5   16.00    5.00
   2  -9   5    7.50    6.40
  -2   9  -6    5.80    5.90
  -2   9  -6   -0.80    6.40
  -2   9  -6   -7.50    4.90
  -2   9  -6   -1.60    7.50
  -2   9  -6    2.90    7.00
   2   9   6    3.70    6.50
  -2  -9  -6   -1.40    5.50
  -2  -9  -6    1.40    4.60
   2  -9   6   -1.60    8.20
  -2  -9  -6   -0.20    2.30
   2  -9   6   -0.50    5.10
  -2  -9  -6   -2.50    6.60
   2  -9   6   -9.70    4.90
  -2  -9  -6    1.30    2.40
   2  -9   6   -0.80    4.10
   2  -9   6    1.30    5.30
  -2   9  -7    5.90    8.30
  -2   9  -7    1.00    6.90
  -2   9  -7   -6.10    6.80
   2   9   7   -2.30    6.90
  -2   9  -7    3.10    7.60
  -2   9  -7    5.60    6.30
   2  -9   7   14.10    9.40
  -2  -9  -7    0.30    2.10
   2  -9   7    2.20    2.80
   2  -9   7  -10.30    7.40
   2  -9   7   -5.00    5.30
  -2  -9  -7   -5.70    6.60
  -2  -9  -7    1.50    2.20
   2  -9   7   -1.40    5.80
  -2  -9  -7    3.90    5.20
  -2  -9  -7    0.00    6.50
   2   9   8   -8.10    6.30
  -2   9  -8   -5.40    9.70
  -2   9  -8   -3.30    8.80
  -2   9  -8   -1.20    8.70
  -2   9  -8   -0.20    7.70
  -2   9  -8   -6.30    7.00
   2  -9   8    6.70    9.20
   2  -9   8    5.90   11.80
   2  -9   8   -1.60    7.70
   2  -9   8    3.30    6.60
  -2  -9  -8   -0.10    5.30
  -2  -9  -8   -2.30    8.30
  -2  -9  -8  -10.00    6.20
   2  10  -8   43.20   11.90
   2  10  -8   73.69   12.30
  -2  10   8   25.00   11.10
   2  10  -8   42.30   13.80
  -2 -10   8   57.49   13.40
   2 -10  -8   43.10   11.10
  -2 -10   8   45.30   23.40
   2 -10  -8   57.69   12.50
  -2 -10   8   36.80    9.60
   2 -10  -8   38.70    6.60
  -2 -10   8   42.70    7.80
  -2 -10   8   39.20    9.10
   2  10  -7   18.80    8.30
   2  10  -7   20.20    8.40
   2  10  -7   13.50    8.20
   2  10  -7    9.20    8.50
  -2  10   7   32.80    9.80
   2  10  -7   32.60   11.40
  -2 -10   7   28.60   11.60
   2 -10  -7   19.70    8.60
  -2 -10   7   26.20    7.80
  -2 -10   7   19.00    5.60
  -2 -10   7   12.20    6.10
   2 -10  -7   16.00    4.70
   2 -10  -7   13.50    4.30
  -2 -10   7   30.20   10.40
   2 -10  -7   12.30    7.40
  -2 -10   7   31.80    9.50
   2  10  -6   69.99   12.30
   2  10  -6   68.59   13.60
  -2  10   6   80.89   14.60
  -2  10   6   90.79   15.60
   2  10  -6   74.69   14.80
   2  10  -6   67.69   12.80
  -2 -10   6  104.09   16.60
   2 -10  -6   83.59   10.40
  -2 -10   6   87.89   11.80
   2 -10  -6   75.99   10.40
   2 -10  -6   89.29   15.00
  -2 -10   6   65.69   12.50
  -2 -10   6   88.99   13.60
  -2 -10   6   70.29   11.80
   2 -10  -6   78.79   13.50
  -2 -10   6   78.19   14.70
   2  10  -5   49.50   12.10
  -2  10   5   74.79   12.80
  -2  10   5   49.20   11.10
  -2  10   5   61.39    7.60
   2  10  -5   77.79   12.60
  -2  10   5   61.39    7.50
   2 -10  -5   51.49    8.50
   2 -10  -5   56.89    8.20
  -2 -10   5   47.20   11.50
  -2 -10   5   52.29    9.80
   2 -10  -5   51.69    8.20
  -2 -10   5   57.99    9.20
   2 -10  -5   78.59   11.30
   2 -10  -5   56.29   12.20
  -2 -10   5   40.00   12.10
  -2 -10   5   74.89   10.40
   2 -10  -5   57.69   11.30
  -2  10   4  336.87   38.20
  -2  10   4  310.37   35.50
   2  10  -4  400.46   39.30
   2  10  -4  336.87   37.40
   2  10  -4  319.07   38.50
   2  10  -4  337.37   35.40
  -2  10   4  315.57   36.80
   2 -10  -4  309.67   36.00
  -2 -10   4  337.87   37.30
  -2 -10   4  306.97   35.30
   2 -10  -4  360.36   36.30
   2 -10  -4  283.67   35.40
  -2 -10   4  331.27   36.70
   2 -10  -4  306.47   38.20
  -2 -10   4  320.47   37.10
   2 -10  -4  316.87   37.30
  -2 -10   4  311.67   38.60
  -2 -10   4  414.46   40.00
  -2 -10   4  258.27   35.30
   2 -10  -4  269.37   37.00
   2 -10  -4  293.37   35.60
   2  10  -3  378.26   44.80
   2  10  -3  429.06   43.40
  -2  10   3  421.36   44.80
  -2  10   3  424.56   43.10
   2  10  -3  417.06   44.30
  -2  10   3  351.06   43.90
  -2  10   3  353.36   43.50
   2  10  -3  423.76   45.30
  -2  10   3  420.16   43.00
   2  10  -3  374.06   42.60
   2  10  -3  423.86   44.10
   2 -10  -3  376.96   43.80
  -2 -10   3  382.46   44.00
   2 -10  -3  319.37   44.40
   2 -10  -3  359.76   42.40
  -2 -10   3  389.36   43.20
  -2 -10   3  369.66   42.40
   2 -10  -3  371.66   42.70
   2 -10  -3  312.17   43.00
   2 -10  -3  316.07   43.50
  -2 -10   3  331.97   44.60
  -2 -10   3  370.96   43.90
   2 -10  -3  443.26   43.60
   2  10  -2    6.40    5.30
  -2  10   2    7.50    3.10
   2  10  -2    5.20    5.50
  -2  10   2   -3.70    4.20
   2  10  -2    4.60    4.90
  -2  10   2    3.60    2.80
  -2  10   2   -1.10    5.40
   2  10  -2   12.00    6.50
  -2  10   2   -1.30    4.40
   2  10  -2    6.50    5.10
   2  10  -2    0.40    3.20
  -2  10   2    1.80    4.50
  -2  10   2    1.00    4.40
  -2 -10   2   -2.90    3.70
  -2 -10   2    1.70    1.60
   2 -10  -2   -7.20    5.50
   2 -10  -2    4.40    4.90
  -2 -10   2    1.50    3.50
  -2 -10   2    7.00    5.80
   2 -10  -2    3.00    3.80
   2 -10  -2   -4.50    3.40
   2 -10  -2   -0.70    3.40
   2 -10  -2   -0.30    4.40
  -2 -10   2   -6.10    5.70
   2 -10  -2    5.20    4.30
  -2 -10   2    3.30    4.90
   2 -10  -2    4.10    4.20
  -2 -10   2   -3.90    4.20
  -2 -10   2   -1.40    4.70
   2  10  -1    3.10    4.80
  -2  10   1   -3.90    4.20
  -2  10   1    0.90    4.00
   2  10  -1   -1.80    4.20
  -2  10   1   -0.30    4.30
   2  10  -1    6.10    5.00
   2  10  -1   -4.30    3.80
  -2  10   1    1.30    5.00
   2  10  -1    8.80    5.20
   2  10  -1   -4.70    3.90
  -2  10   1   -2.70    3.50
  -2  10   1    0.90    3.60
  -2  10   1    4.60    4.50
   2 -10  -1    0.00    4.50
  -2 -10   1   -0.20    1.30
   2 -10  -1    5.80    5.10
   2 -10  -1    8.10    4.30
  -2 -10   1    3.40    4.10
  -2 -10   1    2.80    1.20
  -2 -10   1   -2.50    4.80
   2 -10  -1   -4.10    3.90
  -2 -10   1   -4.50    3.80
  -2 -10   1   -9.00    4.10
  -2 -10   1    0.60    5.00
   2 -10  -1    0.30    5.50
  -2 -10   1   -4.00    5.40
   2 -10  -1   -0.80    4.00
  -2 -10   1   -3.20    4.10
   2 -10  -1   -2.80    4.30
  -2  10   0   15.40    5.30
  -2  10   0   25.60    6.10
   2  10   0   13.70    5.90
  -2  10   0   18.80    5.20
   2  10   0   15.10    5.70
   2  10   0   20.80    6.50
   2  10   0   16.40    5.80
  -2  10   0   18.60    6.00
  -2  10   0   22.80    6.90
   2  10   0   15.20    4.40
  -2  10   0   12.10    5.90
   2  10   0   21.40    5.20
  -2  10   0   20.40    5.00
  -2 -10   0   18.40    6.40
   2 -10   0   28.30    7.30
  -2 -10   0    6.00    5.10
   2 -10   0    7.50    4.70
  -2 -10   0   19.30    5.30
   2 -10   0   23.50    5.70
  -2 -10   0   19.70    5.60
  -2 -10   0    7.30    5.60
   2 -10   0   13.60    5.90
   2 -10   0   11.20    5.20
   2 -10   0   12.30    5.60
  -2 -10   0   16.60    3.00
  -2 -10   0   14.30    5.40
  -2 -10   0   14.60    6.80
   2 -10   0    9.20    5.90
  -2  10  -1    7.90    5.70
  -2  10  -1   25.90    5.50
   2  10   1   18.00    6.00
   2  10   1   13.60    4.10
   2  10   1   29.70    6.40
  -2  10  -1    3.50    4.90
  -2  10  -1   17.90    5.50
  -2  10  -1   19.90    6.80
  -2  10  -1   14.50    4.80
  -2  10  -1   14.40    5.10
  -2 -10  -1   12.50    6.40
   2 -10   1   20.50    7.10
  -2 -10  -1    8.80    5.30
   2 -10   1   10.60    4.40
   2 -10   1    9.10    5.70
  -2 -10  -1   15.90    5.20
   2 -10   1   19.70    5.90
   2 -10   1   15.90    6.10
  -2 -10  -1   17.00    5.80
   2 -10   1   15.20    5.70
  -2 -10  -1   10.10    4.30
  -2 -10  -1   18.80    6.00
  -2 -10  -1   20.70    6.40
   2 -10   1   11.80    5.10
  -2 -10  -1   13.60    4.70
  -2 -10  -1   22.00    7.20
  -2  10  -2    0.40    5.50
  -2  10  -2   10.50    6.50
   2  10   2   11.30    4.90
  -2  10  -2   16.00    6.60
   2  10   2    9.40    5.40
   2  10   2   18.70    3.10
   2  10   2    8.00    2.70
  -2  10  -2    6.60    5.20
   2  10   2   18.50    5.10
  -2  10  -2   14.90    5.50
  -2  10  -2   13.90    4.90
   2  10   2    4.90    5.40
   2  10   2    8.80    5.10
   2 -10   2   -3.00    5.00
   2 -10   2   14.80    7.60
   2 -10   2   15.00    5.30
   2 -10   2   14.30    5.80
  -2 -10  -2   18.30    6.40
   2 -10   2   11.70    6.60
  -2 -10  -2    7.00    4.50
   2 -10   2    7.00    5.40
  -2 -10  -2   17.30    5.70
  -2 -10  -2    9.00    3.90
  -2 -10  -2    6.90    6.50
  -2 -10  -2   11.20    3.90
  -2 -10  -2   10.10    4.40
  -2 -10  -2   13.50    6.40
   2 -10   2    8.90    3.70
  -2 -10  -2   12.50    5.40
   2  10   3   29.30    8.10
  -2  10  -3   31.40    6.30
   2  10   3   27.70    8.10
  -2  10  -3   58.89    9.10
   2  10   3   41.90    7.80
  -2  10  -3   20.00    8.60
   2  10   3   31.70    6.70
  -2  10  -3   51.19    9.10
   2  10   3   30.90    6.10
  -2  10  -3   30.60    9.20
  -2  10  -3   34.50    7.60
   2 -10   3   39.50    5.60
   2 -10   3   37.10    7.70
   2 -10   3   46.80   10.50
  -2 -10  -3   51.09    9.80
  -2 -10  -3   37.40    8.10
   2 -10   3   40.70    8.20
   2 -10   3   21.30    8.50
  -2 -10  -3   16.40    8.10
  -2 -10  -3   23.70    6.10
  -2 -10  -3   34.90    7.20
  -2 -10  -3   35.80    6.20
  -2 -10  -3   30.30    6.70
   2 -10   3   31.90    8.10
  -2 -10  -3   32.20    6.40
   2  10   4   95.19   13.60
   2  10   4   90.69   15.70
  -2  10  -4  143.89   19.20
   2  10   4   96.89   18.60
  -2  10  -4   98.89   14.40
   2  10   4   91.89   13.40
  -2  10  -4  118.29   18.10
  -2  10  -4   99.29   16.10
  -2  10  -4  113.39   16.30
  -2 -10  -4  128.19   16.40
  -2 -10  -4  106.19   17.00
   2 -10   4  119.79   16.40
  -2 -10  -4  131.59   16.20
   2 -10   4  104.19   15.30
   2 -10   4  123.39   18.80
  -2 -10  -4  119.49   14.10
  -2 -10  -4  128.69   14.20
   2 -10   4  106.89   15.20
   2 -10   4  125.19   16.00
   2 -10   4  170.88   19.40
   2 -10   4  110.09   16.20
  -2 -10  -4  113.89   14.30
  -2  10  -5  128.49   20.20
  -2  10  -5  165.78   24.80
  -2  10  -5  135.89   16.40
  -2  10  -5  132.69   18.80
  -2  10  -5  143.99   20.70
   2  10   5  110.09   19.00
  -2 -10  -5  108.39   15.70
   2 -10   5  153.78   18.30
  -2 -10  -5  109.89   15.10
  -2 -10  -5  146.79   15.60
   2 -10   5  204.08   22.70
  -2 -10  -5  147.79   15.90
   2 -10   5  160.88   17.90
   2 -10   5  108.49   19.20
  -2 -10  -5  142.89   19.90
   2 -10   5  124.39   17.80
  -2 -10  -5  136.49   18.20
   2  10   6    1.40    7.40
  -2  10  -6    9.50    8.80
  -2  10  -6    8.50    8.70
  -2  10  -6    7.80    6.80
  -2  10  -6   21.40    7.50
  -2  10  -6    5.00    6.20
  -2  10  -6    6.20    3.40
   2 -10   6   14.70    4.90
  -2 -10  -6   11.80    5.80
   2 -10   6   17.20    6.60
  -2 -10  -6   16.80    8.60
  -2 -10  -6    9.10    3.70
   2 -10   6   11.30    8.00
   2 -10   6    3.80    7.50
   2 -10   6   23.40   10.50
  -2 -10  -6    9.40    3.30
  -2 -10  -6   12.50    7.40
  -2  10  -7   28.50    9.30
   2  10   7   23.30   10.60
  -2  10  -7   21.10    4.10
  -2  10  -7    1.60   10.00
  -2  10  -7   38.00    9.20
  -2  10  -7   23.10    9.20
  -2  10  -7   -3.40    8.00
   2 -10   7   17.00    5.10
   2 -10   7   25.80    7.60
  -2 -10  -7   25.60    8.30
  -2 -10  -7   29.00    4.30
   2 -10   7    8.10    8.90
   2 -10   7   45.00   12.10
   2 -10   7   23.80   10.20
  -2 -10  -7   36.80   12.00
   2 -10   7   27.00    8.50
  -2 -10  -7   21.10    4.20
  -2  10  -8    6.40   10.20
   2  10   8   18.70   10.10
  -2  10  -8   25.30   10.00
  -2  10  -8   28.80   10.40
  -2  10  -8   25.80   10.00
   2 -10   8    9.20    9.60
  -2 -10  -8   32.20    8.60
   2 -10   8   19.40    7.50
  -2 -10  -8   11.10    8.10
  -2 -10  -8    9.70    3.10
  -2 -10  -8   19.40   11.00
   2 -10   8   13.60   12.00
   2 -10   8   22.50    8.50
  -2 -10  -8   14.60    2.90
   2  11  -7   10.90    9.40
   2  11  -7   40.10   10.90
  -2  11   7   19.60   10.20
   2  11  -7   16.80    9.90
   2  11  -7   19.10   11.60
   2 -11  -7   31.80    9.00
   2 -11  -7   31.00   10.00
  -2 -11   7   48.70   12.60
  -2 -11   7   31.30    9.60
   2 -11  -7   19.10    5.10
  -2 -11   7   19.70    6.30
  -2 -11   7   25.80    7.40
   2 -11  -7   14.10    5.10
  -2 -11   7   23.00    8.50
   2  11  -6   50.49   10.30
   2  11  -6   20.80   10.00
   2  11  -6   31.40    9.70
  -2  11   6   27.00    9.30
  -2  11   6   43.30   10.90
   2  11  -6   57.39   10.00
  -2 -11   6   43.50    8.40
   2 -11  -6   32.60    6.50
   2 -11  -6   42.70    6.50
  -2 -11   6   36.90    7.60
   2 -11  -6   31.40    4.60
  -2 -11   6   31.80    8.20
   2 -11  -6   41.90   10.50
  -2 -11   6   33.20    9.50
   2 -11  -6   30.80    4.60
  -2 -11   6   34.20   11.50
   2  11  -5  221.28   36.00
   2  11  -5  191.08   33.20
  -2  11   5  218.08   32.30
  -2  11   5  260.47   29.30
   2  11  -5  284.17   32.40
  -2  11   5  239.38   32.90
  -2 -11   5  264.27   29.80
  -2 -11   5  300.77   30.70
   2 -11  -5  238.78   30.00
  -2 -11   5  174.88   32.80
   2 -11  -5  270.87   32.50
  -2 -11   5  310.67   32.50
   2 -11  -5  267.27   30.20
   2 -11  -5  249.38   29.90
  -2 -11   5  333.57   32.20
   2 -11  -5  266.47   30.00
  -2 -11   5  285.47   34.70
  -2 -11   5  289.37   31.40
  -2  11   4   28.00    5.40
   2  11  -4   26.00    9.20
[truncated: 2,298,380 more chars]
