# Supplementary material for: Reenvisioning the De Mayo Reaction: A Boron‐Enabled Cycloaddition Approach
Source: Angew Chem Int Ed Engl. 2026 Jun 3;65(29):e25317. doi: 10.1002/anie.202525317 (PMC13360748; doi:10.1002/anie.202525317)
Supplement: Supplementary file 2 — Supporting File 2: anie72919‐sup‐0002‐DataFile.zip. [file ANIE-65-e25317-s002.zip › 26272.cif]

 
data_26272
 
_audit_creation_method            'SHELXL-2019/3'
_shelx_SHELXL_version_number      '2019/3'
_chemical_name_systematic         ?
_chemical_name_common             ?
_chemical_melting_point           ?
_chemical_formula_moiety          'C30 H34 B N O3'
_chemical_formula_sum
 'C30 H34 B N O3' 
_chemical_formula_weight          467.39

loop_
 _atom_type_symbol
 _atom_type_description
 _atom_type_scat_dispersion_real
 _atom_type_scat_dispersion_imag
 _atom_type_scat_source
 'C'  'C'   0.0181   0.0091
 'International Tables Vol C Tables 4.2.6.8 and 6.1.1.4'
 'H'  'H'   0.0000   0.0000
 'International Tables Vol C Tables 4.2.6.8 and 6.1.1.4'
 'B'  'B'   0.0090   0.0039
 'International Tables Vol C Tables 4.2.6.8 and 6.1.1.4'
 'N'  'N'   0.0311   0.0180
 'International Tables Vol C Tables 4.2.6.8 and 6.1.1.4'
 'O'  'O'   0.0492   0.0322
 'International Tables Vol C Tables 4.2.6.8 and 6.1.1.4'
 
_space_group_crystal_system       monoclinic
_space_group_IT_number            7
_space_group_name_H-M_alt         'P n'
_space_group_name_Hall            'P -2yac'
 
_shelx_space_group_comment
;
The symmetry employed for this shelxl refinement is uniquely defined
by the following loop, which should always be used as a source of
symmetry information in preference to the above space-group names.
They are only intended as comments.
;
 
loop_
 _space_group_symop_operation_xyz
 'x, y, z'
 'x+1/2, -y, z+1/2'
 
_cell_length_a                    6.4173(7)
_cell_length_b                    12.0768(12)
_cell_length_c                    16.6136(17)
_cell_angle_alpha                 90
_cell_angle_beta                  98.849(6)
_cell_angle_gamma                 90
_cell_volume                      1272.2(2)
_cell_formula_units_Z             2
_cell_measurement_temperature     153(2)
_cell_measurement_reflns_used      8611
_cell_measurement_theta_min        3.66
_cell_measurement_theta_max       68.21
 
_exptl_crystal_description        plate
_exptl_crystal_colour             colorless
_exptl_crystal_density_meas       ?
_exptl_crystal_density_method     ?
_exptl_crystal_density_diffrn     1.220          
_exptl_crystal_F_000              500
_exptl_transmission_factor_min    ?
_exptl_transmission_factor_max    ?
_exptl_crystal_size_max           0.234
_exptl_crystal_size_mid           0.119
_exptl_crystal_size_min           0.040
_exptl_absorpt_coefficient_mu     0.605
_shelx_estimated_absorpt_T_min    0.871
_shelx_estimated_absorpt_T_max    0.976
_exptl_absorpt_correction_type    multi-scan
_exptl_absorpt_correction_T_min   0.4793    
_exptl_absorpt_correction_T_max   0.7531
_exptl_absorpt_process_details  
;
L. Krause, R. Herbst-Irmer, G.M. Sheldrick, D. Stalke:
Comparison of silver and molybdenum microfocus X-ray sources for 
single-crystal structure determination.
J. Appl. Cryst. (2015), 48, 3-10. doi:10.1107/S1600576714022985
;
_exptl_absorpt_special_details    ?
_diffrn_ambient_temperature       153(2)
_diffrn_radiation_wavelength      1.54178
_diffrn_radiation_type            CuK\a
_diffrn_source                   'microfocus sealed tube'
_diffrn_source_type              'Incoatec I\mS Diamond'
_diffrn_radiation_monochromator  'multilayer mirror'
_diffrn_measurement.device       'KAPPA diffractometer'
_diffrn_measurement_device_type  'Bruker D8 VENTURE'
_diffrn_measurement_method       '\w and \f scans'
_diffrn_measurement_details  
;  
 1 deg frames measured between 20 and 1 s, 
 detector distance 40 mm' 
;
_diffrn_detector_area_resol_mean  7.3910
_diffrn_reflns_number             15916
_diffrn_reflns_av_unetI/netI      0.0770
_diffrn_reflns_av_R_equivalents   0.0952
_diffrn_reflns_limit_h_min        -7
_diffrn_reflns_limit_h_max        7
_diffrn_reflns_limit_k_min        -14
_diffrn_reflns_limit_k_max        14
_diffrn_reflns_limit_l_min        -19
_diffrn_reflns_limit_l_max        20
_diffrn_reflns_theta_min          3.660
_diffrn_reflns_theta_max          68.407
_diffrn_reflns_theta_full         67.679
_diffrn_measured_fraction_theta_max   0.995
_diffrn_measured_fraction_theta_full  0.997
_diffrn_reflns_Laue_measured_fraction_max    0.995
_diffrn_reflns_Laue_measured_fraction_full   0.997
_diffrn_reflns_point_group_measured_fraction_max   0.878
_diffrn_reflns_point_group_measured_fraction_full  0.885
_reflns_number_total              4124
_reflns_number_gt                 3757
_reflns_threshold_expression      'I > 2\s(I)'
_reflns_Friedel_coverage          0.760
_reflns_Friedel_fraction_max      0.761
_reflns_Friedel_fraction_full     0.772
 
_reflns_special_details
;
 Reflections were merged by SHELXL according to the crystal
 class for the calculation of statistics and refinement.
 
 _reflns_Friedel_fraction is defined as the number of unique
 Friedel pairs measured divided by the number that would be
 possible theoretically, ignoring centric projections and
 systematic absences.
;
 
_computing_data_collection  'Bruker Instrument Service v8.5.1.2 (2024)'
_computing_cell_refinement       'SAINT V8.41 (Bruker AXS, 2019)'
_computing_data_reduction        'SAINT V8.41 (Bruker AXS, 2019)'
_computing_structure_solution    'SHELXT 2018/2 (Sheldrick, 2018)'
_computing_structure_refinement  'SHELXL-2019/2 (Sheldrick, 2019)'
_computing_molecular_graphics    
;
C. B. H\"ubschle, G. M. Sheldrick, B. Dittrich:
ShelXle: a Qt graphical user interface for SHELXL.
J. Appl. Cryst., 44, (2011) 1281-1284.
;
_computing_publication_material 'APEX6 v2024.9-0 (Bruker AXS, 2024)'
_refine_special_details           ?
_refine_ls_structure_factor_coef  Fsqd
_refine_ls_matrix_type            full
_refine_ls_weighting_scheme       calc
_refine_ls_weighting_details
'w=1/[\s^2^(Fo^2^)+(0.0742P)^2^+0.0390P] where P=(Fo^2^+2Fc^2^)/3'
_atom_sites_solution_primary      dual
_atom_sites_solution_secondary    difmap
_atom_sites_solution_hydrogens    geom
_refine_ls_hydrogen_treatment     constr
_refine_ls_extinction_method      none
_refine_ls_extinction_coef        .
_refine_ls_abs_structure_details
;
 Flack x determined using 1383 quotients [(I+)-(I-)]/[(I+)+(I-)]
 (Parsons, Flack and Wagner, Acta Cryst. B69 (2013) 249-259).
;
_refine_ls_abs_structure_Flack    0.1(2)
_chemical_absolute_configuration  ad
_refine_ls_number_reflns          4124
_refine_ls_number_parameters      315
_refine_ls_number_restraints      339
_refine_ls_R_factor_all           0.0564
_refine_ls_R_factor_gt            0.0455
_refine_ls_wR_factor_ref          0.1174
_refine_ls_wR_factor_gt           0.1118
_refine_ls_goodness_of_fit_ref    1.070
_refine_ls_restrained_S_all       1.029
_refine_ls_shift/su_max           0.000
_refine_ls_shift/su_mean          0.000
 
loop_
 _atom_site_label
 _atom_site_type_symbol
 _atom_site_fract_x
 _atom_site_fract_y
 _atom_site_fract_z
 _atom_site_U_iso_or_equiv
 _atom_site_adp_type
 _atom_site_occupancy
 _atom_site_site_symmetry_order  
 _atom_site_calc_flag
 _atom_site_refinement_flags_posn
 _atom_site_refinement_flags_adp
 _atom_site_refinement_flags_occupancy
 _atom_site_disorder_assembly
 _atom_site_disorder_group
O1 O 0.8232(3) 0.71044(15) 0.34137(12) 0.0270(4) Uani 1 1 d . . . . .
O2 O 0.8919(3) 0.83354(16) 0.44662(12) 0.0288(4) Uani 1 1 d . . . . .
O3 O 0.3701(3) 0.66647(16) 0.45566(13) 0.0302(5) Uani 1 1 d . . . . .
N1 N 0.5453(4) 0.7531(2) 0.56629(15) 0.0280(5) Uani 1 1 d . . . . .
H1N H 0.663036 0.754678 0.601325 0.034 Uiso 1 1 calc R U . . .
C1 C 0.9063(4) 0.6267(2) 0.48662(16) 0.0239(5) Uani 1 1 d . . . . .
H1 H 1.026280 0.640682 0.531452 0.029 Uiso 1 1 calc R U . . .
C2 C 0.7016(4) 0.5876(2) 0.52003(15) 0.0207(5) Uani 1 1 d . . . . .
C3 C 0.6815(4) 0.4930(2) 0.45398(16) 0.0241(5) Uani 1 1 d . . . . .
H3 H 0.596835 0.521804 0.402682 0.029 Uiso 1 1 calc R U . . .
C4 C 0.9175(5) 0.5097(2) 0.44886(18) 0.0286(6) Uani 1 1 d . . . . .
H4A H 0.949610 0.510580 0.392465 0.034 Uiso 1 1 calc R U . . .
H4B H 1.011732 0.457959 0.483446 0.034 Uiso 1 1 calc R U . . .
C5 C 0.8258(5) 0.8194(2) 0.30291(18) 0.0270(6) Uani 1 1 d . . . . .
C6 C 0.8073(5) 0.9004(2) 0.37556(17) 0.0281(6) Uani 1 1 d . . . . .
C7 C 0.6457(6) 0.8245(3) 0.2328(2) 0.0401(7) Uani 1 1 d . . . . .
H7A H 0.632976 0.899951 0.210997 0.060 Uiso 1 1 calc R U . . .
H7B H 0.514248 0.803561 0.252066 0.060 Uiso 1 1 calc R U . . .
H7C H 0.673018 0.773144 0.189960 0.060 Uiso 1 1 calc R U . . .
C8 C 1.0367(6) 0.8298(3) 0.2720(2) 0.0381(7) Uani 1 1 d . . . . .
H8A H 1.046677 0.903009 0.247416 0.057 Uiso 1 1 calc R U . . .
H8B H 1.047011 0.772414 0.231107 0.057 Uiso 1 1 calc R U . . .
H8C H 1.151869 0.820723 0.317612 0.057 Uiso 1 1 calc R U . . .
C9 C 0.5813(5) 0.9267(3) 0.3848(2) 0.0359(7) Uani 1 1 d . . . . .
H9A H 0.517932 0.973494 0.339331 0.054 Uiso 1 1 calc R U . . .
H9B H 0.578982 0.965988 0.436265 0.054 Uiso 1 1 calc R U . . .
H9C H 0.500962 0.857724 0.384740 0.054 Uiso 1 1 calc R U . . .
C10 C 0.9359(6) 1.0057(3) 0.3769(2) 0.0391(7) Uani 1 1 d . . . . .
H10A H 0.891764 1.047355 0.326515 0.059 Uiso 1 1 calc R U . . .
H10B H 1.085803 0.986942 0.381237 0.059 Uiso 1 1 calc R U . . .
H10C H 0.913389 1.050974 0.423737 0.059 Uiso 1 1 calc R U . . .
C11 C 0.5197(4) 0.6716(2) 0.50991(16) 0.0203(5) Uani 1 1 d . . . . .
C12 C 0.3886(5) 0.8384(2) 0.57202(18) 0.0283(6) Uani 1 1 d D . . . .
H12A H 0.287753 0.840163 0.520546 0.034 Uiso 1 1 calc R U . A 1
H12B H 0.459607 0.911289 0.578689 0.034 Uiso 1 1 calc R U . A 1
C13 C 0.266(2) 0.8197(15) 0.6434(8) 0.0276(11) Uani 0.69(4) 1 d DG . P B 1
C14 C 0.343(2) 0.7510(13) 0.7083(8) 0.0370(14) Uani 0.69(4) 1 d G . P B 1
H14 H 0.474690 0.714383 0.709259 0.044 Uiso 0.69(4) 1 calc R U P B 1
C15 C 0.228(3) 0.7360(11) 0.7719(7) 0.044(2) Uani 0.69(4) 1 d G . P B 1
H15 H 0.281146 0.689113 0.816265 0.053 Uiso 0.69(4) 1 calc R U P B 1
C16 C 0.036(2) 0.7896(13) 0.7705(7) 0.042(3) Uani 0.69(4) 1 d G . P B 1
H16 H -0.042386 0.779369 0.813941 0.050 Uiso 0.69(4) 1 calc R U P B 1
C17 C -0.0410(15) 0.8583(14) 0.7056(8) 0.038(2) Uani 0.69(4) 1 d G . P B 1
H17 H -0.172376 0.894898 0.704610 0.046 Uiso 0.69(4) 1 calc R U P B 1
C18 C 0.0739(18) 0.8733(14) 0.6420(8) 0.0338(14) Uani 0.69(4) 1 d G . P B 1
H18 H 0.021166 0.920170 0.597602 0.041 Uiso 0.69(4) 1 calc R U P B 1
C13D C 0.252(5) 0.827(3) 0.6378(18) 0.0276(11) Uani 0.31(4) 1 d DG . P B 2
C14D C 0.303(4) 0.757(3) 0.7046(19) 0.0370(14) Uani 0.31(4) 1 d G . P B 2
H14D H 0.427411 0.713457 0.709712 0.044 Uiso 0.31(4) 1 calc R U P B 2
C15D C 0.172(4) 0.751(2) 0.7638(13) 0.044(2) Uani 0.31(4) 1 d G . P B 2
H15D H 0.207092 0.703880 0.809397 0.053 Uiso 0.31(4) 1 calc R U P B 2
C16D C -0.010(4) 0.8153(19) 0.7562(13) 0.042(3) Uani 0.31(4) 1 d G . P B 2
H16D H -0.099517 0.811439 0.796702 0.050 Uiso 0.31(4) 1 calc R U P B 2
C17D C -0.061(3) 0.8849(19) 0.6895(15) 0.038(2) Uani 0.31(4) 1 d G . P B 2
H17D H -0.185809 0.928574 0.684322 0.046 Uiso 0.31(4) 1 calc R U P B 2
C18D C 0.070(5) 0.891(3) 0.6303(15) 0.0338(14) Uani 0.31(4) 1 d G . P B 2
H18D H 0.034509 0.938152 0.584636 0.041 Uiso 0.31(4) 1 calc R U P B 2
C19 C 0.7337(4) 0.5407(2) 0.60605(16) 0.0219(5) Uani 1 1 d . . . . .
C20 C 0.9288(4) 0.5261(2) 0.65339(17) 0.0275(6) Uani 1 1 d . . . . .
H20 H 1.052155 0.550716 0.633663 0.033 Uiso 1 1 calc R U . . .
C21 C 0.9467(5) 0.4758(3) 0.72959(17) 0.0315(6) Uani 1 1 d . . . . .
H21 H 1.082014 0.465225 0.760899 0.038 Uiso 1 1 calc R U . . .
C22 C 0.7676(5) 0.4410(2) 0.76009(17) 0.0320(6) Uani 1 1 d . . . . .
H22 H 0.779837 0.407261 0.812249 0.038 Uiso 1 1 calc R U . . .
C23 C 0.5726(5) 0.4560(2) 0.71390(17) 0.0298(6) Uani 1 1 d . . . . .
H23 H 0.449246 0.433164 0.734468 0.036 Uiso 1 1 calc R U . . .
C24 C 0.5552(4) 0.5044(2) 0.63739(17) 0.0258(6) Uani 1 1 d . . . . .
H24 H 0.419729 0.513068 0.605722 0.031 Uiso 1 1 calc R U . . .
C25 C 0.5955(5) 0.3813(2) 0.47247(17) 0.0271(6) Uani 1 1 d . . . . .
C26 C 0.7158(6) 0.3028(3) 0.52106(19) 0.0348(6) Uani 1 1 d . . . . .
H26 H 0.859814 0.317477 0.541148 0.042 Uiso 1 1 calc R U . . .
C27 C 0.6256(7) 0.2030(3) 0.5402(2) 0.0432(8) Uani 1 1 d . . . . .
H27 H 0.709076 0.149966 0.572861 0.052 Uiso 1 1 calc R U . . .
C28 C 0.4170(7) 0.1807(3) 0.5122(3) 0.0466(9) Uani 1 1 d . . . . .
H28 H 0.355753 0.113135 0.526273 0.056 Uiso 1 1 calc R U . . .
C29 C 0.2972(6) 0.2571(3) 0.4636(3) 0.0453(8) Uani 1 1 d . . . . .
H29 H 0.153223 0.241918 0.443656 0.054 Uiso 1 1 calc R U . . .
C30 C 0.3871(5) 0.3569(3) 0.44351(19) 0.0335(6) Uani 1 1 d . . . . .
H30 H 0.303782 0.408618 0.409493 0.040 Uiso 1 1 calc R U . . .
B1 B 0.8745(5) 0.7246(3) 0.42329(19) 0.0243(6) Uani 1 1 d . . . . .
 
loop_
 _atom_site_aniso_label
 _atom_site_aniso_U_11
 _atom_site_aniso_U_22
 _atom_site_aniso_U_33
 _atom_site_aniso_U_23
 _atom_site_aniso_U_13
 _atom_site_aniso_U_12
O1 0.0354(11) 0.0223(9) 0.0247(9) 0.0036(7) 0.0089(8) -0.0014(7)
O2 0.0364(11) 0.0257(10) 0.0252(9) 0.0009(7) 0.0079(8) -0.0002(8)
O3 0.0255(10) 0.0346(11) 0.0296(10) -0.0050(8) 0.0017(8) 0.0061(8)
N1 0.0271(12) 0.0276(12) 0.0290(11) -0.0052(9) 0.0033(10) 0.0054(9)
C1 0.0229(13) 0.0261(13) 0.0248(12) 0.0040(10) 0.0106(11) 0.0012(10)
C2 0.0202(12) 0.0211(12) 0.0217(11) 0.0002(9) 0.0064(9) 0.0005(9)
C3 0.0296(14) 0.0241(13) 0.0200(11) 0.0002(10) 0.0079(10) 0.0036(10)
C4 0.0330(15) 0.0287(14) 0.0271(13) 0.0046(10) 0.0145(11) 0.0053(11)
C5 0.0333(15) 0.0220(13) 0.0278(13) 0.0050(10) 0.0117(12) -0.0004(10)
C6 0.0333(15) 0.0242(13) 0.0281(13) 0.0032(10) 0.0089(11) -0.0003(11)
C7 0.049(2) 0.0399(18) 0.0296(14) 0.0062(12) 0.0016(14) 0.0008(14)
C8 0.0467(19) 0.0323(16) 0.0421(16) 0.0052(12) 0.0288(15) -0.0011(12)
C9 0.0385(16) 0.0359(15) 0.0368(15) 0.0060(12) 0.0166(13) 0.0068(12)
C10 0.0478(19) 0.0228(14) 0.0488(18) -0.0003(12) 0.0136(15) -0.0033(12)
C11 0.0220(13) 0.0181(12) 0.0225(11) 0.0010(9) 0.0090(10) -0.0014(9)
C12 0.0349(16) 0.0218(12) 0.0305(13) -0.0021(10) 0.0123(12) 0.0034(10)
C13 0.034(2) 0.025(3) 0.026(2) -0.0067(15) 0.011(2) -0.0045(15)
C14 0.055(5) 0.026(2) 0.0327(19) -0.0017(13) 0.014(3) 0.001(3)
C15 0.073(7) 0.029(4) 0.034(3) -0.001(2) 0.019(4) -0.004(3)
C16 0.061(5) 0.030(5) 0.040(3) -0.008(3) 0.025(4) -0.013(4)
C17 0.038(3) 0.044(6) 0.037(4) -0.013(4) 0.017(3) -0.009(3)
C18 0.0366(17) 0.037(5) 0.029(3) -0.010(2) 0.010(2) -0.002(2)
C13D 0.034(2) 0.025(3) 0.026(2) -0.0067(15) 0.011(2) -0.0045(15)
C14D 0.055(5) 0.026(2) 0.0327(19) -0.0017(13) 0.014(3) 0.001(3)
C15D 0.073(7) 0.029(4) 0.034(3) -0.001(2) 0.019(4) -0.004(3)
C16D 0.061(5) 0.030(5) 0.040(3) -0.008(3) 0.025(4) -0.013(4)
C17D 0.038(3) 0.044(6) 0.037(4) -0.013(4) 0.017(3) -0.009(3)
C18D 0.0366(17) 0.037(5) 0.029(3) -0.010(2) 0.010(2) -0.002(2)
C19 0.0265(13) 0.0205(11) 0.0202(11) -0.0007(9) 0.0086(10) 0.0004(9)
C20 0.0256(14) 0.0326(14) 0.0257(13) 0.0014(10) 0.0081(11) -0.0006(10)
C21 0.0316(15) 0.0382(16) 0.0238(13) 0.0033(11) 0.0014(11) -0.0009(11)
C22 0.0438(17) 0.0311(15) 0.0231(12) 0.0030(10) 0.0117(12) -0.0012(11)
C23 0.0351(15) 0.0287(14) 0.0285(13) 0.0015(11) 0.0142(12) -0.0031(11)
C24 0.0232(13) 0.0258(13) 0.0292(13) 0.0001(10) 0.0070(11) -0.0001(10)
C25 0.0377(15) 0.0227(12) 0.0234(12) -0.0032(9) 0.0130(11) 0.0026(10)
C26 0.0448(17) 0.0245(14) 0.0360(15) -0.0003(11) 0.0085(14) 0.0023(12)
C27 0.064(2) 0.0243(14) 0.0432(17) 0.0043(13) 0.0144(16) 0.0054(14)
C28 0.063(2) 0.0255(16) 0.057(2) -0.0019(13) 0.0293(18) -0.0063(14)
C29 0.0444(19) 0.0332(17) 0.063(2) -0.0039(14) 0.0239(17) -0.0063(14)
C30 0.0348(16) 0.0296(14) 0.0389(15) -0.0025(12) 0.0145(13) 0.0028(11)
B1 0.0217(14) 0.0255(15) 0.0276(14) 0.0022(11) 0.0094(11) 0.0008(10)
 
_geom_special_details
;
 All esds (except the esd in the dihedral angle between two l.s. planes)
 are estimated using the full covariance matrix.  The cell esds are taken
 into account individually in the estimation of esds in distances, angles
 and torsion angles; correlations between esds in cell parameters are only
 used when they are defined by crystal symmetry.  An approximate (isotropic)
 treatment of cell esds is used for estimating esds involving l.s. planes.
;
 
loop_
 _geom_bond_atom_site_label_1
 _geom_bond_atom_site_label_2
 _geom_bond_distance
 _geom_bond_site_symmetry_2
 _geom_bond_publ_flag
O1 B1 1.361(4) . ?
O1 C5 1.464(3) . ?
O2 B1 1.371(4) . ?
O2 C6 1.464(3) . ?
O3 C11 1.213(4) . ?
N1 C11 1.352(3) . ?
N1 C12 1.453(3) . ?
N1 H1N 0.8800 . ?
C1 C4 1.552(4) . ?
C1 C2 1.575(3) . ?
C1 B1 1.575(4) . ?
C1 H1 1.0000 . ?
C2 C19 1.522(3) . ?
C2 C11 1.536(3) . ?
C2 C3 1.576(3) . ?
C3 C25 1.507(4) . ?
C3 C4 1.543(4) . ?
C3 H3 1.0000 . ?
C4 H4A 0.9900 . ?
C4 H4B 0.9900 . ?
C5 C7 1.510(5) . ?
C5 C8 1.524(4) . ?
C5 C6 1.572(4) . ?
C6 C10 1.514(4) . ?
C6 C9 1.515(4) . ?
C7 H7A 0.9800 . ?
C7 H7B 0.9800 . ?
C7 H7C 0.9800 . ?
C8 H8A 0.9800 . ?
C8 H8B 0.9800 . ?
C8 H8C 0.9800 . ?
C9 H9A 0.9800 . ?
C9 H9B 0.9800 . ?
C9 H9C 0.9800 . ?
C10 H10A 0.9800 . ?
C10 H10B 0.9800 . ?
C10 H10C 0.9800 . ?
C12 C13D 1.510(14) . ?
C12 C13 1.536(6) . ?
C12 H12A 0.9900 . ?
C12 H12B 0.9900 . ?
C13 C14 1.3900 . ?
C13 C18 1.3900 . ?
C14 C15 1.3900 . ?
C14 H14 0.9500 . ?
C15 C16 1.3900 . ?
C15 H15 0.9500 . ?
C16 C17 1.3900 . ?
C16 H16 0.9500 . ?
C17 C18 1.3900 . ?
C17 H17 0.9500 . ?
C18 H18 0.9500 . ?
C13D C14D 1.3900 . ?
C13D C18D 1.3900 . ?
C14D C15D 1.3900 . ?
C14D H14D 0.9500 . ?
C15D C16D 1.3900 . ?
C15D H15D 0.9500 . ?
C16D C17D 1.3900 . ?
C16D H16D 0.9500 . ?
C17D C18D 1.3900 . ?
C17D H17D 0.9500 . ?
C18D H18D 0.9500 . ?
C19 C20 1.384(4) . ?
C19 C24 1.400(4) . ?
C20 C21 1.393(4) . ?
C20 H20 0.9500 . ?
C21 C22 1.390(4) . ?
C21 H21 0.9500 . ?
C22 C23 1.376(5) . ?
C22 H22 0.9500 . ?
C23 C24 1.388(4) . ?
C23 H23 0.9500 . ?
C24 H24 0.9500 . ?
C25 C30 1.381(4) . ?
C25 C26 1.399(4) . ?
C26 C27 1.395(5) . ?
C26 H26 0.9500 . ?
C27 C28 1.374(6) . ?
C27 H27 0.9500 . ?
C28 C29 1.381(6) . ?
C28 H28 0.9500 . ?
C29 C30 1.398(4) . ?
C29 H29 0.9500 . ?
C30 H30 0.9500 . ?
 
loop_
 _geom_angle_atom_site_label_1
 _geom_angle_atom_site_label_2
 _geom_angle_atom_site_label_3
 _geom_angle
 _geom_angle_site_symmetry_1
 _geom_angle_site_symmetry_3
 _geom_angle_publ_flag
B1 O1 C5 107.8(2) . . ?
B1 O2 C6 107.3(2) . . ?
C11 N1 C12 123.4(2) . . ?
C11 N1 H1N 118.3 . . ?
C12 N1 H1N 118.3 . . ?
C4 C1 C2 87.86(19) . . ?
C4 C1 B1 115.0(2) . . ?
C2 C1 B1 115.5(2) . . ?
C4 C1 H1 112.1 . . ?
C2 C1 H1 112.1 . . ?
B1 C1 H1 112.1 . . ?
C19 C2 C11 109.8(2) . . ?
C19 C2 C1 116.3(2) . . ?
C11 C2 C1 115.1(2) . . ?
C19 C2 C3 111.7(2) . . ?
C11 C2 C3 115.0(2) . . ?
C1 C2 C3 87.44(19) . . ?
C25 C3 C4 121.5(2) . . ?
C25 C3 C2 120.0(2) . . ?
C4 C3 C2 88.1(2) . . ?
C25 C3 H3 108.5 . . ?
C4 C3 H3 108.5 . . ?
C2 C3 H3 108.5 . . ?
C3 C4 C1 89.43(19) . . ?
C3 C4 H4A 113.7 . . ?
C1 C4 H4A 113.7 . . ?
C3 C4 H4B 113.7 . . ?
C1 C4 H4B 113.7 . . ?
H4A C4 H4B 111.0 . . ?
O1 C5 C7 108.3(2) . . ?
O1 C5 C8 107.0(2) . . ?
C7 C5 C8 110.5(3) . . ?
O1 C5 C6 102.5(2) . . ?
C7 C5 C6 115.3(3) . . ?
C8 C5 C6 112.5(2) . . ?
O2 C6 C10 108.5(2) . . ?
O2 C6 C9 106.0(2) . . ?
C10 C6 C9 110.5(3) . . ?
O2 C6 C5 102.3(2) . . ?
C10 C6 C5 115.4(2) . . ?
C9 C6 C5 113.2(2) . . ?
C5 C7 H7A 109.5 . . ?
C5 C7 H7B 109.5 . . ?
H7A C7 H7B 109.5 . . ?
C5 C7 H7C 109.5 . . ?
H7A C7 H7C 109.5 . . ?
H7B C7 H7C 109.5 . . ?
C5 C8 H8A 109.5 . . ?
C5 C8 H8B 109.5 . . ?
H8A C8 H8B 109.5 . . ?
C5 C8 H8C 109.5 . . ?
H8A C8 H8C 109.5 . . ?
H8B C8 H8C 109.5 . . ?
C6 C9 H9A 109.5 . . ?
C6 C9 H9B 109.5 . . ?
H9A C9 H9B 109.5 . . ?
C6 C9 H9C 109.5 . . ?
H9A C9 H9C 109.5 . . ?
H9B C9 H9C 109.5 . . ?
C6 C10 H10A 109.5 . . ?
C6 C10 H10B 109.5 . . ?
H10A C10 H10B 109.5 . . ?
C6 C10 H10C 109.5 . . ?
H10A C10 H10C 109.5 . . ?
H10B C10 H10C 109.5 . . ?
O3 C11 N1 123.4(2) . . ?
O3 C11 C2 123.3(2) . . ?
N1 C11 C2 113.3(2) . . ?
N1 C12 C13D 117.8(12) . . ?
N1 C12 C13 112.8(6) . . ?
N1 C12 H12A 109.0 . . ?
C13 C12 H12A 109.0 . . ?
N1 C12 H12B 109.0 . . ?
C13 C12 H12B 109.0 . . ?
H12A C12 H12B 107.8 . . ?
C14 C13 C18 120.0 . . ?
C14 C13 C12 121.5(7) . . ?
C18 C13 C12 118.5(7) . . ?
C13 C14 C15 120.0 . . ?
C13 C14 H14 120.0 . . ?
C15 C14 H14 120.0 . . ?
C16 C15 C14 120.0 . . ?
C16 C15 H15 120.0 . . ?
C14 C15 H15 120.0 . . ?
C15 C16 C17 120.0 . . ?
C15 C16 H16 120.0 . . ?
C17 C16 H16 120.0 . . ?
C18 C17 C16 120.0 . . ?
C18 C17 H17 120.0 . . ?
C16 C17 H17 120.0 . . ?
C17 C18 C13 120.0 . . ?
C17 C18 H18 120.0 . . ?
C13 C18 H18 120.0 . . ?
C14D C13D C18D 120.0 . . ?
C14D C13D C12 122.8(17) . . ?
C18D C13D C12 117.2(17) . . ?
C15D C14D C13D 120.0 . . ?
C15D C14D H14D 120.0 . . ?
C13D C14D H14D 120.0 . . ?
C14D C15D C16D 120.0 . . ?
C14D C15D H15D 120.0 . . ?
C16D C15D H15D 120.0 . . ?
C15D C16D C17D 120.0 . . ?
C15D C16D H16D 120.0 . . ?
C17D C16D H16D 120.0 . . ?
C18D C17D C16D 120.0 . . ?
C18D C17D H17D 120.0 . . ?
C16D C17D H17D 120.0 . . ?
C17D C18D C13D 120.0 . . ?
C17D C18D H18D 120.0 . . ?
C13D C18D H18D 120.0 . . ?
C20 C19 C24 118.0(2) . . ?
C20 C19 C2 124.1(2) . . ?
C24 C19 C2 117.8(2) . . ?
C19 C20 C21 120.9(2) . . ?
C19 C20 H20 119.6 . . ?
C21 C20 H20 119.6 . . ?
C22 C21 C20 120.4(3) . . ?
C22 C21 H21 119.8 . . ?
C20 C21 H21 119.8 . . ?
C23 C22 C21 119.3(3) . . ?
C23 C22 H22 120.4 . . ?
C21 C22 H22 120.4 . . ?
C22 C23 C24 120.3(3) . . ?
C22 C23 H23 119.9 . . ?
C24 C23 H23 119.9 . . ?
C23 C24 C19 121.2(3) . . ?
C23 C24 H24 119.4 . . ?
C19 C24 H24 119.4 . . ?
C30 C25 C26 118.3(3) . . ?
C30 C25 C3 119.1(3) . . ?
C26 C25 C3 122.5(3) . . ?
C27 C26 C25 120.4(3) . . ?
C27 C26 H26 119.8 . . ?
C25 C26 H26 119.8 . . ?
C28 C27 C26 120.6(3) . . ?
C28 C27 H27 119.7 . . ?
C26 C27 H27 119.7 . . ?
C27 C28 C29 119.5(3) . . ?
C27 C28 H28 120.2 . . ?
C29 C28 H28 120.2 . . ?
C28 C29 C30 120.2(4) . . ?
C28 C29 H29 119.9 . . ?
C30 C29 H29 119.9 . . ?
C25 C30 C29 120.9(3) . . ?
C25 C30 H30 119.5 . . ?
C29 C30 H30 119.5 . . ?
O1 B1 O2 113.6(2) . . ?
O1 B1 C1 124.1(3) . . ?
O2 B1 C1 122.3(3) . . ?
 
loop_
 _geom_torsion_atom_site_label_1
 _geom_torsion_atom_site_label_2
 _geom_torsion_atom_site_label_3
 _geom_torsion_atom_site_label_4
 _geom_torsion
 _geom_torsion_site_symmetry_1
 _geom_torsion_site_symmetry_2
 _geom_torsion_site_symmetry_3
 _geom_torsion_site_symmetry_4
 _geom_torsion_publ_flag
C4 C1 C2 C19 93.2(2) . . . . ?
B1 C1 C2 C19 -150.0(2) . . . . ?
C4 C1 C2 C11 -136.3(2) . . . . ?
B1 C1 C2 C11 -19.5(3) . . . . ?
C4 C1 C2 C3 -19.78(19) . . . . ?
B1 C1 C2 C3 97.0(2) . . . . ?
C19 C2 C3 C25 28.3(3) . . . . ?
C11 C2 C3 C25 -97.7(3) . . . . ?
C1 C2 C3 C25 145.7(3) . . . . ?
C19 C2 C3 C4 -97.5(2) . . . . ?
C11 C2 C3 C4 136.5(2) . . . . ?
C1 C2 C3 C4 19.90(19) . . . . ?
C25 C3 C4 C1 -144.7(2) . . . . ?
C2 C3 C4 C1 -20.19(19) . . . . ?
C2 C1 C4 C3 20.21(19) . . . . ?
B1 C1 C4 C3 -97.1(2) . . . . ?
B1 O1 C5 C7 -141.6(2) . . . . ?
B1 O1 C5 C8 99.2(3) . . . . ?
B1 O1 C5 C6 -19.3(3) . . . . ?
B1 O2 C6 C10 -144.4(2) . . . . ?
B1 O2 C6 C9 96.9(3) . . . . ?
B1 O2 C6 C5 -22.0(3) . . . . ?
O1 C5 C6 O2 24.7(3) . . . . ?
C7 C5 C6 O2 142.2(2) . . . . ?
C8 C5 C6 O2 -89.8(3) . . . . ?
O1 C5 C6 C10 142.4(3) . . . . ?
C7 C5 C6 C10 -100.2(3) . . . . ?
C8 C5 C6 C10 27.8(4) . . . . ?
O1 C5 C6 C9 -88.9(3) . . . . ?
C7 C5 C6 C9 28.5(3) . . . . ?
C8 C5 C6 C9 156.5(2) . . . . ?
C12 N1 C11 O3 5.2(4) . . . . ?
C12 N1 C11 C2 -176.3(2) . . . . ?
C19 C2 C11 O3 -126.7(3) . . . . ?
C1 C2 C11 O3 99.7(3) . . . . ?
C3 C2 C11 O3 0.2(3) . . . . ?
C19 C2 C11 N1 54.8(3) . . . . ?
C1 C2 C11 N1 -78.8(3) . . . . ?
C3 C2 C11 N1 -178.3(2) . . . . ?
C11 N1 C12 C13D 102(2) . . . . ?
C11 N1 C12 C13 104.4(9) . . . . ?
N1 C12 C13 C14 19.1(11) . . . . ?
N1 C12 C13 C18 -160.9(6) . . . . ?
C18 C13 C14 C15 0.0 . . . . ?
C12 C13 C14 C15 180.0(15) . . . . ?
C13 C14 C15 C16 0.0 . . . . ?
C14 C15 C16 C17 0.0 . . . . ?
C15 C16 C17 C18 0.0 . . . . ?
C16 C17 C18 C13 0.0 . . . . ?
C14 C13 C18 C17 0.0 . . . . ?
C12 C13 C18 C17 -180.0(15) . . . . ?
N1 C12 C13D C14D 17(3) . . . . ?
N1 C12 C13D C18D -163.8(12) . . . . ?
C18D C13D C14D C15D 0.0 . . . . ?
C12 C13D C14D C15D 179(3) . . . . ?
C13D C14D C15D C16D 0.0 . . . . ?
C14D C15D C16D C17D 0.0 . . . . ?
C15D C16D C17D C18D 0.0 . . . . ?
C16D C17D C18D C13D 0.0 . . . . ?
C14D C13D C18D C17D 0.0 . . . . ?
C12 C13D C18D C17D -179(3) . . . . ?
C11 C2 C19 C20 -136.2(3) . . . . ?
C1 C2 C19 C20 -3.2(4) . . . . ?
C3 C2 C19 C20 95.0(3) . . . . ?
C11 C2 C19 C24 47.5(3) . . . . ?
C1 C2 C19 C24 -179.5(2) . . . . ?
C3 C2 C19 C24 -81.3(3) . . . . ?
C24 C19 C20 C21 0.6(4) . . . . ?
C2 C19 C20 C21 -175.7(3) . . . . ?
C19 C20 C21 C22 -1.1(5) . . . . ?
C20 C21 C22 C23 0.5(5) . . . . ?
C21 C22 C23 C24 0.6(4) . . . . ?
C22 C23 C24 C19 -1.1(4) . . . . ?
C20 C19 C24 C23 0.5(4) . . . . ?
C2 C19 C24 C23 177.0(2) . . . . ?
C4 C3 C25 C30 -152.4(3) . . . . ?
C2 C3 C25 C30 99.6(3) . . . . ?
C4 C3 C25 C26 30.5(4) . . . . ?
C2 C3 C25 C26 -77.5(3) . . . . ?
C30 C25 C26 C27 -0.7(4) . . . . ?
C3 C25 C26 C27 176.4(3) . . . . ?
C25 C26 C27 C28 -0.5(5) . . . . ?
C26 C27 C28 C29 1.1(5) . . . . ?
C27 C28 C29 C30 -0.5(5) . . . . ?
C26 C25 C30 C29 1.3(4) . . . . ?
C3 C25 C30 C29 -175.9(3) . . . . ?
C28 C29 C30 C25 -0.7(5) . . . . ?
C5 O1 B1 O2 6.2(3) . . . . ?
C5 O1 B1 C1 -175.2(2) . . . . ?
C6 O2 B1 O1 11.2(3) . . . . ?
C6 O2 B1 C1 -167.5(2) . . . . ?
C4 C1 B1 O1 11.2(4) . . . . ?
C2 C1 B1 O1 -89.0(3) . . . . ?
C4 C1 B1 O2 -170.3(2) . . . . ?
C2 C1 B1 O2 89.5(3) . . . . ?
 
loop_
 _geom_hbond_atom_site_label_D 
 _geom_hbond_atom_site_label_H 
 _geom_hbond_atom_site_label_A 
 _geom_hbond_distance_DH 
 _geom_hbond_distance_HA 
 _geom_hbond_distance_DA 
 _geom_hbond_angle_DHA 
 _geom_hbond_site_symmetry_A 
 _geom_hbond_publ_flag
C12 H12A^a O2  0.99 2.65 3.530(4) 148.5 1_455 yes
 
_refine_diff_density_max    0.297
_refine_diff_density_min   -0.317
_refine_diff_density_rms    0.092

_shelx_res_file
;
TITL 26272 in Pn
    26272.res
    created by SHELXL-2019/3 at 09:36:07 on 13-May-2026
CELL 1.54178 6.4173 12.0768 16.6136 90.0000 98.8490 90.0000
ZERR 2.00 0.0007 0.0012 0.0017 0.0000 0.0060 0.0000
LATT -1
SYMM x+1/2, -y, z+1/2
SFAC C H B N O
UNIT 60 68 2 2 6
REM LIST 6 ! automatically inserted. Change 6 to 4 for CHECKCIF!!
LIST 4
TEMP -120.150
ACTA
SIZE 0.040 0.119 0.234
L.S. 12
FMAP 2
PLAN -5 0 0.00
HTAB
EQIV $1 x-1, y, z
HTAB C12 O2_$1
BOND $H
CONF
RIGU
WPDB -1
WGHT    0.074200    0.039000
FVAR       0.60343   0.68525
O1    5    0.823152    0.710442    0.341370    11.00000    0.03541    0.02226 =
         0.02470    0.00362    0.00892   -0.00136
O2    5    0.891948    0.833535    0.446620    11.00000    0.03636    0.02567 =
         0.02523    0.00093    0.00790   -0.00021
O3    5    0.370128    0.666468    0.455657    11.00000    0.02550    0.03460 =
         0.02960   -0.00503    0.00171    0.00614
N1    4    0.545327    0.753133    0.566294    11.00000    0.02706    0.02757 =
         0.02902   -0.00520    0.00328    0.00545
AFIX  43
H1N   2    0.663036    0.754678    0.601325    11.00000   -1.20000
AFIX   0
C1    1    0.906264    0.626699    0.486618    11.00000    0.02290    0.02614 =
         0.02483    0.00400    0.01063    0.00119
AFIX  13
H1    2    1.026280    0.640682    0.531452    11.00000   -1.20000
AFIX   0
C2    1    0.701644    0.587622    0.520027    11.00000    0.02018    0.02108 =
         0.02173    0.00023    0.00635    0.00051
C3    1    0.681518    0.493006    0.453976    11.00000    0.02955    0.02411 =
         0.02005    0.00025    0.00785    0.00365
AFIX  13
H3    2    0.596835    0.521804    0.402682    11.00000   -1.20000
AFIX   0
C4    1    0.917466    0.509738    0.448865    11.00000    0.03296    0.02874 =
         0.02712    0.00458    0.01455    0.00531
AFIX  23
H4A   2    0.949610    0.510580    0.392465    11.00000   -1.20000
H4B   2    1.011732    0.457959    0.483446    11.00000   -1.20000
AFIX   0
C5    1    0.825837    0.819388    0.302908    11.00000    0.03329    0.02201 =
         0.02782    0.00496    0.01169   -0.00041
C6    1    0.807325    0.900403    0.375558    11.00000    0.03325    0.02424 =
         0.02809    0.00315    0.00892   -0.00032
C7    1    0.645705    0.824456    0.232830    11.00000    0.04937    0.03992 =
         0.02958    0.00618    0.00163    0.00079
AFIX 137
H7A   2    0.632976    0.899951    0.210997    11.00000   -1.50000
H7B   2    0.514248    0.803561    0.252066    11.00000   -1.50000
H7C   2    0.673018    0.773144    0.189960    11.00000   -1.50000
AFIX   0
C8    1    1.036672    0.829814    0.272001    11.00000    0.04674    0.03230 =
         0.04210    0.00515    0.02885   -0.00106
AFIX 137
H8A   2    1.046677    0.903009    0.247416    11.00000   -1.50000
H8B   2    1.047011    0.772414    0.231107    11.00000   -1.50000
H8C   2    1.151869    0.820723    0.317612    11.00000   -1.50000
AFIX   0
C9    1    0.581343    0.926727    0.384789    11.00000    0.03846    0.03591 =
         0.03679    0.00602    0.01660    0.00684
AFIX 137
H9A   2    0.517932    0.973494    0.339331    11.00000   -1.50000
H9B   2    0.578982    0.965988    0.436265    11.00000   -1.50000
H9C   2    0.500962    0.857724    0.384740    11.00000   -1.50000
AFIX   0
C10   1    0.935913    1.005708    0.376878    11.00000    0.04784    0.02276 =
         0.04877   -0.00031    0.01356   -0.00325
AFIX 137
H10A  2    0.891764    1.047355    0.326515    11.00000   -1.50000
H10B  2    1.085803    0.986942    0.381237    11.00000   -1.50000
H10C  2    0.913389    1.050974    0.423737    11.00000   -1.50000
AFIX   0
C11   1    0.519686    0.671561    0.509915    11.00000    0.02200    0.01809 =
         0.02250    0.00102    0.00902   -0.00142
C12   1    0.388557    0.838371    0.572022    11.00000    0.03491    0.02182 =
         0.03047   -0.00214    0.01227    0.00341
AFIX  23
H12A  2    0.287753    0.840163    0.520546    11.00000   -1.20000
H12B  2    0.459607    0.911289    0.578689    11.00000   -1.20000
AFIX  66

EADP c13 c13d
EADP c14 c14d
EADP c15 c15d
EADP c16 c16d
EADP c17 c17d
EADP c18 c18d
sadi c12 c13 c12 c13d
part 1 21
C13   1    0.266128    0.819652    0.643370    21.00000    0.03373    0.02499 =
         0.02589   -0.00666    0.01075   -0.00454
C14   1    0.343341    0.751026    0.708315    21.00000    0.05478    0.02590 =
         0.03269   -0.00170    0.01394    0.00119
AFIX  43
H14   2    0.474690    0.714383    0.709259    21.00000   -1.20000
AFIX  65

C15   1    0.228373    0.736015    0.771879    21.00000    0.07274    0.02903 =
         0.03406   -0.00131    0.01865   -0.00399
AFIX  43
H15   2    0.281146    0.689113    0.816265    21.00000   -1.20000
AFIX  65
C16   1    0.036189    0.789629    0.770498    21.00000    0.06146    0.03015 =
         0.03981   -0.00791    0.02487   -0.01308
AFIX  43
H16   2   -0.042386    0.779369    0.813941    21.00000   -1.20000
AFIX  65
C17   1   -0.041027    0.858255    0.705553    21.00000    0.03783    0.04355 =
         0.03730   -0.01327    0.01653   -0.00947
AFIX  43
H17   2   -0.172376    0.894898    0.704610    21.00000   -1.20000
AFIX  65
C18   1    0.073940    0.873267    0.641989    21.00000    0.03658    0.03743 =
         0.02882   -0.00976    0.00980   -0.00187
AFIX  43
H18   2    0.021166    0.920170    0.597602    21.00000   -1.20000
AFIX  66
part 2 -21
C13D  1    0.251677    0.826704    0.637801   -21.00000    0.03373    0.02499 =
         0.02589   -0.00666    0.01075   -0.00454
C14D  1    0.302933    0.757124    0.704557   -21.00000    0.05478    0.02590 =
         0.03269   -0.00170    0.01394    0.00119
AFIX  43
H14D  2    0.427411    0.713457    0.709712   -21.00000   -1.20000
AFIX  65

C15D  1    0.172059    0.751435    0.763772   -21.00000    0.07274    0.02903 =
         0.03406   -0.00131    0.01865   -0.00399
AFIX  43
H15D  2    0.207092    0.703880    0.809397   -21.00000   -1.20000
AFIX  65
C16D  1   -0.010071    0.815327    0.756231   -21.00000    0.06146    0.03015 =
         0.03981   -0.00791    0.02487   -0.01308
AFIX  43
H16D  2   -0.099517    0.811439    0.796702   -21.00000   -1.20000
AFIX  65
C17D  1   -0.061330    0.884907    0.689476   -21.00000    0.03783    0.04355 =
         0.03730   -0.01327    0.01653   -0.00947
AFIX  43
H17D  2   -0.185809    0.928574    0.684322   -21.00000   -1.20000
AFIX  65
C18D  1    0.069542    0.890597    0.630260   -21.00000    0.03658    0.03743 =
         0.02882   -0.00976    0.00980   -0.00187
AFIX  43
H18D  2    0.034509    0.938152    0.584636   -21.00000   -1.20000
AFIX   0
part 0

C19   1    0.733676    0.540725    0.606053    11.00000    0.02645    0.02051 =
         0.02017   -0.00075    0.00862    0.00040
C20   1    0.928766    0.526116    0.653390    11.00000    0.02557    0.03258 =
         0.02572    0.00143    0.00813   -0.00062
AFIX  43
H20   2    1.052155    0.550716    0.633663    11.00000   -1.20000
AFIX   0
C21   1    0.946655    0.475818    0.729586    11.00000    0.03160    0.03823 =
         0.02381    0.00333    0.00140   -0.00091
AFIX  43
H21   2    1.082014    0.465225    0.760899    11.00000   -1.20000
AFIX   0
C22   1    0.767635    0.441026    0.760088    11.00000    0.04379    0.03111 =
         0.02309    0.00300    0.01169   -0.00120
AFIX  43
H22   2    0.779837    0.407261    0.812249    11.00000   -1.20000
AFIX   0
C23   1    0.572563    0.456030    0.713899    11.00000    0.03512    0.02867 =
         0.02852    0.00148    0.01425   -0.00309
AFIX  43
H23   2    0.449246    0.433164    0.734468    11.00000   -1.20000
AFIX   0
C24   1    0.555181    0.504427    0.637385    11.00000    0.02321    0.02580 =
         0.02920    0.00006    0.00702   -0.00010
AFIX  43
H24   2    0.419729    0.513068    0.605722    11.00000   -1.20000
AFIX   0
C25   1    0.595461    0.381340    0.472466    11.00000    0.03770    0.02270 =
         0.02344   -0.00324    0.01302    0.00261
C26   1    0.715767    0.302778    0.521056    11.00000    0.04476    0.02446 =
         0.03597   -0.00027    0.00854    0.00233
AFIX  43
H26   2    0.859814    0.317477    0.541148    11.00000   -1.20000
AFIX   0
C27   1    0.625567    0.202998    0.540190    11.00000    0.06401    0.02434 =
         0.04321    0.00434    0.01443    0.00539
AFIX  43
H27   2    0.709076    0.149966    0.572861    11.00000   -1.20000
AFIX   0
C28   1    0.417016    0.180673    0.512228    11.00000    0.06319    0.02555 =
         0.05749   -0.00189    0.02927   -0.00627
AFIX  43
H28   2    0.355753    0.113135    0.526273    11.00000   -1.20000
AFIX   0
C29   1    0.297171    0.257134    0.463565    11.00000    0.04440    0.03321 =
         0.06328   -0.00389    0.02392   -0.00635
AFIX  43
H29   2    0.153223    0.241918    0.443656    11.00000   -1.20000
AFIX   0
C30   1    0.387127    0.356907    0.443511    11.00000    0.03478    0.02956 =
         0.03890   -0.00253    0.01449    0.00278
AFIX  43
H30   2    0.303782    0.408618    0.409493    11.00000   -1.20000
AFIX   0
B1    3    0.874462    0.724616    0.423295    11.00000    0.02166    0.02546 =
         0.02762    0.00216    0.00942    0.00084
HKLF 4


REM  26272 in Pn
REM wR2 = 0.1174, GooF = S = 1.070, Restrained GooF = 1.029 for all data
REM R1 = 0.0455 for 3757 Fo > 4sig(Fo) and 0.0564 for all 4124 data
REM 315 parameters refined using 339 restraints

END

WGHT      0.0739      0.0433

REM Instructions for potential hydrogen bonds
HTAB C12 O2_$1

REM Highest difference peak  0.297,  deepest hole -0.317,  1-sigma level  0.092
Q1    1   0.5880  0.5106  0.6943  11.00000  0.05    0.30
Q2    1   0.9182  0.5344  0.7071  11.00000  0.05    0.30
Q3    1   0.8539  0.4873  0.6054  11.00000  0.05    0.29
Q4    1   0.3240  0.8074  0.6965  11.00000  0.05    0.27
Q5    1   0.5399  0.8049  0.4947  11.00000  0.05    0.27
;
_shelx_res_checksum   24775

_shelx_hkl_file
;
  -1   0   0    3.50    4.70
   1   0   0   -0.20    0.50
   1   0   0    0.00    0.30
   1   0   0    0.50    0.70
   1   0   0    0.10    0.30
  -1   0   0   -0.10    0.40
  -2   0   0  937.21   63.89
   3   0   0    0.10    0.60
   3   0   0    0.10    0.60
  -3   0   0   -0.90   12.10
  -4   0   0  130.79    9.80
   4   0   0  120.59    9.70
   4   0   0  128.09    9.80
   5   0   0   -0.90    1.60
  -5   0   0    0.50    0.60
  -5   0   0    0.40    1.90
   5   0   0    1.10    1.70
   5   0   0   -0.60    0.50
   6   0   0  138.49    8.50
  -6   0   0  138.19    8.70
  -6   0   0  123.99   11.30
  -7   0   0    0.00    0.40
  -7   0   0    0.20    1.60
   0  -1   0 1956.80  118.49
  -1  -1   0  772.62   46.20
  -1  -1   0  820.82   52.79
  -1  -1   0  791.52   46.00
  -1   1   0  702.73   45.70
  -2  -1   0   44.50   13.10
  -2  -1   0   45.10    4.40
   2  -1   0   50.09    3.90
   2  -1   0   47.80    3.90
   2   1   0   41.80    3.60
   2   1   0   46.50    3.70
  -2   1   0   48.30    3.40
  -2   1   0   56.89   14.60
  -2   1   0   47.30    3.60
  -3  -1   0  169.18   13.50
   3  -1   0  202.58   13.00
   3  -1   0  194.98   13.00
  -3  -1   0  199.58   24.10
   3   1   0  165.28   12.10
   3   1   0  166.48   12.10
  -3   1   0  231.58   28.90
   4  -1   0   61.39    6.00
   4  -1   0   61.59    6.10
   4  -1   0   49.20    3.80
  -4  -1   0   61.79    5.80
   4   1   0   62.79    5.50
  -4   1   0   54.29    4.00
   4   1   0   59.69    5.50
  -4   1   0   64.29    6.10
   5  -1   0   11.80    3.70
   5  -1   0   12.60    3.80
  -5  -1   0   11.10    1.30
  -5  -1   0   14.00    5.20
   5  -1   0    9.00    1.20
   5   1   0   12.50    3.30
   5   1   0   10.20    1.40
   5   1   0   14.70    3.40
  -5   1   0    9.10    1.40
   6  -1   0   45.60    3.10
  -6  -1   0   45.00    3.60
  -6  -1   0   38.20    5.60
  -6   1   0   38.50    5.60
   6   1   0   43.50    3.20
  -6   1   0   37.70    3.20
  -7  -1   0   19.90    4.00
  -7   1   0   27.80    1.90
   7   1   0   19.80    2.00
  -7   1   0   21.40    4.70
   0  -2   0  447.06   31.10
   0   2   0  552.64   30.50
  -1  -2   0  168.78   11.50
  -1   2   0  166.98   11.60
  -1   2   0  171.98   11.90
   1   2   0  191.08   11.70
   1   2   0  189.48   11.50
  -2  -2   0  392.96   25.00
  -2  -2   0  456.75   40.20
  -2   2   0  400.56   24.30
   2   2   0  366.26   23.90
  -2   2   0  382.66   24.00
   2   2   0  384.96   24.10
   3  -2   0   23.80    3.30
  -3  -2   0   15.40   16.40
   3  -2   0   23.20    3.20
  -3  -2   0   19.10    3.30
   3   2   0   18.10    2.50
  -3   2   0   12.10   20.40
   3   2   0   19.30    2.50
  -4  -2   0  169.28   15.00
   4   2   0  176.38   10.10
  -4   2   0  154.38   10.60
   4   2   0  156.68   11.80
   4   2   0  159.48   11.90
   5  -2   0   68.49    4.80
   5  -2   0   80.69    8.80
   5  -2   0   74.09    8.70
  -5  -2   0   72.39    4.90
  -5  -2   0   69.39    7.20
  -5   2   0   72.19    5.10
   5   2   0   75.19    4.90
   5   2   0   71.79    7.10
  -5   2   0   82.69    8.50
   5   2   0   78.39    7.30
   6  -2   0   85.09    5.30
  -6  -2   0   76.99    9.60
  -6   2   0   70.29   10.10
  -6   2   0   77.29    6.30
   7  -2   0    0.50    0.70
  -7  -2   0   -0.50    1.40
  -7   2   0    0.40    0.40
   7   2   0    0.50    0.60
  -7   2   0   -0.50    1.60
   0  -3   0 4980.20  303.27
   1  -3   0  111.69    9.30
  -1  -3   0  102.59    7.70
   1  -3   0  101.69   21.20
  -1  -3   0   88.09    9.50
   1   3   0  122.29    8.20
   1   3   0  116.99    7.90
  -1   3   0  109.59    8.40
  -1   3   0  101.29    8.00
  -2  -3   0  128.99   10.10
  -2  -3   0  126.99   10.30
  -2  -3   0  121.19   10.70
   2  -3   0  151.98   11.10
  -2  -3   0  116.29   29.50
   2   3   0  137.29    9.60
   2   3   0  132.09    9.40
  -2   3   0  135.59    9.60
  -2   3   0  135.59    9.90
  -3  -3   0  129.49   11.40
  -3  -3   0  160.08   30.60
   3  -3   0  148.39   11.60
   3  -3   0  139.99   11.60
   3   3   0  132.79   10.00
   3   3   0  140.79   10.30
  -4  -3   0   22.20   13.80
   4  -3   0   24.30    5.30
   4  -3   0   18.90    4.80
  -4  -3   0   21.50    3.70
   4  -3   0   18.90    1.60
  -4  -3   0    7.20    9.90
  -4   3   0   20.10    1.90
   4   3   0   22.50    3.40
   4   3   0   20.20    3.10
   4   3   0   23.10    1.90
   5  -3   0   32.40    2.60
  -5  -3   0   33.00    4.90
   5  -3   0   31.20    6.90
   5  -3   0   28.50    6.50
  -5   3   0   38.20    3.00
   5   3   0   43.00    5.10
   5   3   0   40.10    5.20
   6  -3   0   25.30    2.30
   6   3   0   31.20    2.50
  -6   3   0   31.60    2.60
  -6   3   0   32.10    5.10
  -7  -3   0    0.30    1.50
   7  -3   0    1.10    0.50
   7   3   0    1.40    0.60
  -7   3   0    1.80    0.50
  -7   3   0    1.70    1.80
   0  -4   0  221.28   14.30
   0  -4   0  186.58   16.90
   0   4   0  256.97   16.30
   0   4   0  251.97   15.80
   1  -4   0  518.25   37.20
   1  -4   0  505.65   51.59
   1  -4   0  602.54   33.70
  -1  -4   0  509.65   34.80
   1  -4   0  590.14   37.60
   1   4   0  595.34   35.40
  -1   4   0  599.14   36.30
   1   4   0  588.24   35.70
  -1   4   0  567.04   35.70
  -2  -4   0   33.00    4.20
  -2  -4   0   33.60   34.10
  -2  -4   0   27.50    5.60
   2  -4   0   39.40    5.50
   2  -4   0   37.20    5.60
  -2  -4   0   34.60    5.10
  -2   4   0   36.80    4.40
  -2   4   0   39.60    4.30
   2   4   0   39.00    3.90
   2   4   0   37.50    4.10
  -3  -4   0  153.88   41.90
   3  -4   0  161.98   13.70
  -3  -4   0  163.08   13.30
   3  -4   0  151.78   13.60
   3  -4   0  140.39    9.60
   3   4   0  162.18    9.70
   3   4   0  174.08   12.20
   3   4   0  165.18   11.80
   4  -4   0   34.80    7.30
   4  -4   0   39.30    7.60
  -4  -4   0   49.10   22.60
   4  -4   0   30.20    2.40
  -4  -4   0    7.70   12.50
  -4  -4   0   29.60    4.50
   4   4   0   31.50    4.40
   4   4   0   36.80    4.50
   4   4   0   37.00    2.60
  -4   4   0   32.70    2.60
  -5  -4   0   79.79    8.10
   5   4   0   84.59    8.40
   5   4   0   81.79    5.50
   5   4   0   91.59    8.60
  -5   4   0   86.29    5.70
   6  -4   0    1.60    0.60
  -6  -4   0    0.50    1.50
   6   4   0    1.40    0.80
  -6   4   0    1.60    0.70
  -6   4   0    1.40    2.00
   7  -4   0    7.00    0.90
  -7  -4   0    3.10    1.60
  -7   4   0    3.90    2.60
   7   4   0    4.70    0.70
   0  -5   0   43.50    6.80
   0  -5   0   43.60    6.80
   0  -5   0   87.69   22.80
   0  -5   0   55.79    4.10
   1  -5   0  191.78   11.80
   1  -5   0  184.48   16.30
  -1  -5   0  168.28   16.00
  -1  -5   0  170.18   16.00
  -1  -5   0  191.18   13.30
   1  -5   0  171.38   16.10
   1   5   0  229.68   14.30
  -1   5   0  225.28   14.70
  -2  -5   0   50.39   18.20
  -2  -5   0   26.60   57.49
   2  -5   0   23.10    5.70
  -2  -5   0   31.80    4.10
   2  -5   0   25.50    5.80
  -2  -5   0   19.50    4.90
  -2  -5   0   25.50    6.40
   2  -5   0  -66.99   83.39
   2  -5   0   26.30    2.20
   2   5   0   28.10    3.90
  -2   5   0   33.60    4.50
   2   5   0   24.70    2.00
   2   5   0   29.30    3.70
  -2   5   0   33.00    4.20
  -3  -5   0   49.70   19.50
  -3  -5   0  -22.80   49.30
   3  -5   0   27.60    6.40
  -3  -5   0   33.90    6.30
   3  -5   0   14.70    4.80
   3  -5   0   24.10    1.90
   3   5   0   25.70    1.90
   3   5   0   26.10    3.70
  -3   5   0   21.50    2.00
   3   5   0   28.10    4.00
   4  -5   0    9.30    4.20
   4  -5   0   10.60    4.50
  -4  -5   0   12.00   29.80
  -4  -5   0   14.60    3.40
  -4  -5   0    6.90   15.90
   4  -5   0   12.00    1.30
   4  -5   0   12.90    1.40
   4   5   0   12.20    1.40
  -4   5   0   15.00    1.60
   4   5   0   16.60    3.80
   4   5   0   15.40    4.00
   5  -5   0    4.40    0.90
   5  -5   0    3.30    4.10
  -5  -5   0    3.50    2.00
   5  -5   0    3.10    3.50
   5  -5   0    3.70    0.80
  -5   5   0    5.70    2.50
   5   5   0    5.40    2.80
   5   5   0    4.40    0.90
   5   5   0    7.20    2.90
  -5   5   0    5.60    1.10
  -6  -5   0    2.50    1.80
   6  -5   0    3.70    0.80
   6   5   0    4.60    0.80
  -6   5   0    4.10    0.80
  -6   5   0    4.50    2.40
   7  -5   0   15.30    1.40
  -7   5   0   16.20    1.40
   0  -6   0  554.44   36.20
   0  -6   0  551.34   60.19
   0  -6   0  625.44   37.20
   0   6   0  680.03   36.10
   1  -6   0    7.90    1.00
   1  -6   0    7.70    4.10
   1  -6   0    7.40    3.80
  -1  -6   0    7.70    2.00
  -1  -6   0   -8.00   17.70
  -1  -6   0    4.30    3.70
   1  -6   0  -27.50   29.00
  -1  -6   0    5.50    3.80
  -1   6   0    7.70    2.80
   1   6   0    8.00    0.90
   1   6   0   10.10    3.00
   1   6   0   10.50    2.90
  -1   6   0    8.40    2.80
   2  -6   0  442.16   26.70
  -2  -6   0  465.25   30.10
  -2  -6   0  421.76   32.60
  -2  -6   0  384.76   33.30
   2   6   0  500.15   30.60
   2   6   0  445.46   26.70
   2   6   0  475.05   29.80
  -3  -6   0   20.70    4.70
   3  -6   0   23.40    1.90
  -3  -6   0   49.50   22.00
  -3  -6   0   28.60    4.80
   3  -6   0   13.80    5.10
   3  -6   0   13.20    5.00
   3  -6   0   23.30    1.80
  -3   6   0   23.10    2.30
   3   6   0   28.50    4.10
   3   6   0   22.70    2.00
   3   6   0   22.30    4.40
   4  -6   0  135.59    8.90
  -4  -6   0   47.40   56.99
   4  -6   0  145.09    8.80
   4   6   0  137.89    8.90
   4   6   0  134.99   12.10
   4   6   0  143.69    8.60
   4   6   0  138.19   12.50
  -4   6   0  157.18    9.20
   5  -6   0   10.70    1.10
   5  -6   0    8.30    1.20
  -5  -6   0    8.10    2.70
   5  -6   0    4.10    4.50
   5  -6   0    5.70    5.10
  -5   6   0   10.80    1.30
   5   6   0   10.50    3.70
   5   6   0    8.50    3.80
   5   6   0    8.00    1.20
   6  -6   0   11.00    1.40
   6  -6   0   12.10    1.30
   6   6   0    9.40    1.20
  -6   6   0   13.70    1.40
   0  -7   0    1.20    2.90
   0  -7   0    1.30    0.50
   0  -7   0    1.00    0.80
   0  -7   0    2.80    3.50
   0  -7   0   -3.90   25.60
   0   7   0    2.20    1.90
   0   7   0    2.50    2.10
   0   7   0    1.70    0.40
   1  -7   0   43.30   45.80
   1  -7   0   24.70    1.90
   1  -7   0   19.30    6.50
  -1  -7   0   24.10    3.40
  -1  -7   0   24.10    7.10
  -1  -7   0   24.70    6.90
  -1  -7   0   10.50   20.10
   1  -7   0   19.40    6.80
   1   7   0   25.50    1.80
  -1   7   0   22.20    1.70
  -1   7   0   32.00    5.80
   1   7   0   25.30    5.20
   1   7   0   29.30    5.30
  -1   7   0   31.80    6.30
  -2  -7   0  153.28   13.00
   2  -7   0  143.39    9.80
   2  -7   0  150.68    9.90
   2   7   0  174.98   13.90
   2   7   0  169.98    9.90
  -2   7   0  193.18   14.40
   2   7   0  167.98   13.30
   2   7   0  150.78    9.60
  -2   7   0  171.28    9.90
   3  -7   0   11.50    4.80
   3  -7   0   17.40    1.50
  -3  -7   0   11.30   19.20
   3  -7   0   11.10    5.10
   3  -7   0   16.90    1.60
  -3  -7   0   18.60    4.80
  -3   7   0   16.30    1.70
   3   7   0   16.70    1.60
   3   7   0   17.50    1.40
   3   7   0   17.40    4.30
   3   7   0   16.90    4.10
   4  -7   0   10.90    5.30
   4  -7   0   25.30    2.10
   4  -7   0   10.50    5.20
  -4  -7   0  -10.90   21.90
   4  -7   0   19.70    1.80
  -4  -7   0  -15.40   62.19
   4   7   0   23.50    2.10
   4   7   0   25.70    1.80
  -4   7   0   24.90    2.10
   4   7   0   23.20    5.00
   4   7   0   20.40    4.90
   5  -7   0   -1.90    4.80
  -5  -7   0    1.40    1.60
   5  -7   0    4.90    0.80
   5  -7   0    3.00    0.80
   5  -7   0    1.10    5.00
  -5   7   0    3.30    0.80
   5   7   0    2.50    0.70
   5   7   0    3.60    0.60
   6  -7   0    0.90    0.50
   6  -7   0    2.10    0.60
  -6  -7   0   -0.10    1.80
   6   7   0    1.60    0.50
  -6   7   0    2.30    0.60
   0  -8   0    0.80    3.00
   0  -8   0   -1.50    2.20
   0  -8   0    0.00    0.40
   0  -8   0   20.00   34.00
   0  -8   0   -0.20    0.40
   0   8   0    0.20    0.30
   0   8   0    0.60    0.30
   0   8   0   -0.30    1.30
   0   8   0    0.30    1.70
   1  -8   0   20.60    1.60
  -1  -8   0   25.00   26.20
  -1  -8   0   21.20    3.30
  -1  -8   0   15.90    6.50
   1  -8   0   20.70    7.50
  -1  -8   0   17.00    6.70
   1  -8   0   -9.80   54.89
   1  -8   0   20.50    1.80
   1  -8   0   16.30    6.60
  -1   8   0   19.40    1.50
   1   8   0   26.20    5.40
   1   8   0   23.40    5.40
  -1   8   0   24.70    5.30
   1   8   0   23.40    1.70
   1   8   0   22.10    1.50
  -1   8   0   20.00    1.50
  -1   8   0   26.00    6.10
  -2  -8   0   46.20    6.10
   2  -8   0   37.20   10.20
  -2  -8   0  -21.30   36.70
   2  -8   0   50.99    3.50
  -2  -8   0   45.20    5.80
   2  -8   0   39.00   10.40
   2  -8   0   50.49    3.70
   2   8   0   54.39    3.30
   2   8   0   55.29    6.90
  -2   8   0   66.19    7.90
   2   8   0   62.29    7.60
  -2   8   0   62.79    8.40
   2   8   0   57.29    3.60
  -2   8   0   52.29    3.30
  -3  -8   0  -12.60   22.50
  -3  -8   0    4.90    2.10
   3  -8   0    7.00    0.90
   3  -8   0    4.90    4.40
   3  -8   0    6.70    4.30
   3  -8   0    9.20    1.30
   3   8   0    5.50    2.60
   3   8   0    4.00    2.50
   3   8   0    5.30    0.90
  -3   8   0    7.00    1.10
  -4  -8   0    1.10   25.00
   4  -8   0   12.20    1.50
   4  -8   0   12.60    1.30
   4  -8   0    8.00    5.10
   4  -8   0    3.60    5.00
   4   8   0   12.20    4.00
   4   8   0   13.70    4.70
   4   8   0   12.40    1.40
   4   8   0   12.70    1.10
  -4   8   0   12.60    1.40
   5  -8   0   33.60    2.50
   5   8   0   34.50    2.30
   5   8   0   33.60    2.90
  -5   8   0   38.50    2.70
   6  -8   0    6.50    1.40
   6  -8   0    5.90    0.70
  -6  -8   0    3.30    1.40
  -6   8   0    5.30    0.80
   6   8   0    5.90    0.70
   0  -9   0  116.59    7.40
   0  -9   0  102.19   15.50
   0  -9   0  105.59    7.80
   0  -9   0  101.39   15.40
   0   9   0  124.09    7.30
   0   9   0  135.19   13.20
   0   9   0  135.29   12.50
   0   9   0  126.99    7.30
   1  -9   0    1.30    0.60
  -1  -9   0    0.00    4.70
  -1  -9   0    2.20    4.60
   1  -9   0    3.10    3.70
   1  -9   0    4.10    4.20
   1  -9   0    2.30    0.60
   1  -9   0   -9.00   80.39
  -1  -9   0  -46.60   44.00
  -1  -9   0    1.70    0.50
   1   9   0    2.30    0.50
   1   9   0    2.30    0.60
   1   9   0    3.40    2.90
  -1   9   0    1.40    2.40
  -1   9   0    1.30    2.30
  -1   9   0    2.10    0.40
   1   9   0    1.90    2.10
  -2  -9   0   10.90   30.90
   2  -9   0   23.20    2.10
   2  -9   0   23.30    1.90
  -2  -9   0   28.90    5.00
   2  -9   0   11.70    6.50
   2  -9   0   14.50    7.00
   2   9   0   26.10    1.90
   2   9   0   23.80    1.70
   2   9   0   21.90    5.60
   2   9   0   22.50    5.40
  -3  -9   0   -3.10   29.10
   3  -9   0    0.00    0.40
   3  -9   0    0.10    0.50
  -3  -9   0   -0.10    1.70
   3  -9   0   -0.80    3.30
   3  -9   0   -0.90    2.70
   3   9   0    0.20    1.90
   3   9   0    0.60    2.00
   3   9   0    0.60    0.40
   3   9   0    0.20    0.50
  -3   9   0    0.30    0.60
   4  -9   0   40.70    3.00
  -4  -9   0    3.10   28.60
   4  -9   0   38.50    2.80
  -4  -9   0   35.40    4.50
  -4   9   0   41.50    2.90
   4   9   0   27.30    5.90
   4   9   0   38.80    2.50
   4   9   0   28.50    6.20
   4   9   0   43.70    2.90
   5  -9   0   32.20    2.40
   5  -9   0   27.80    2.20
  -5  -9   0   23.60    3.70
   5   9   0   30.40    2.20
   5   9   0   31.80    2.00
  -5   9   0   31.80    2.30
   6  -9   0    3.30    0.70
   6  -9   0    1.80    0.50
   6   9   0    3.10    0.40
   0 -10   0   -8.50   63.19
   0 -10   0    0.70    0.50
   0 -10   0   -2.60    4.60
   0 -10   0    1.40    4.80
   0  10   0    0.40    0.30
   0  10   0   -0.80    1.90
   0  10   0    1.20    2.60
   0  10   0    0.10    0.40
   1 -10   0  156.38   10.20
  -1 -10   0  160.58   10.00
   1 -10   0  166.38   10.10
   1 -10   0  120.79   18.90
   1 -10   0  119.69   19.60
  -1  10   0  169.48    9.90
  -1  10   0  197.48   16.90
  -1  10   0  205.48   18.00
   1  10   0  172.98    9.90
   2 -10   0   13.40    1.60
   2 -10   0    7.20    5.30
  -2 -10   0   10.80   38.80
   2 -10   0   12.90    1.30
   2  10   0   15.00    5.00
  -2  10   0   12.80    1.10
   2  10   0   12.30    1.20
   2  10   0   12.00    1.10
   2  10   0   14.30    5.20
  -3 -10   0   79.89    6.70
   3 -10   0   46.00   14.50
   3 -10   0   63.89    4.70
   3 -10   0   65.69    4.50
  -3 -10   0   16.60   35.20
   3 -10   0   37.60   13.40
   3  10   0   76.89   11.50
   3  10   0   74.69   11.90
   3  10   0   72.59    4.50
   3  10   0   69.99    4.60
   4 -10   0    4.10    0.70
   4 -10   0    5.20    0.90
  -4 -10   0    6.50    2.60
   4  10   0    4.60    0.60
  -4  10   0    7.00    1.00
   4  10   0    5.10    0.80
   5 -10   0    7.30    0.90
  -5 -10   0   12.10    2.70
   5 -10   0    9.10    1.10
   5  10   0    9.60    0.80
   5  10   0    9.20    0.90
   0 -11   0  117.89    7.70
   0 -11   0    4.20   97.29
   0 -11   0  131.19   23.70
   0 -11   0  119.29   22.60
   0  11   0  125.79    7.60
   0  11   0  137.49   14.70
   0  11   0  139.19   14.10
  -1 -11   0   90.29    5.80
   1 -11   0   83.39   17.90
  -1 -11   0   84.19   63.69
   1 -11   0   87.29   18.40
   1 -11   0   92.99    5.90
   1  11   0   90.49    5.80
   1  11   0   85.69   10.80
  -1  11   0   90.99   12.00
   1  11   0  108.79   12.40
   1  11   0   97.29    5.70
  -1  11   0   90.59    5.70
  -1  11   0  103.59   13.20
   2 -11   0   33.20   11.50
  -2 -11   0   -9.30   45.70
   2 -11   0   61.59    4.20
   2 -11   0   41.90   12.80
   2  11   0   64.99   10.00
   2  11   0   62.59    4.00
   2  11   0   61.29    4.00
   2  11   0   62.89    9.30
  -2  11   0   62.29    3.80
   3 -11   0   35.50    2.80
  -3 -11   0   18.40   40.80
   3 -11   0   38.90    2.70
   3  11   0   41.40    2.50
   3  11   0   32.10    2.80
   4 -11   0    8.30    1.10
   4 -11   0    9.50    1.00
   4  11   0   11.10    1.00
   4  11   0   10.50    0.80
   5 -11   0    3.00    0.80
   5 -11   0    5.60    0.70
   5  11   0    3.70    0.40
   0 -12   0   72.79    4.80
   0  12   0   79.09    4.70
  -1 -12   0    0.10    0.40
  -1 -12   0  -43.30   74.09
   2 -12   0   14.40    1.30
   2  12   0   14.10    1.20
   2  12   0   14.80    1.20
   3 -12   0    1.70    0.50
   3  12   0    2.90    0.40
   3  12   0    2.40    0.50
   4 -12   0    0.40    0.60
   4 -12   0    0.00    0.30
   4  12   0    0.00    0.30
   4  12   0    0.20    0.20
   0 -13   0    0.40    0.50
   0  13   0   -0.20    0.20
   1 -13   0   31.80    2.30
  -1  13   0   36.30    2.30
   1  13   0   34.40    2.30
   2 -13   0    4.40    1.00
   2  13   0    6.90    0.70
   2  13   0    4.60    0.70
   3 -13   0    0.70    0.30
   3  13   0    0.60    0.50
   3  13   0    0.50    0.20
   0  14   0   24.30    1.60
   1 -14   0    1.90    0.40
   1  14   0    2.00    0.30
   2 -14   0    0.90    0.30
   2  14   0    1.50    0.30
  -7   0   1   12.30    3.20
   7   0  -1   12.50    1.30
   6   0  -1   -0.20    0.50
  -6   0   1   -0.10    0.50
  -6   0   1   -0.80    1.50
   5   0  -1  320.57   19.80
  -5   0   1  329.27   19.90
  -5   0   1  348.97   22.50
   5   0  -1  318.37   23.10
   5   0  -1  327.67   23.20
   4   0  -1    0.50    1.00
   4   0  -1    0.00    0.50
   4   0  -1   -0.10    0.90
   3   0  -1  504.75   32.20
   3   0  -1  504.65   32.20
  -3   0   1  612.74   51.39
  -2   0   1   13.00   13.00
  -2   0   1    0.60    1.00
   0   0   1    0.10    0.20
   0   0  -1    0.30    2.30
   0   0  -1    0.20    0.20
   0   0   1   -0.30    0.30
   0   0   1   -0.10    0.40
   0   0  -1    0.20    0.20
   0   0   1    0.10    0.20
  -1   0  -1 6206.88  362.76
  -2   0  -1    0.10    0.70
   2   0   1    0.10    0.30
   2   0   1    0.10    1.10
   2   0   1   -0.20    0.90
   2   0   1   -0.10    0.30
  -2   0  -1    7.30    4.90
   3   0   1  140.49    9.30
  -3   0  -1  125.59   10.70
   3   0   1  142.99    9.30
   4   0   1    0.30    0.90
  -4   0  -1   -0.50    1.50
   4   0   1    0.30    1.00
  -4   0  -1    0.10    0.50
  -5   0  -1  126.89   10.20
   5   0   1   99.89    7.20
   5   0   1  123.39   10.00
  -5   0  -1  116.49    7.50
   5   0   1  107.09    9.80
  -6   0  -1    0.00    0.70
   6   0   1    1.20    0.70
  -6   0  -1    0.70    3.00
  -7   0  -1   11.60    1.10
  -7   0  -1    5.90    3.40
   7   0   1   10.50    1.20
   7  -1  -1    1.60    0.60
  -7  -1   1    1.30    1.70
  -7   1   1    1.30    1.80
   7   1  -1    2.10    0.60
  -7   1   1    2.40    0.60
   6  -1  -1  115.09    7.80
  -6  -1   1  124.19   10.80
  -6  -1   1  124.59    7.90
  -6   1   1  128.19    7.90
  -6   1   1  140.69   11.10
   6   1  -1  110.19    7.80
   5  -1  -1  204.48   15.70
  -5  -1   1  195.08   11.90
   5  -1  -1  197.78   15.70
  -5  -1   1  177.18   16.30
   5  -1  -1  188.88   11.80
   5   1  -1  209.68   11.90
   5   1  -1  176.28   14.60
   5   1  -1  184.18   14.70
  -5   1   1  195.98   12.00
   4  -1  -1   53.89    5.50
   4  -1  -1   50.89    5.40
  -4  -1   1   50.69    5.10
  -4  -1   1   51.99   37.10
   4   1  -1   45.40    4.90
   4   1  -1   45.40    4.90
  -4   1   1   50.19   27.30
   4   1  -1   47.30    3.60
  -4   1   1   43.90    3.30
   3  -1  -1   25.00    3.10
  -3  -1   1   36.30   21.40
   3  -1  -1   25.30    3.10
  -3   1   1   57.29   21.60
   3   1  -1   23.30    2.80
   3   1  -1   22.80    2.90
  -2  -1   1  693.83   43.60
  -2  -1   1  711.93   43.20
  -2  -1   1  787.92   57.19
   2   1  -1  744.03   42.40
  -2   1   1  660.33   42.80
  -2   1   1  732.73   57.79
  -2   1   1  649.83   43.10
   1   1   1  468.55   28.70
   1   1   1  481.15   28.80
  -2  -1  -1  303.37   20.20
  -2  -1  -1  360.06   24.90
   2   1   1  313.17   19.00
  -2   1  -1  289.47   19.80
   2   1   1  308.67   18.90
   3  -1   1  318.97   19.30
  -3  -1  -1  274.67   20.40
   3  -1   1  318.77   19.30
   3   1   1  287.77   18.60
   3   1   1  281.47   18.50
  -4  -1  -1  168.78   12.20
   4   1   1  159.18   11.60
  -4   1  -1  155.48   10.30
   4   1   1  161.08   11.60
  -4   1  -1  187.78   12.20
   5  -1   1   18.50    1.80
  -5  -1  -1   19.00    1.90
   5  -1   1   22.50    4.70
  -5  -1  -1   20.30    4.10
   5  -1   1   17.80    4.60
  -5   1  -1   17.50    1.90
   5   1   1   17.10    2.50
   5   1   1   25.40    4.30
   5   1   1   27.10    4.30
  -5   1  -1   23.40    4.30
   6  -1   1   15.50    1.60
  -6  -1  -1   16.90    1.60
  -6  -1  -1    8.10    4.10
  -6   1  -1   14.10    2.10
   6   1   1   15.10    1.70
  -7  -1  -1    0.90    2.10
   7  -1   1    0.20    0.60
   7   1   1    0.60    0.70
  -7   1  -1    0.70    1.70
  -7   1  -1   -0.10    0.30
   7  -2  -1    3.00    0.60
  -7  -2   1    1.90    1.80
  -7   2   1    1.60    2.30
  -7   2   1    4.10    0.80
   7   2  -1    2.30    0.70
   6  -2  -1   15.80    1.60
  -6  -2   1   14.70    3.80
  -6   2   1   17.10    1.80
  -6   2   1   22.20    4.90
   6   2  -1   15.50    1.70
   5  -2  -1   27.30    2.50
   5  -2  -1   33.80    6.60
  -5  -2   1   34.00    2.50
  -5  -2   1   36.50    4.80
   5  -2  -1   29.90    6.40
   5   2  -1   39.10    2.70
  -5   2   1   41.70    8.00
   5   2  -1   37.20    5.00
   5   2  -1   31.90    4.70
  -5   2   1   32.40    2.70
  -4  -2   1    3.90   23.40
   4  -2  -1   29.80    4.30
   4  -2  -1   28.90    4.20
   4  -2  -1   20.30    1.70
  -4  -2   1   22.20    3.50
  -4   2   1   19.20    1.90
   4   2  -1   19.70    1.80
   4   2  -1   21.30    3.20
  -4   2   1   23.30   30.90
   4   2  -1   22.40    3.40
   3  -2  -1  136.89   10.30
  -3  -2   1  124.89   10.60
  -3  -2   1  182.58   38.20
   3  -2  -1  134.49   10.10
   3   2  -1  122.39    9.40
  -3   2   1   98.49   33.30
   3   2  -1  128.79    9.60
  -2  -2   1   76.79    7.00
  -2  -2   1   74.69    6.50
  -2  -2   1   81.39    7.60
  -2   2   1   98.99   25.30
  -2   2   1   72.99    6.80
  -2   2   1   74.59    6.50
   2   2  -1   83.49    6.20
   2   2  -1   87.39    6.10
   1  -2  -1  630.44   46.90
  -1  -2   1  585.94   37.20
  -1  -2   1  531.85   37.50
   1   2  -1  630.74   35.70
   0  -2   1   61.09    4.10
   0  -2  -1   64.69    5.80
   0  -2  -1   86.89   12.30
   0  -2  -1   75.09    5.90
   0   2  -1   71.39    4.90
   0   2   1   59.59    5.40
   0   2   1   59.29    5.10
   0   2  -1   71.89    5.00
  -1  -2  -1 4837.62  289.77
  -2  -2  -1  103.99    8.20
  -2  -2  -1  124.19   19.60
   2   2   1  107.09    7.40
   2   2   1  100.79    7.10
   3  -2   1  114.19    9.00
  -3  -2  -1  108.69    9.50
   3  -2   1  127.69    9.20
   3   2   1  100.09    8.20
   3   2   1   95.69    7.90
  -4  -2  -1   87.79    7.70
   4  -2   1   84.69    8.50
  -4  -2  -1   97.69    9.70
   4  -2   1   93.59    8.60
   4   2   1   84.39    7.10
  -4   2  -1   76.69    5.80
   4   2   1   94.29    7.20
  -4   2  -1  102.69    7.80
   5  -2   1    0.90    2.70
   5  -2   1    3.50    0.80
  -5  -2  -1    2.20    2.10
   5  -2   1    2.90    3.00
  -5  -2  -1    2.70    0.80
  -5   2  -1    2.60    0.90
  -5   2  -1    3.80    2.30
   5   2   1    2.80    2.10
   5   2   1    3.20    2.00
   5   2   1    4.10    0.90
   6  -2   1   29.00    2.30
  -6  -2  -1   24.10    4.80
  -6   2  -1   27.70    5.00
   6   2   1   27.70    2.40
  -6   2  -1   27.10    2.40
   7  -2   1    1.70    0.60
  -7  -2  -1    0.90    1.90
  -7   2  -1    1.50    0.50
  -7   2  -1    2.90    2.00
   7   2   1    1.20    0.70
  -7  -3   1   -0.20    1.60
   7  -3  -1    1.20    0.60
  -7   3   1    1.00    0.40
  -7   3   1    0.70    1.90
   7   3  -1    1.10    0.60
   6  -3  -1    6.50    1.00
  -6  -3   1    3.40    2.20
   6   3  -1    8.90    1.20
  -6   3   1    6.20    2.50
  -6   3   1    8.00    1.20
   5  -3  -1  105.69    7.30
   5  -3  -1   91.09   11.30
   5  -3  -1  110.19   11.80
  -5  -3   1  124.99   10.00
   5   3  -1  112.29    7.30
   5   3  -1  118.49   10.30
  -5   3   1  125.39    7.50
   5   3  -1  115.89   10.30
   4  -3  -1    5.60    0.80
   4  -3  -1    8.20    3.40
  -4  -3   1   15.70   13.90
  -4  -3   1   15.30   26.20
   4  -3  -1    6.00    3.10
  -4  -3   1    7.50    2.40
   4   3  -1    5.40    2.10
   4   3  -1    7.20    1.00
  -4   3   1    5.40    1.00
   4   3  -1    6.50    2.20
  -4   3   1  -67.39   40.60
   3  -3  -1   95.59    8.30
  -3  -3   1   71.49    7.60
  -3  -3   1   71.19   31.80
  -3   3   1  121.99   45.30
   3   3  -1   78.99    6.80
  -3   3   1   85.79    6.90
   3   3  -1   75.49    6.90
  -3   3   1   82.19    7.10
   2  -3  -1  240.78   16.10
  -2  -3   1  252.17   42.00
  -2  -3   1  208.78   15.50
  -2  -3   1  199.78   16.00
  -2  -3   1  182.38   14.10
   2   3  -1  197.88   13.60
  -2   3   1  208.08   15.00
   2   3  -1  202.88   13.90
  -2   3   1  201.88   14.50
  -1  -3   1  136.49   11.90
  -1  -3   1  138.49   10.00
   1  -3  -1  141.39   23.80
  -1  -3   1  128.39   11.70
  -1   3   1  148.09   11.00
   1   3  -1  170.28   10.40
  -1   3   1  146.39   11.40
   1   3  -1  170.78   10.60
   0  -3   1  439.26   31.60
   0  -3  -1  453.35   31.50
   0  -3   1  513.55   29.10
   0   3   1  518.35   30.70
   0   3   1  519.75   31.10
  -1  -3  -1   22.30    2.60
  -1  -3  -1   24.60    4.30
  -1  -3  -1   19.30    3.80
   1  -3   1   24.00    4.30
   1  -3   1   18.30    4.00
  -1   3  -1   25.20    2.90
   1   3   1   25.00    2.80
  -1   3  -1   24.70    2.70
   1   3   1   27.00    3.10
   2  -3   1   44.20    5.20
  -2  -3  -1   49.40   19.50
   2  -3   1   41.60    5.20
  -2  -3  -1   34.50    4.30
   2   3   1   46.20    4.10
   2   3   1   40.20    3.80
  -2   3  -1   42.40    3.70
  -2   3  -1   42.70    3.80
   3  -3   1   66.59    6.80
   3  -3   1   59.39    6.70
  -3  -3  -1   52.49    6.30
   3   3   1   56.99    5.20
   3   3   1   54.29    5.00
   4  -3   1  120.79   12.00
  -4  -3  -1  124.69   10.40
   4  -3   1  126.59    8.10
  -4  -3  -1  142.29   12.90
   4  -3   1  134.89   12.20
  -4   3  -1  124.59    8.40
   4   3   1  135.89   10.10
   4   3   1  151.88    8.30
   4   3   1  132.89   10.20
   5  -3   1   48.30    8.90
  -5  -3  -1   58.49    6.90
   5  -3   1   66.89    4.50
   5   3   1   71.69    4.70
  -5   3  -1   78.99    7.30
   5   3   1   67.59    6.70
   5   3   1   73.09    6.80
  -5   3  -1   70.19    4.80
  -6  -3  -1    7.60    2.90
   6  -3   1    8.90    1.20
  -6   3  -1   10.60    1.40
   6   3   1   11.10    1.60
  -6   3  -1   10.90    3.30
   7  -3   1   14.10    1.30
  -7  -3  -1    9.90    2.70
  -7   3  -1   16.60    1.30
  -7   3  -1   10.80    2.60
   7   3   1   12.30    1.30
   7  -4  -1    9.30    1.00
   7   4  -1    8.00    0.90
  -7   4   1    5.70    2.20
  -7   4   1    9.10    1.00
   6  -4  -1    9.70    1.30
   6  -4  -1   10.00    1.60
   6   4  -1   13.20    1.40
  -6   4   1   14.10    3.30
  -6   4   1   12.40    1.50
   5  -4  -1  107.69   16.20
   5  -4  -1  116.99    7.60
   5  -4  -1  106.99    7.10
   5  -4  -1  106.89   19.30
   5   4  -1  112.09   10.50
   5   4  -1  119.49    7.30
   5   4  -1  113.49   10.40
   4  -4  -1  122.29   11.40
  -4  -4   1   96.49    8.60
   4  -4  -1   99.89    6.50
   4  -4  -1   93.39    6.40
   4  -4  -1  103.29   11.00
  -4   4   1  108.29    6.70
   4   4  -1  108.09    9.50
   4   4  -1  109.99    9.30
  -4   4   1  -42.70   65.29
   3  -4  -1  111.89    7.90
   3  -4  -1  155.98   12.30
  -3  -4   1  186.28   52.69
  -3  -4   1  132.79   11.40
   3  -4  -1  137.09   12.10
  -3   4   1  141.79   11.60
   3   4  -1  125.39   10.10
   3   4  -1  126.39   10.30
   2  -4  -1  414.26   25.90
  -2  -4   1  339.47   24.00
  -2  -4   1  335.27   26.60
  -2  -4   1  339.37   25.70
   2  -4  -1  384.56   25.80
  -2   4   1  370.36   25.10
   2   4  -1  363.26   23.60
  -2   4   1  368.56   24.60
   2   4  -1  378.06   24.00
  -1  -4   1   21.80    5.00
   1  -4  -1   14.00   18.30
  -1  -4   1   21.80    5.20
  -1  -4   1   20.30    2.60
   1  -4  -1   29.60    4.70
   1  -4  -1   26.60    5.30
   1   4  -1   26.10    3.30
  -1   4   1   23.20    3.70
   1   4  -1   25.20    3.10
  -1   4   1   22.70    4.10
   0  -4   1   17.90    4.50
   0  -4   1   56.39   18.50
   0  -4  -1   16.30    4.20
   0  -4   1   15.40    4.40
   0  -4  -1   19.80    2.10
   0  -4   1   21.00    1.80
   0  -4  -1   20.50    4.60
   0  -4  -1   10.80   13.90
   0   4   1   23.10    3.10
   0   4   1   22.60    3.40
   0   4  -1   27.10    3.10
   0   4  -1   24.10    3.20
  -1  -4  -1  367.66   28.00
   1  -4   1  376.66   28.30
  -1  -4  -1  369.86   28.00
  -1  -4  -1  443.56   26.30
   1  -4   1  425.66   46.60
   1   4   1  450.75   27.10
   1   4   1  465.35   26.70
  -2  -4  -1  106.49   10.10
  -2  -4  -1  113.69    9.50
   2  -4   1  118.59   10.90
  -2  -4  -1  122.69   34.40
   2  -4   1   97.39   10.50
  -2  -4  -1  108.59    9.60
  -2   4  -1  128.29    8.80
  -2   4  -1  127.79    9.10
   2   4   1  113.89    9.00
   2   4   1  118.99    8.80
  -3  -4  -1   98.79    9.30
   3  -4   1   86.99    9.70
   3  -4   1  101.39   10.00
   3  -4   1   85.39    5.90
   3   4   1   97.99    7.70
   3   4   1   94.99    7.90
  -4  -4  -1   46.60    5.70
   4  -4   1   46.00    8.90
   4  -4   1   45.50    7.20
  -4  -4  -1   65.29    8.00
   4   4   1   59.99    3.70
   4   4   1   55.69    5.60
   4   4   1   54.59    5.80
  -4   4  -1   51.19    3.80
   5  -4   1    1.50    4.10
   5  -4   1    3.20    4.50
  -5  -4  -1    0.70    1.60
   5  -4   1    1.20    0.80
  -5   4  -1    3.80    2.30
   5   4   1    0.20    3.20
   5   4   1    2.20    1.00
  -5   4  -1    1.00    0.70
   6  -4   1   25.70    2.60
  -6   4  -1   24.00    4.60
  -6   4  -1   25.60    2.20
   6   4   1   24.00    2.10
  -7  -4  -1    1.40    1.40
   7  -4   1    3.20    0.70
  -7   4  -1    3.30    0.60
   7   4   1    1.70    0.70
  -7  -5   1    1.00    1.30
   7  -5  -1    0.80    0.50
  -7   5   1   -0.60    2.90
  -7   5   1    1.20    0.40
   7   5  -1    0.90    0.50
   6  -5  -1   10.20    1.20
   6  -5  -1   13.00    2.00
  -6   5   1   14.00    3.20
   6   5  -1    8.50    1.20
  -6   5   1   11.80    1.40
   5  -5  -1   16.00    5.60
  -5  -5   1   23.10    4.30
   5  -5  -1   18.80    6.00
   5  -5  -1   28.30    2.20
   5  -5  -1   28.80    2.30
   5   5  -1   37.00    6.30
   5   5  -1   23.20    2.10
  -5   5   1   32.50    2.50
   5   5  -1   27.80    2.30
   5   5  -1   34.10    5.40
   4  -5  -1    3.30    2.70
  -4  -5   1    1.00    1.70
  -4  -5   1   10.20   50.29
  -4  -5   1   20.90   19.20
   4  -5  -1    2.30    2.70
   4  -5  -1   -0.50    0.50
   4  -5  -1    1.30    0.50
  -4   5   1    1.40    0.60
   4   5  -1    1.60    0.60
   4   5  -1   -0.30    1.10
   4   5  -1    1.60    0.80
   4   5  -1    1.30    1.50
  -3  -5   1   95.89    9.20
   3  -5  -1   79.09    9.50
   3  -5  -1   84.99    5.60
   3  -5  -1   68.99    9.30
   3   5  -1   92.69    5.70
   3   5  -1   98.29    8.60
   3   5  -1   88.79    8.00
   2  -5  -1  275.97   20.30
   2  -5  -1  149.19   47.50
   2  -5  -1  241.08   19.90
  -2  -5   1  276.77   18.00
   2  -5  -1  227.58   15.00
  -2  -5   1  240.08   20.00
  -2  -5   1  233.48   21.00
   2   5  -1  253.87   17.70
  -2   5   1  294.47   18.90
   2   5  -1  242.18   15.20
   2   5  -1  250.07   17.40
  -1  -5   1  140.79   14.30
   1  -5  -1  158.48   10.50
   1  -5  -1  140.09   13.90
   1  -5  -1  143.89   14.20
  -1  -5   1  157.98   11.40
   1   5  -1  186.58   12.30
  -1   5   1  176.28   13.10
  -1   5   1  173.58   13.60
   1   5  -1  183.88   12.70
   0  -5   1   64.79   25.40
   0  -5  -1   33.50    6.90
   0  -5  -1   33.30    7.00
   0  -5  -1   32.30   16.20
   0  -5  -1   34.00    3.30
   0  -5   1   34.90    2.80
   0   5  -1   38.00    5.20
   0   5   1   40.80    5.00
   0   5  -1   37.40    4.80
   0   5   1   42.00    4.70
  -1  -5  -1   15.20   14.80
  -1  -5  -1   25.80    3.20
   1  -5   1   21.30   30.50
  -1  -5  -1   25.70    5.70
   1  -5   1   19.10    5.20
   1  -5   1   19.20    5.30
  -1  -5  -1   26.30    5.80
   1   5   1   32.80    3.90
  -1   5  -1   29.70    3.80
   1   5   1   28.30    4.00
  -1   5  -1   30.80    4.10
  -2  -5  -1   40.10    5.00
  -2  -5  -1   38.60    7.40
  -2  -5  -1   71.49   19.60
  -2  -5  -1   40.60    7.00
   2  -5   1   30.80    6.70
  -2  -5  -1   -6.40   45.60
   2  -5   1   40.00    6.40
   2   5   1   41.40    4.60
   2   5   1   49.40    5.20
  -2   5  -1   46.40    4.80
  -2   5  -1   47.20    5.20
   3  -5   1   28.20    6.70
  -3  -5  -1   34.00    5.30
  -3  -5  -1   24.70    4.30
   3  -5   1   34.00    7.40
  -3  -5  -1   21.70   13.80
   3  -5   1   33.60    2.30
   3   5   1   34.20    2.40
  -3   5  -1   31.40    2.50
   3   5   1   37.50    4.40
   3   5   1   39.20    4.70
   4  -5   1    9.30    4.60
  -4  -5  -1   12.10    3.30
  -4  -5  -1   16.60    5.00
   4  -5   1   13.10    1.30
   4  -5   1   13.50    5.00
   4  -5   1   10.90    1.30
   4   5   1   11.80    1.40
   4   5   1   11.00    2.90
  -4   5  -1   11.90    1.40
  -4   5  -1   14.00    3.40
   4   5   1    9.70    2.90
   5  -5   1   19.10    6.90
   5  -5   1   27.80    2.30
   5  -5   1   18.30    6.40
   5  -5   1   24.20    2.30
  -5   5  -1   31.70    2.50
   5   5   1   26.80    2.30
  -5   5  -1   33.00    5.10
   5   5   1   28.30    5.20
   5   5   1   27.00    4.90
   6  -5   1   28.10    2.10
  -6  -5  -1   18.30    3.70
   6   5   1   23.50    1.90
   7  -5   1   16.30    1.70
  -7   5  -1   21.70    1.60
   7   6  -1   47.00    3.10
   6  -6  -1    1.10    0.60
   6  -6  -1    0.60    0.50
  -6  -6   1    1.30    1.50
  -6   6   1   -0.70    2.00
  -6   6   1    0.80    0.50
   6   6  -1    0.80    0.60
   5  -6  -1    9.90    5.00
   5  -6  -1   14.80    1.50
  -5  -6   1    9.10    2.70
   5  -6  -1   16.40    1.40
   5  -6  -1    7.40    4.50
   5   6  -1   12.80    4.10
   5   6  -1   11.70    1.30
   5   6  -1   12.00    3.80
   5   6  -1   12.40    1.50
  -5   6   1   15.20    1.50
   4  -6  -1   80.69    5.40
  -4  -6   1   39.70   23.30
   4  -6  -1   66.89   10.30
   4  -6  -1   85.09    5.20
   4  -6  -1   67.19   10.40
   4   6  -1   84.79    5.10
   4   6  -1   83.49    8.70
   4   6  -1   82.89    5.40
   4   6  -1   84.39    8.90
  -3  -6   1    5.10    1.90
   3  -6  -1    8.30    1.20
   3  -6  -1    5.10    3.40
   3  -6  -1    7.30    1.00
   3  -6  -1    6.20    3.60
  -3  -6   1   11.90   18.30
  -3   6   1    1.20    2.60
   3   6  -1    7.10    0.80
   3   6  -1    5.10    2.40
   3   6  -1    7.50    2.50
   3   6  -1    8.80    1.10
   2  -6  -1   49.20   53.89
   2  -6  -1  105.49    6.50
  -2  -6   1   99.89   12.80
   2  -6  -1   93.99    6.90
   2  -6  -1   92.49   11.20
  -2  -6   1  110.59   12.20
  -2  -6   1  101.59    9.10
   2   6  -1  120.39    9.80
   2   6  -1  105.09    6.50
   2   6  -1  111.49    9.30
  -1  -6   1   23.30    6.40
   1  -6  -1    1.80   27.60
  -1  -6   1   58.19   23.40
   1  -6  -1   18.70    5.70
  -1  -6   1   17.70    5.70
   1  -6  -1   20.40    1.70
   1  -6  -1   24.20    6.60
  -1  -6   1   19.70    2.80
   1  -6  -1   19.90    2.20
  -1   6   1   28.60    5.30
   1   6  -1   25.60    3.70
   1   6  -1   21.80    1.60
  -1   6   1   28.70    5.50
   1   6  -1   28.90    4.20
   0  -6   1  189.38   18.60
   0  -6   1  207.98   13.00
   0  -6   1  283.37   44.70
   0  -6   1  184.28   18.60
   0   6   1  250.77   16.70
   0   6   1  203.08   13.00
   0   6  -1  239.68   12.90
  -1  -6  -1    0.20    2.10
   1  -6   1    0.70    0.40
  -1  -6  -1    2.00   15.50
   1  -6   1    8.00   32.80
  -1  -6  -1    0.40    2.40
   1  -6   1   -0.10    2.00
  -1  -6  -1    0.00    0.70
   1  -6   1   -0.10    2.10
  -1   6  -1    1.00    1.40
   1   6   1    4.50    2.10
   1   6   1    0.00    0.30
   1   6   1    3.10    1.90
  -1   6  -1    0.70    1.40
  -2  -6  -1   -5.70   13.70
  -2  -6  -1    1.70    2.80
   2  -6   1    3.30    2.90
  -2  -6  -1    4.10    2.10
  -2  -6  -1    0.20    3.20
   2  -6   1    5.90    3.80
   2  -6   1    3.40    0.60
  -2   6  -1    3.70    2.20
   2   6   1    2.70    1.60
   2   6   1    3.90    1.90
  -2   6  -1    3.40    1.90
   2   6   1    2.50    0.60
   3  -6   1   43.30    2.90
   3  -6   1   42.00    3.00
   3  -6   1   34.90    8.30
  -3  -6  -1   48.00    6.40
   3  -6   1   35.70    8.40
  -3  -6  -1   35.80   18.90
   3   6   1   46.80    5.50
   3   6   1   51.49    5.90
  -3   6  -1   43.70    3.20
   3   6   1   44.00    3.40
   4  -6   1    1.70    0.60
  -4  -6  -1    6.30   19.70
   4  -6   1    0.00    2.50
   4  -6   1    2.60    3.30
   4  -6   1    2.70    0.60
  -4  -6  -1    0.40    1.60
  -4  -6  -1  -21.90   13.10
  -4  -6  -1    1.90    2.30
   4   6   1    1.80    0.70
  -4   6  -1    1.60    0.70
   4   6   1    1.10    1.50
   4   6   1    2.40    0.70
   4   6   1    0.80    1.80
   5  -6   1    4.10    4.60
   5  -6   1    2.20    4.80
   5  -6   1    5.60    1.10
   5  -6   1    4.20    0.90
   5   6   1    4.30    0.80
  -5   6  -1    5.70    1.10
   6  -6   1    4.30    0.80
  -6  -6  -1    3.50    1.80
   6   6   1    4.80    0.80
  -6  -7   1    1.60    1.90
   6  -7  -1    2.60    0.60
   6  -7  -1    2.20    0.60
   6   7  -1    2.00    0.60
  -6   7   1    2.80    0.70
   5  -7  -1   28.90    2.30
   5  -7  -1   29.80    2.50
   5   7  -1   33.60    6.80
   5   7  -1   27.90    2.40
   5   7  -1   32.10    2.10
   5   7  -1   27.50    6.30
  -5   7   1   32.60    2.50
   4  -7  -1   22.60    2.00
  -4  -7   1   18.30    3.80
  -4  -7   1   -6.00   22.80
   4  -7  -1   17.30    6.40
   4  -7  -1   14.30    6.00
   4  -7  -1   19.30    1.70
   4   7  -1   26.50    2.30
  -4   7   1   22.10    2.00
   4   7  -1   21.60    5.60
   4   7  -1   20.00    5.50
   3  -7  -1   14.60    1.50
   3  -7  -1   11.30    5.00
  -3  -7   1   24.60   24.40
   3  -7  -1    9.40    4.50
   3  -7  -1   14.20    1.30
   3   7  -1   15.80    1.20
  -3   7   1   13.20    1.40
   3   7  -1   12.00    1.40
   3   7  -1   14.00    3.90
   3   7  -1   11.60    3.40
   2  -7  -1   28.30    7.90
  -2  -7   1   36.00    9.40
   2  -7  -1   29.50    8.00
   2  -7  -1   36.20    2.80
  -2  -7   1   45.40   26.70
  -2  -7   1   37.30    5.00
  -2  -7   1   41.30    9.40
  -2   7   1   54.89    6.80
   2   7  -1   40.20    2.80
   2   7  -1   45.80    5.60
   2   7  -1   39.50    2.60
   2   7  -1   46.80    6.00
  -2   7   1   39.90    2.60
  -2   7   1   49.99    7.10
  -1  -7   1  150.78   17.60
   1  -7  -1  175.58   11.40
  -1  -7   1  281.07   45.30
  -1  -7   1  168.68   18.30
   1   7  -1  196.48   11.40
   1   7  -1  195.98   14.90
  -1   7   1  177.58   11.20
  -1   7   1  214.58   16.10
   1   7  -1  204.48   15.50
  -1   7   1  209.48   16.70
   0  -7   1  264.37   16.60
   0  -7  -1  250.17   16.60
   0  -7  -1  236.48   17.90
   0   7  -1  311.97   21.20
   0   7   1  315.87   21.90
   0   7  -1  313.67   20.60
   0   7  -1  289.57   16.50
   0   7   1  284.87   16.50
   1  -7   1   15.00   48.70
  -1  -7  -1  107.09    9.60
   1  -7   1  117.49    7.70
  -1  -7  -1   67.39   28.30
  -1  -7  -1   98.89   13.00
   1  -7   1  101.29   13.50
  -1  -7  -1  103.59   13.30
   1   7   1  151.18   12.30
  -1   7  -1  142.99   12.10
   1   7   1  136.79    7.60
  -1   7  -1  141.59   11.50
   1   7   1  145.89   11.50
  -2  -7  -1   41.50   21.80
   2  -7   1   70.09   13.20
   2  -7   1   67.79   10.80
   2  -7   1   85.79    5.60
  -2  -7  -1   78.89    8.40
   2  -7   1   82.39    5.50
   2   7   1   85.49    5.30
   2   7   1  103.19    9.50
   2   7   1   92.29    8.70
   2   7   1   92.89    5.60
  -2   7  -1  103.39    9.80
  -2   7  -1  101.89    9.20
   3  -7   1   54.89   11.80
   3  -7   1   80.79    5.50
   3  -7   1   65.79   10.70
  -3  -7  -1   94.29    9.90
   3  -7   1   83.99    5.30
   3   7   1   78.89    5.40
   3   7   1   89.19    8.70
   3   7   1   94.69    9.20
  -3   7  -1   82.99    5.50
   3   7   1   90.09    5.20
   4  -7   1   20.50    6.90
   4  -7   1   18.90    7.10
  -4  -7  -1   28.00   29.10
  -4  -7  -1   29.00   18.60
   4  -7   1   31.60    2.30
   4  -7   1   33.40    2.50
   4   7   1   32.60    5.90
   4   7   1   30.60    5.90
   4   7   1   29.80    2.40
   4   7   1   32.20    2.10
  -4   7  -1   29.80    2.60
   5  -7   1   15.50    1.70
   5  -7   1   17.30    1.60
   5   7   1   16.80    1.60
  -5   7  -1   20.90    1.90
  -6  -7  -1    1.30    1.40
   6  -7   1    1.50    0.50
  -6   7  -1    2.70    0.80
   6   7   1    2.00    0.50
   6  -8  -1   15.00    1.10
  -6  -8   1   10.20    2.20
   6  -8  -1   13.20    1.30
  -6   8   1   14.60    1.30
   6   8  -1   10.20    1.40
   5  -8  -1   16.80    1.80
   5  -8  -1   13.50    1.40
   5   8  -1   16.40    1.80
  -5   8   1   17.00    1.60
   5   8  -1   16.70    1.30
   4  -8  -1   30.00    9.00
   4  -8  -1   29.10    9.10
   4  -8  -1   42.90    3.30
  -4  -8   1   -4.30   28.00
   4  -8  -1   42.80    3.10
  -4   8   1   48.80    3.30
   4   8  -1   46.30    3.30
   4   8  -1   51.89    7.10
   4   8  -1   42.70    2.90
   4   8  -1   55.89    7.50
   3  -8  -1   18.80    6.90
   3  -8  -1   30.80    2.30
   3  -8  -1   31.60    2.60
  -3  -8   1   15.60   26.40
   3   8  -1   40.00    5.80
   3   8  -1   29.70    6.20
  -3   8   1   33.70    2.50
   3   8  -1   33.10    2.50
  -2  -8   1    1.70    4.30
   2  -8  -1    4.70    4.00
   2  -8  -1    1.10    2.90
  -2  -8   1    5.90    0.80
  -2  -8   1   12.30   25.10
  -2  -8   1   -0.80    4.80
   2  -8  -1    6.20    1.00
   2  -8  -1    6.30    0.80
   2   8  -1    5.50    0.60
   2   8  -1    8.80    3.30
  -2   8   1    5.60    0.60
  -2   8   1    7.60    3.60
  -2   8   1   10.20    4.10
   2   8  -1    6.50    0.90
   2   8  -1    6.90    2.90
  -1  -8   1   -5.60   27.30
  -1  -8   1   30.10    8.60
   1  -8  -1   31.50    2.40
   1  -8  -1   28.70    2.20
  -1  -8   1   33.80    9.40
   1  -8  -1   24.20   51.09
  -1  -8   1   31.10    2.20
   1  -8  -1   24.80    8.00
   1  -8  -1   17.90    6.90
   1   8  -1   33.50    2.10
   1   8  -1   34.90    2.30
  -1   8   1   32.40    2.10
  -1   8   1   39.40    7.20
  -1   8   1   31.10    2.20
   1   8  -1   36.90    5.40
  -1   8   1   34.60    7.10
   1   8  -1   38.40    5.80
   0  -8  -1    8.60    1.40
   0  -8   1    6.50    0.90
   0  -8  -1    9.50    5.50
   0  -8   1    4.20    4.30
   0  -8   1    1.40    3.20
   0  -8   1    5.00    0.70
   0  -8  -1  -21.50   32.00
   0  -8   1   -8.10   35.90
   0  -8  -1    5.80    0.90
   0  -8  -1   10.20    5.70
   0   8   1    6.60    0.70
   0   8   1    5.40    3.20
   0   8   1    6.60    3.60
   0   8   1    4.30    0.90
   0   8  -1    7.20    0.70
   0   8  -1    8.90    3.40
   0   8  -1    3.80    2.30
   0   8  -1    7.50    0.80
   1  -8   1    9.00    1.00
  -1  -8  -1    8.80    2.60
  -1  -8  -1    8.80    5.50
  -1  -8  -1    8.60    0.90
   1  -8   1    8.40    1.10
   1  -8   1   -0.50   59.49
   1  -8   1    7.00    4.70
  -1  -8  -1   17.40   23.20
  -1  -8  -1   10.90    5.60
   1  -8   1    4.90    4.10
  -1   8  -1    8.20    3.50
   1   8   1    9.10    3.50
   1   8   1    8.50    0.80
   1   8   1    6.50    2.70
  -1   8  -1    8.70    3.20
  -1   8  -1    8.90    0.80
   1   8   1    8.90    0.90
   2  -8   1   15.80    1.40
  -2  -8  -1   25.70   22.80
  -2  -8  -1   15.50    3.90
   2  -8   1   15.00    6.30
  -2  -8  -1   13.50    3.00
   2  -8   1   10.50    5.80
   2  -8   1   15.80    1.60
   2   8   1   21.20    4.90
  -2   8  -1   15.40    1.20
  -2   8  -1   13.40    1.70
   2   8   1   18.90    1.50
   2   8   1   16.20    1.20
   2   8   1   19.20    5.00
  -3  -8  -1   86.29   10.00
   3  -8   1   85.19    5.60
   3  -8   1   87.09    5.90
   3   8   1   85.49    9.30
   3   8   1   90.89    9.80
   3   8   1   96.09    5.80
   3   8   1   90.09    5.80
  -4  -8  -1   31.20   34.30
   4  -8   1    7.90    5.40
  -4  -8  -1    9.60   19.70
   4  -8   1   12.40    6.10
   4  -8   1   12.30    1.30
   4  -8   1   10.70    1.40
   4   8   1   12.60    4.00
   4   8   1   12.30    1.40
   4   8   1   12.50    1.10
   4   8   1   12.50    4.40
  -4   8  -1   13.20    1.50
   5  -8   1   10.00    1.10
   5  -8   1   10.50    1.30
   5   8   1   12.70    1.30
  -5   8  -1   12.90    1.40
   5   8   1   13.20    1.30
   6  -8   1    9.20    1.10
  -6  -8  -1    8.20    2.00
   6  -8   1   12.40    1.20
   6   8   1   12.30    1.00
  -6   8  -1   11.30    1.10
   6  -9  -1    7.90    0.80
   6  -9  -1    9.20    1.00
   6   9  -1    7.80    0.80
   5  -9  -1   28.60    2.30
  -5  -9   1   34.40    4.10
   5  -9  -1   34.80    2.60
  -5   9   1   36.70    2.50
   5   9  -1   33.20    2.30
   5   9  -1   32.40    2.40
   4  -9  -1    2.50    0.60
   4  -9  -1    0.40    4.10
  -4  -9   1   -9.50   31.70
   4  -9  -1    3.00    0.80
  -4  -9   1    1.40    1.70
   4  -9  -1    2.10    4.60
   4   9  -1    2.10    0.50
   4   9  -1    2.00    2.90
  -4   9   1    2.90    0.70
   4   9  -1    2.20    0.70
   4   9  -1    1.10    2.40
  -3  -9   1   52.69    6.10
   3  -9  -1   62.89    4.20
  -3  -9   1    2.00   30.50
   3  -9  -1   63.59    4.40
   3   9  -1   67.09    4.30
   3   9  -1   71.79    8.90
   3   9  -1   68.79    8.30
  -3   9   1   67.09    4.30
   3   9  -1   61.29    4.00
   2  -9  -1   18.10    1.90
  -2  -9   1   -7.00   32.40
   2  -9  -1   17.60    7.50
  -2  -9   1   21.40    1.70
   2  -9  -1   12.00    6.20
   2  -9  -1   20.00    1.70
   2   9  -1   26.20    6.10
   2   9  -1   19.80    1.60
   2   9  -1   23.50    1.80
  -2   9   1   25.20    6.50
  -2   9   1   30.80    7.80
   2   9  -1   21.80    5.50
  -1  -9   1  151.58    9.60
  -1  -9   1  135.99   18.70
   1  -9  -1  146.19    9.60
   1  -9  -1  151.38    9.80
  -1  -9   1  136.79   18.60
   1   9  -1  169.48   15.20
  -1   9   1  160.98    9.50
  -1   9   1  189.48   15.80
  -1   9   1  190.78   16.80
   1   9  -1  158.28    9.60
   1   9  -1  165.68    9.50
   1   9  -1  161.08   14.40
   0  -9  -1  144.19    8.90
   0  -9  -1  117.49   17.10
   0  -9  -1  122.49   17.30
   0  -9   1  128.69   17.70
   0  -9   1  139.99    9.10
   0  -9   1  141.99    8.90
   0  -9   1  130.39   17.80
   0   9  -1  155.28    8.80
   0   9   1  163.98   14.40
   0   9   1  170.58   15.30
   0   9  -1  162.48   14.10
   0   9   1  143.89    8.90
   0   9  -1  152.58    8.90
   0   9   1  144.09    8.80
   0   9  -1  165.68   14.90
   1  -9   1  107.39   16.10
   1  -9   1  135.09    8.40
   1  -9   1  124.59    8.60
  -1  -9  -1  126.19    8.40
   1   9   1  153.58   14.30
  -1   9  -1  151.38   14.40
  -1   9  -1  167.18   14.20
  -1   9  -1  140.59    8.30
   1   9   1  143.09    8.40
   1   9   1  147.79   13.40
   1   9   1  139.29    8.30
   2  -9   1   53.49    3.80
   2  -9   1   32.40    9.80
  -2  -9  -1   40.80    6.30
  -2  -9  -1   20.60   32.30
   2  -9   1   52.89    3.50
   2  -9   1   30.30    9.70
   2   9   1   52.89    3.30
   2   9   1   54.69    3.60
   2   9   1   52.19    7.70
  -2   9  -1   58.59    3.40
   2   9   1   58.39    7.50
   3  -9   1   17.70    7.00
  -3  -9  -1   30.10    4.30
   3  -9   1   17.30    7.10
   3  -9   1   33.60    2.60
  -3  -9  -1    8.90   28.10
   3  -9   1   26.10    2.20
   3   9   1   29.80    2.00
   3   9   1   35.30    2.30
   3   9   1   27.30    6.10
   3   9   1   20.10    5.10
  -3   9  -1   31.40    2.40
   4  -9   1   31.40    2.30
   4  -9   1   19.60    8.30
   4  -9   1   26.50    9.40
   4  -9   1   32.40    2.60
  -4  -9  -1   29.10    4.10
   4   9   1   33.90    2.40
  -4   9  -1   30.40    2.50
   4   9   1   31.10    2.10
   5  -9   1   15.80    1.50
   5  -9   1   15.40    1.30
  -5  -9  -1   16.20    3.10
  -5   9  -1   16.40    1.70
   5   9   1   13.60    1.30
   5   9   1   16.20    1.20
   5 -10  -1   20.40    1.60
   5 -10  -1   21.00    1.70
   5  10  -1   20.00    1.40
   5  10  -1   21.50    1.60
   4 -10  -1   43.20    3.30
   4 -10  -1   41.80    3.10
  -4  10   1   52.09    3.20
   4  10  -1   43.50    3.20
   4  10  -1   44.60    2.90
   3 -10  -1    9.40    6.10
   3 -10  -1    6.10    5.80
   3 -10  -1   10.70    1.50
   3 -10  -1   11.20    1.20
  -3 -10   1   14.40   38.30
   3  10  -1   11.90    1.10
   3  10  -1   11.10    1.20
   3  10  -1   12.90    4.80
   3  10  -1   12.10    4.40
  -2 -10   1   39.30   40.70
   2 -10  -1    6.70    1.10
   2 -10  -1    2.80    4.30
   2 -10  -1    0.40    4.30
   2 -10  -1    9.50    1.10
   2  10  -1    6.00    3.10
  -2  10   1    6.10    0.70
  -2  10   1   -1.60    4.30
   2  10  -1    6.80    0.80
   2  10  -1    4.10    2.90
  -2  10   1   -1.00    4.90
   2  10  -1    7.20    0.90
  -1 -10   1  130.09    8.00
   1 -10  -1   89.69   18.20
   1 -10  -1  122.29    8.00
   1 -10  -1  100.69   19.20
   1 -10  -1  123.09    8.10
  -1  10   1  130.29    7.80
  -1  10   1  144.89   14.30
  -1  10   1  160.98   15.70
   1  10  -1  133.09    8.20
   1  10  -1  138.59   19.20
   1  10  -1  136.29    7.90
   0 -10   1   34.20   10.90
   0 -10  -1   19.80   54.09
   0 -10  -1   37.20   11.50
   0 -10  -1   44.60    3.00
   0 -10  -1   30.00   10.30
   0 -10   1   28.30   10.00
   0 -10   1   40.80    3.00
   0 -10   1   43.40   70.09
   0  10  -1   48.10    8.70
   0  10  -1   54.29    8.20
   0  10   1   44.50    2.80
   0  10   1   57.29    8.00
   0  10  -1   43.80    2.80
   0  10   1   51.59    9.60
   0  10   1   40.30    2.90
   1 -10   1   99.79    7.00
  -1 -10  -1   96.59    6.60
   1 -10   1   98.59    6.70
  -1  10  -1  132.09   13.90
   1  10   1  123.39   16.70
   1  10   1  116.29    7.20
  -1  10  -1  123.19   12.70
  -1  10  -1  110.09    6.60
   1  10   1  137.59   16.50
   1  10   1  110.69    6.60
   2 -10   1  122.79    7.70
   2 -10   1  113.89    7.90
  -2  10  -1  123.89    7.40
   2  10   1  124.29    7.50
   2  10   1  125.69   12.80
   2  10   1  127.29    7.70
   2  10   1  138.99   13.80
  -3 -10  -1    5.80    2.20
   3 -10   1    4.50    0.90
  -3 -10  -1    9.00   33.90
   3 -10   1    4.50    6.70
   3  10   1    6.60    1.00
   3  10   1    5.30    0.90
   4 -10   1    2.90    0.70
  -4 -10  -1    2.60    1.70
   4 -10   1    2.40    0.60
   4  10   1    2.90    0.60
  -4  10  -1    3.50    0.80
   4  10   1    2.90    0.40
   5 -10   1    9.40    1.30
   5 -10   1    9.20    0.90
  -5  10  -1   10.40    1.10
   5  10   1    8.70    0.80
   5 -11  -1    7.70    1.10
   5 -11  -1    8.10    0.80
   5  11  -1    8.50    0.80
   5  11  -1    7.30    0.60
   4 -11  -1    3.10    0.70
   4  11  -1    3.10    0.60
   3 -11  -1   13.30    1.50
  -3 -11   1    2.00   43.10
   3 -11  -1   12.60    1.30
   3  11  -1   11.20    1.50
   3  11  -1   16.20    1.20
   2 -11  -1   22.50   13.80
   2 -11  -1   31.40   13.50
   2 -11  -1   54.59    3.80
  -2 -11   1   -5.60   52.09
  -2  11   1   54.59    3.40
   2  11  -1   60.59   12.70
   2  11  -1   54.49   11.30
   2  11  -1   55.99    3.60
  -1 -11   1   -1.40   64.29
  -1 -11   1   62.89    4.10
   1 -11  -1   51.39   14.50
   1 -11  -1   58.39    4.20
   1 -11  -1   57.79   14.80
  -1  11   1   61.39    4.00
   1  11  -1   66.49    4.00
   1  11  -1   68.09    9.30
   1  11  -1   65.09    4.10
  -1  11   1   76.19   11.30
  -1  11   1   71.59   11.90
   1  11  -1   80.49   10.50
   0 -11   1   63.19   16.70
   0 -11  -1   11.60   73.09
   0 -11  -1   35.60   12.10
   0 -11   1  -13.00   96.59
   0 -11  -1   25.90   11.20
   0 -11   1   48.00   14.60
   0 -11  -1   50.09    3.30
   0 -11   1   45.80    3.30
   0  11  -1   59.79   10.60
   0  11  -1   58.19    8.70
   0  11   1   46.10    9.10
   0  11   1   58.29    8.80
   0  11  -1   51.19    3.20
   0  11   1   50.79    3.20
   1 -11   1    0.10    0.60
   1 -11   1    3.30    5.80
   1 -11   1   -0.60    5.30
  -1 -11  -1  -43.10   51.39
  -1  11  -1    3.50    5.30
   1  11   1    6.00    4.20
  -1  11  -1    0.80    5.00
   1  11   1    5.50    3.80
   2 -11   1   15.10    7.50
   2 -11   1   25.10    2.20
   2 -11   1   30.00    2.20
  -2 -11  -1   41.10   43.20
   2 -11   1   15.30    7.40
   2  11   1   27.30    1.90
   2  11   1   27.60    2.00
   2  11   1   23.60    6.50
   2  11   1   19.50    5.70
  -3 -11  -1   -7.20   49.10
   4 -11   1    3.60    0.70
   4 -11   1    5.60    0.80
   4  11   1    4.70    0.50
   4  11   1    4.50    0.60
   4 -12  -1    2.40    0.40
   4  12  -1    2.20    0.40
   4  12  -1    2.50    0.40
   3 -12  -1    3.60    0.90
   3 -12  -1    4.60    0.70
   3  12  -1    6.00    0.70
   3  12  -1    7.30    0.70
   2 -12  -1   12.30    1.20
   2  12  -1   13.50    1.20
   2  12  -1   12.70    1.10
  -1 -12   1    0.20   83.09
   1  12  -1   81.20   10.50
   0 -12  -1    0.89   93.89
  -1 -12  -1   28.80   66.59
   1 -12   1   66.79    4.50
   1  12   1   70.99    4.30
  -1  12  -1   71.59    4.30
   1  12   1   67.59    4.50
   2 -12   1   35.70    2.40
   2  12   1   31.70    2.30
   2  12   1   34.50    2.30
   3 -12   1   20.50    2.10
   3 -12   1   19.10    1.60
   3  12   1   21.80    1.60
   3  12   1   20.30    1.50
   4 -12   1   18.10    1.60
   4 -12   1   20.20    1.50
   4  12   1   19.50    1.30
   4  12   1   21.00    1.40
   3 -13  -1    3.00    0.50
   3  13  -1    2.80    0.40
   2 -13  -1   13.00    1.40
   2  13  -1   12.70    1.10
   1 -13  -1    2.50    0.50
  -1  13   1    3.00    0.60
   1  13  -1    2.20    0.40
   0 -13  -1   47.20    3.00
   0 -13   1   44.30    3.00
   0  13   1   47.60    2.90
   0  13  -1   45.90    2.90
   1 -13   1   15.60    1.30
  -1  13  -1   16.30    1.20
   1  13   1   15.80    1.20
   2 -13   1   14.60    1.30
   2  13   1   12.30    1.10
   2  13   1   14.90    1.20
   3 -13   1    5.80    0.70
   3  13   1    6.80    0.60
   3  13   1    5.20    0.70
   2 -14  -1   10.60    1.00
   2  14  -1   11.70    0.80
   1 -14  -1    8.50    1.00
   1  14  -1   10.50    0.80
  -1  14   1   10.00    0.80
   0 -14   1    7.00    0.70
   0  14  -1    9.10    0.70
   0  14   1    9.00    0.70
   1 -14   1   13.00    1.00
   1  14   1   15.50    1.10
  -7   0   2   -0.50    1.50
   7   0  -2   -0.70    0.40
   6   0  -2  230.58   20.30
  -6   0   2  279.47   19.10
   6   0  -2  255.07   16.00
   6   0  -2  245.58   20.30
  -6   0   2  283.47   16.00
   5   0  -2    0.10    0.50
  -5   0   2   -0.30    1.70
   5   0  -2   -0.50    1.30
  -5   0   2    0.70    0.50
   5   0  -2   -0.10    1.50
   4   0  -2  835.32   53.29
   4   0  -2  880.51   53.39
   4   0  -2  862.41   50.59
  -3   0   2   17.20   25.80
  -2   0   2 1085.39   67.09
  -2   0   2 1092.59   66.49
   1   0  -2    7.60   10.50
   0   0   2  614.14   37.70
   0   0  -2  670.73   43.20
   0   0   2  598.24   37.90
  -1   0  -2    0.10    0.50
   2   0   2  695.03   41.00
   2   0   2  679.13   41.10
  -3   0  -2   -0.10    0.70
   3   0   2    0.30    0.60
   3   0   2    0.10    0.50
   3   0   2    0.50    2.00
   3   0   2    0.40    2.50
  -4   0  -2   83.29    5.80
  -4   0  -2   97.39    8.30
  -5   0  -2    0.20    0.60
  -5   0  -2   -0.20    1.50
  -6   0  -2   41.40    5.90
   6   0   2   44.80    3.30
  -6   0  -2   48.10    3.40
  -7   0  -2    1.30    1.70
  -7  -1   2    7.50    2.50
   7  -1  -2   10.00    1.20
  -7   1   2   12.10    3.20
   7   1  -2    9.20    1.20
   6  -1  -2   61.29    4.70
  -6  -1   2   66.29    7.30
   6  -1  -2   57.29    9.20
   6  -1  -2   62.59   10.40
  -6  -1   2   73.59    4.70
  -6   1   2   74.19    7.70
   6   1  -2   70.09    9.90
   6   1  -2   69.79   10.20
   6   1  -2   68.39    4.70
  -6   1   2   73.09    4.80
  -5  -1   2  170.18   10.30
   5  -1  -2  150.58   10.20
  -5  -1   2  176.68   13.10
   5  -1  -2  166.08   14.00
   5  -1  -2  155.78   13.90
   5   1  -2  164.78   10.30
  -5   1   2  174.58   10.40
   5   1  -2  156.78   13.40
   5   1  -2  162.28   13.50
   4  -1  -2   83.49    7.50
   4  -1  -2   73.19    7.20
   4  -1  -2   69.29    4.70
   4   1  -2   75.59    4.80
   4   1  -2   69.49    6.90
  -4   1   2   72.89    4.90
  -4   1   2   66.79   40.10
   4   1  -2   76.19    7.00
   3  -1  -2  547.65   31.90
  -3  -1   2  482.35   32.40
  -3  -1   2  478.95   31.80
   3  -1  -2  500.35   31.70
   3   1  -2  492.85   31.60
   3   1  -2  507.45   31.50
  -3   1   2  499.35   31.90
  -3   1   2  479.85   32.20
  -3   1   2  639.44   65.19
  -2  -1   2   10.10    3.10
   2  -1  -2   12.00    2.30
  -2  -1   2    9.60    2.80
  -2  -1   2   23.30   34.30
   2  -1  -2   12.20    2.30
   2   1  -2    9.60    2.00
   2   1  -2   10.70    2.00
  -2   1   2    8.60    4.20
  -2   1   2    9.50    4.10
  -1  -1   2  503.25   31.50
   1  -1  -2  530.85   42.00
  -1  -1   2  485.25   32.00
  -1   1   2  478.75   31.90
  -1   1   2  460.25   32.30
   1   1  -2  561.04   43.10
   0  -1   2  553.54   35.70
   0  -1   2  537.55   35.60
   0   1  -2  653.03   42.20
   0   1   2  608.64   35.90
   2  -1   2  125.09   10.50
  -2  -1  -2  162.78   10.90
   2   1   2  159.08    9.20
   2   1   2  159.68    9.30
  -2   1  -2  153.68   10.50
   2   1   2  141.09   10.00
   2   1   2  134.79    9.90
  -3  -1  -2  241.78   16.90
   3   1   2  232.48   14.30
  -3   1  -2  242.48   16.50
   3   1   2  196.88   16.40
   3   1   2  232.18   14.40
  -4  -1  -2   10.70    3.90
   4  -1   2   14.00    3.20
  -4  -1  -2    9.70    1.40
   4  -1   2   15.70    3.50
  -4  -1  -2   10.60    2.70
   4   1   2   13.60    2.10
  -4   1  -2   10.40    2.60
   4   1   2   15.40    2.60
  -5  -1  -2  122.69    8.20
  -5  -1  -2  107.79   10.00
  -5   1  -2  120.09    7.80
  -5   1  -2  125.99   10.30
   6  -1   2   13.70    1.50
  -6  -1  -2    9.00    3.10
  -6  -1  -2   11.20    1.30
  -6   1  -2   11.30    3.40
  -6   1  -2   11.30    1.40
   6   1   2   11.80    1.70
  -7  -1  -2    0.60    1.50
  -7   1  -2    0.00    0.40
  -7   1  -2   -1.40    1.50
  -7  -2   2    8.30    2.60
   7  -2  -2    8.60    1.10
   7   2  -2    7.20    1.00
  -7   2   2    5.90    1.00
  -7   2   2    8.00    2.80
  -6  -2   2   59.79    6.90
   6  -2  -2   54.19    4.30
  -6   2   2   66.69    4.40
   6   2  -2   62.09    4.40
   6   2  -2   50.79   11.30
  -6   2   2   70.89    7.30
   6   2  -2   77.29   14.20
  -5  -2   2   19.30    4.40
   5  -2  -2   14.40    1.60
   5  -2  -2   17.00    1.70
  -5  -2   2   16.80    1.60
   5  -2  -2   15.70    4.70
   5  -2  -2   17.70    4.80
   5   2  -2   17.60    1.70
  -5   2   2   15.80   53.19
  -5   2   2   19.00    2.00
   5   2  -2   16.50    4.20
   5   2  -2   15.30    3.80
   4  -2  -2   51.69    5.80
   4  -2  -2   39.60    3.00
  -4  -2   2   45.40    4.70
   4  -2  -2   48.90    5.80
  -4   2   2   40.70    3.10
   4   2  -2   38.80    4.90
  -4   2   2  -49.40   47.60
   4   2  -2   41.50    4.90
   4   2  -2   45.30    3.10
  -3  -2   2  150.98   36.70
  -3  -2   2  104.09    9.20
   3  -2  -2  123.19    9.20
   3  -2  -2  128.29    9.40
  -3  -2   2   97.99    9.60
  -3   2   2  105.59    9.40
   3   2  -2  101.99    8.40
   3   2  -2  103.89    8.60
  -3   2   2   60.69   43.80
  -3   2   2  107.69    9.00
  -2  -2   2  577.14   37.40
  -2  -2   2  551.94   37.60
  -2   2   2  535.15   36.00
   2   2  -2  600.94   35.10
   2   2  -2  601.84   34.90
  -2   2   2  526.45   36.60
   1  -2  -2  153.98   20.90
  -1  -2   2  132.99   11.90
  -1  -2   2  142.49   11.50
  -1   2   2  140.59   11.10
   1   2  -2  165.08   10.30
  -1   2   2  140.19   11.50
   1   2  -2  174.48   23.60
   1   2  -2  159.48   10.10
   0  -2  -2  103.49    7.60
   0  -2  -2  100.79   14.70
   0   2   2   78.09    7.20
   0   2  -2   95.59    6.70
   0   2  -2  101.19    7.00
   0   2   2   77.79    6.90
   1  -2   2  739.83   43.80
   1  -2   2  693.03   43.70
   1   2   2  701.03   42.90
   1   2   2  700.03   42.60
   2  -2   2   22.10    3.30
  -2  -2  -2   18.90    9.00
  -2  -2  -2   22.70    3.30
  -2  -2  -2   26.40    7.00
   2  -2   2   28.00    3.50
   2   2   2   29.80    2.70
  -2   2  -2   23.60    2.80
   2   2   2   29.00    2.50
   3  -2   2   49.30    5.30
  -3  -2  -2   46.60    5.60
   3  -2   2   50.09    5.20
   3   2   2   44.00    3.80
   3   2   2   43.70    3.90
   4  -2   2   12.20    3.50
   4  -2   2   15.20    3.80
  -4  -2  -2   13.00    3.30
  -4  -2  -2   12.30    4.00
   4   2   2   15.10    2.30
  -4   2  -2   19.20    3.50
   4   2   2   15.70    2.30
  -4   2  -2   12.80    1.50
  -5  -2  -2    0.20    1.60
   5  -2   2    0.70    0.60
  -5   2  -2   -0.20    0.50
  -5   2  -2   -0.80    1.80
  -6  -2  -2    4.60    2.30
   6  -2   2    5.10    1.10
  -6   2  -2    5.70    1.00
  -6   2  -2    5.70    2.60
  -7  -2  -2   11.40    2.80
  -7   2  -2   11.50    2.90
  -7   2  -2   18.10    1.40
  -7  -3   2    5.00    2.00
   7  -3  -2    6.50    1.00
  -7   3   2    6.90    2.50
   7   3  -2    7.00    0.90
   6  -3  -2   19.00    6.20
   6  -3  -2   19.80    1.90
   6  -3  -2   21.00    1.80
   6  -3  -2   14.60    6.00
  -6  -3   2   15.50    4.40
  -6   3   2   23.90    4.60
  -6   3   2   21.50    2.00
   6   3  -2   21.10    1.90
   5  -3  -2    4.20    3.00
  -5  -3   2    3.10    1.90
   5  -3  -2    5.50    3.20
   5  -3  -2    3.90    0.90
   5  -3  -2    4.60    0.90
   5   3  -2    4.40    2.40
   5   3  -2    5.00    1.00
   5   3  -2    4.20    2.40
  -5   3   2    5.50    1.00
  -4  -3   2  -15.10   40.60
  -4   3   2  -57.09   75.09
   3  -3  -2  251.97   16.60
  -3  -3   2  211.68   51.59
  -3  -3   2  200.98   16.20
  -3  -3   2  197.28   16.80
   3  -3  -2  189.38   12.80
  -3   3   2  218.38   16.30
  -3   3   2  216.08   15.70
   3   3  -2  216.58   15.10
   3   3  -2  215.28   15.30
   3   3  -2  230.18   12.90
   2  -3  -2  335.07   46.30
  -2  -3   2  373.86   27.00
  -2  -3   2  373.96   24.20
  -2  -3   2  392.76   26.30
  -2   3   2  369.86   25.80
  -2   3   2  367.36   25.20
   1  -3  -2  517.25   46.40
  -1   3   2  458.55   33.40
   1   3  -2  559.64   32.00
  -1   3   2  465.35   32.90
   1   3  -2  576.74   32.30
   0  -3   2 3332.10   18.84
  -1  -3  -2  295.37   21.20
  -1  -3  -2  291.37   21.10
  -1  -3  -2  359.36   20.60
   1   3   2  323.17   20.50
   1   3   2  322.37   20.90
   2  -3   2   31.20    4.70
  -2  -3  -2   32.70    4.00
   2  -3   2   33.00    4.60
  -2  -3  -2   22.80    9.30
  -2  -3  -2   25.90   22.20
   2   3   2   35.30    3.30
   2   3   2   35.50    3.60
   3  -3   2   33.60    5.20
   3  -3   2   33.00    5.00
  -3  -3  -2   32.80    4.80
   3   3   2   33.90    3.60
   3   3   2   34.00    3.40
   4  -3   2   66.59    8.30
   4  -3   2   77.99    5.00
  -4  -3  -2   89.39    9.60
  -4  -3  -2   70.49    7.30
   4  -3   2   68.29    8.50
  -4   3  -2   79.69    5.30
   4   3   2   93.19    6.70
   5  -3   2   19.50    5.60
   5  -3   2   19.50    5.80
  -5  -3  -2   23.50    4.50
   5  -3   2   28.10    2.30
  -5   3  -2   31.50    2.60
  -5   3  -2   37.00    5.10
   5   3   2   28.40    2.40
   6  -3   2   45.80    3.50
  -6   3  -2   49.70    3.50
  -6   3  -2   43.80    5.80
   6   3   2   41.90    3.20
  -7  -3  -2    0.20    1.30
  -7   3  -2    0.70    0.40
  -7   3  -2    0.00    1.80
   7  -4  -2    0.50    0.80
  -7  -4   2   -0.20    1.20
  -7   4   2   -0.80    1.50
  -7   4   2    0.80    0.40
   7   4  -2    0.50    0.50
   6  -4  -2   32.70    2.50
  -6  -4   2   26.10    4.50
   6  -4  -2   25.40    2.20
  -6   4   2   33.30    2.60
  -6   4   2   37.10    5.20
   6   4  -2   29.60    2.40
   5  -4  -2   87.99   17.10
  -5  -4   2   71.49    7.70
   5  -4  -2   81.49   16.70
   5  -4  -2   79.99    5.90
   5  -4  -2   86.39    5.40
  -5   4   2   93.79    5.70
   5   4  -2   83.69    9.10
   5   4  -2   80.99    9.20
   5   4  -2   85.49    5.60
   4  -4  -2  120.89   12.10
   4  -4  -2  138.39   12.40
  -4  -4   2  120.19    9.50
   4  -4  -2  110.89    7.30
   4  -4  -2  114.69    7.50
  -4  -4   2    0.10   61.29
   4   4  -2  124.89    7.60
   4   4  -2  124.29   10.80
  -4   4   2  120.79    7.60
   4   4  -2  114.19   10.30
  -3  -4   2    6.70    4.20
  -3  -4   2  -83.59   74.89
  -3  -4   2    2.60    3.10
   3  -4  -2    7.60    3.10
   3  -4  -2    4.60    0.70
   3  -4  -2    6.50    3.00
   3   4  -2    5.80    2.10
   3   4  -2    6.20    0.90
  -3   4   2    4.10    2.20
  -3   4   2    6.60    2.90
   3   4  -2    6.40    2.10
   2  -4  -2   66.39    4.90
  -2  -4   2   62.09    8.70
  -2  -4   2   71.89    6.50
   2  -4  -2   32.60   33.10
   2  -4  -2   84.39    8.20
  -2  -4   2   69.79    8.40
   2   4  -2   72.89    6.50
  -2   4   2   65.79    7.20
  -2   4   2   65.59    7.70
   2   4  -2  163.38   47.80
   2   4  -2   74.89    6.40
   1  -4  -2   -7.40   17.40
   1  -4  -2   34.70    6.10
  -1  -4   2   28.40    6.00
  -1  -4   2   25.00    5.50
   1  -4  -2   37.60    5.20
  -1   4   2   25.30    4.00
   1   4  -2   25.50    3.20
   1   4  -2   27.40    3.50
  -1   4   2   27.70    5.10
   0  -4  -2  287.27   31.10
   0  -4  -2  291.17   17.70
   0  -4  -2  225.88   19.70
   0   4  -2  301.37   18.70
   0   4   2  279.57   19.60
   0   4  -2  288.17   18.30
   0   4   2  274.27   19.10
  -1  -4  -2  359.76   22.50
   1  -4   2  299.17   25.20
  -1  -4  -2  305.87   23.90
  -1  -4  -2  348.67   34.00
  -1  -4  -2  305.67   23.80
  -1   4  -2  397.46   22.50
   1   4   2  373.06   22.90
   1   4   2  375.56   23.40
  -2  -4  -2  185.18   34.90
  -2  -4  -2  156.88   21.90
  -2  -4  -2  173.18   12.90
   2  -4   2  137.99   13.70
   2   4   2  175.58   12.10
  -2   4  -2  179.58   11.90
   2   4   2  169.88   12.40
  -2   4  -2  177.28   11.70
  -3  -4  -2   76.79   33.30
  -3  -4  -2   32.90   12.30
   3  -4   2   42.20    6.60
  -3  -4  -2   54.99    6.50
   3  -4   2   37.20    7.20
   3   4   2   53.29    5.00
   3   4   2   53.29    5.20
   4  -4   2    1.20    2.30
   4  -4   2    0.50    0.40
  -4  -4  -2    0.90    1.60
  -4  -4  -2    1.40    1.60
   4  -4   2    1.20    2.30
   4   4   2    1.60    0.80
  -4   4  -2    0.50    0.60
  -4   4  -2    0.60    2.30
   4   4   2    0.20    1.10
   4   4   2   -0.10    1.10
   5  -4   2    9.50    5.10
   5  -4   2    9.40    5.10
   5  -4   2   13.40    1.50
  -5  -4  -2   13.40    3.40
   5   4   2   17.60    2.00
  -5   4  -2   16.20    1.80
  -5   4  -2   19.30    4.10
   6  -4   2   10.10    1.30
  -6  -4  -2    7.70    2.60
   6   4   2   10.20    1.20
  -6   4  -2   10.20    1.40
   7  -4   2   19.00    1.70
  -7   4  -2   22.70    1.70
   7  -5  -2   21.10    1.70
   7   5  -2   22.20    1.70
  -7   5   2   19.90    3.30
   6  -5  -2   71.39    5.20
   6  -5  -2   69.09    4.40
   6   5  -2   67.89    4.30
   6   5  -2   59.29    5.10
   5  -5  -2   24.30    2.30
   5  -5  -2   23.80    7.00
   5  -5  -2   21.50    7.20
   5  -5  -2   28.00    2.20
   5   5  -2   29.30    5.90
   5   5  -2   28.50    2.40
  -5   5   2   32.30    2.40
   5   5  -2   23.20    2.10
   5   5  -2   32.50    6.40
   4  -5  -2    5.40    3.30
   4  -5  -2    5.00    0.90
   4  -5  -2    6.70    0.90
  -4  -5   2    6.00    2.40
   4  -5  -2    5.40    3.30
  -4  -5   2   22.10   20.20
   4   5  -2    5.00    0.80
   4   5  -2    3.30    2.10
   4   5  -2    5.10    2.30
  -4   5   2    7.10    1.10
   4   5  -2    8.10    1.20
   3  -5  -2    7.10    0.90
  -3  -5   2   11.60   15.50
   3  -5  -2    6.70    3.20
   3  -5  -2    5.50    3.10
   3   5  -2    6.90    1.00
   3   5  -2    6.30    2.20
   3   5  -2    7.80    2.60
  -3   5   2    7.80    3.20
  -3   5   2    8.40    3.40
   2  -5  -2  168.98   11.30
  -2  -5   2  173.18   17.40
   2  -5  -2  206.18   16.30
   2  -5  -2  177.48   15.90
  -2  -5   2  172.98   16.40
   2   5  -2  199.78   14.20
  -2   5   2  202.68   16.20
  -2   5   2  192.38   15.20
   2   5  -2  185.88   11.30
   2   5  -2  199.88   13.90
   1  -5  -2  478.45   36.30
   1  -5  -2  504.45   32.40
   1  -5  -2  523.45   36.60
   1  -5  -2  464.45   52.79
   1   5  -2  585.64   34.10
   1   5  -2  556.34   32.00
  -1   5   2  556.94   36.20
  -1   5   2  561.34   35.40
   0  -5  -2    2.00    2.30
   0  -5  -2    2.10    1.00
   0  -5   2    2.10    2.60
   0  -5   2   19.00   20.20
   0  -5  -2  -11.00   11.90
   0  -5  -2    1.40    2.20
   0  -5   2    0.50    2.20
   0   5  -2    4.00    1.80
   0   5   2    2.90    1.90
   0   5  -2    4.70    2.00
   0   5   2    2.90    1.60
  -1  -5  -2  250.47   17.50
  -1  -5  -2  255.27   31.40
   1  -5   2  256.67   15.50
  -1  -5  -2  223.48   19.60
   1  -5   2  211.68   20.00
  -1  -5  -2  221.08   19.60
  -1   5  -2  285.97   17.90
  -1   5  -2  295.87   18.40
   1   5   2  296.57   19.10
   1   5   2  282.57   18.40
   2  -5   2  273.17   16.80
  -2  -5  -2  282.27   20.00
  -2  -5  -2  238.78   31.70
  -2  -5  -2  284.27   56.59
   2   5   2  245.08   16.70
   2   5   2  303.87   19.90
  -2   5  -2  308.97   19.00
   2   5   2  312.77   19.50
  -3  -5  -2    7.00    2.50
   3  -5   2    5.60    3.20
   3  -5   2    8.40    0.90
  -3  -5  -2   13.50    5.00
   3  -5   2    8.20    3.90
  -3  -5  -2   -0.30   11.80
   3   5   2    8.80    1.10
   3   5   2    8.40    2.50
  -3   5  -2    7.70    1.20
   3   5   2    9.40    2.50
  -4  -5  -2   78.99    9.50
   4  -5   2   49.60   10.20
   4  -5   2   66.99    4.70
   4   5   2   68.89    6.90
   4   5   2   77.69    4.80
  -4   5  -2   75.89    5.00
   4   5   2   68.29    7.10
   5  -5   2   97.59    6.40
   5   5   2  100.49    6.40
   6  -5   2   10.80    1.30
   6   5   2   12.30    1.30
  -6   5  -2   12.70    1.40
  -7  -5  -2    1.40    1.30
  -7   5  -2    2.40    0.50
   7  -6  -2    6.90    0.90
   7   6  -2    8.10    0.90
   6  -6  -2   56.49    3.70
   6  -6  -2   52.69    3.90
  -6   6   2   63.99    3.90
   6   6  -2   53.79    3.50
   6   6  -2   48.60    3.80
   5  -6  -2   13.40    6.10
   5  -6  -2   19.40    1.90
   5  -6  -2   16.00    1.60
   5  -6  -2   13.70    6.00
  -5   6   2   20.70    1.90
   5   6  -2   20.60    1.90
   5   6  -2   22.00    5.30
   5   6  -2   22.50    1.60
   5   6  -2   22.80    5.70
  -4  -6   2  106.49   32.30
   4  -6  -2   42.00    9.10
   4  -6  -2   56.59    3.70
   4  -6  -2   39.00    9.10
   4  -6  -2   52.79    3.90
   4   6  -2   57.59    7.30
   4   6  -2   53.69    3.90
   4   6  -2   58.99    3.60
   4   6  -2   58.29    7.00
  -3  -6   2  109.39   29.30
   3  -6  -2   49.30    3.60
   3  -6  -2   55.49    3.60
   3  -6  -2   39.50    8.20
   3  -6  -2   38.90    8.30
   3   6  -2   49.90    3.30
   3   6  -2   59.49    6.40
   3   6  -2   55.69    6.50
   3   6  -2   48.20    3.50
   2  -6  -2   73.79   53.09
  -2  -6   2   61.09   11.80
   2  -6  -2   58.69    8.40
   2  -6  -2   61.59    4.90
   2  -6  -2   58.89    4.10
  -2  -6   2   61.89    9.00
   2  -6  -2   55.29   10.10
   2   6  -2   70.79    7.10
   2   6  -2   62.69    4.10
   2   6  -2   65.29    6.70
  -2   6   2   69.29    8.50
  -2   6   2   72.89    8.00
  -1  -6   2   47.80    9.30
   1  -6  -2   43.20    4.10
   1  -6  -2   38.70    8.20
  -1  -6   2   45.40    9.40
   1  -6  -2   47.50    3.30
   1  -6  -2   39.90    8.60
  -1   6   2   58.29    6.70
   1   6  -2   52.29    3.20
  -1   6   2   59.19    7.20
   1   6  -2   54.69    5.70
  -1   6   2   49.40    3.10
   1   6  -2   53.39    5.90
   0  -6   2  100.19   12.60
   0  -6   2  102.19   12.80
   0  -6  -2  104.19    8.80
   0   6   2  144.19   12.00
   0   6  -2  128.39    7.50
   0   6  -2  136.19   10.80
   0   6   2  126.39    7.50
   0   6   2  134.69   11.10
   0   6  -2  130.69   10.30
  -1  -6  -2   65.79   22.60
  -1  -6  -2   84.89   10.90
   1  -6   2  103.09    6.50
  -1  -6  -2   98.79   11.50
  -1  -6  -2  102.19    8.60
   1  -6   2   85.99   11.40
  -1   6  -2  125.19    9.50
   1   6   2  103.39    6.40
  -1   6  -2  120.99    9.80
   1   6   2  119.29    9.80
   1   6   2  109.79   10.00
  -2  -6  -2  302.17   22.40
   2  -6   2  315.47   19.00
   2   6   2  317.77   22.60
   2   6   2  312.87   22.00
  -2   6  -2  336.77   21.90
  -2   6  -2  350.26   22.40
   2   6   2  302.17   18.90
  -3  -6  -2    0.00   48.10
   3  -6   2   23.20    6.90
   3  -6   2   28.00    2.10
   3  -6   2   18.10    6.40
  -3  -6  -2   31.30    6.20
  -3  -6  -2   24.80   16.50
   3  -6   2   28.00    2.20
   3   6   2   33.60    4.70
   3   6   2   26.40    2.10
  -3   6  -2   29.60    2.40
   3   6   2   32.30    4.40
  -4  -6  -2   90.39   10.50
   4  -6   2   60.99   12.00
   4  -6   2   83.29    5.10
   4  -6   2   59.09   12.10
   4  -6   2   78.19    5.20
   4   6   2   80.99    8.30
   4   6   2   75.09    5.20
  -4   6  -2   82.69    5.50
   4   6   2   80.69    8.00
   5  -6   2   64.29    4.30
   5  -6   2   60.89    4.10
   5  -6   2   43.50   11.80
   5   6   2   56.99    4.20
  -5   6  -2   69.69    4.60
   6  -6   2    4.90    0.80
  -6  -6  -2    1.40    1.50
  -6   6  -2    4.20    0.80
   6   6   2    3.10    0.70
   6  -7  -2   16.10    1.50
   6  -7  -2   12.30    1.20
   6   7  -2   16.10    1.10
   6   7  -2   13.80    1.40
   5  -7  -2   27.50    8.50
   5  -7  -2   42.30    3.10
   5  -7  -2   42.60    3.30
   5   7  -2   34.70    6.90
  -5   7   2   51.59    3.40
   5   7  -2   42.00    3.30
   5   7  -2   47.80    3.00
  -4  -7   2    0.10    1.50
   4  -7  -2    0.00    0.50
   4  -7  -2    0.20    2.50
   4  -7  -2   -0.20    0.40
  -4  -7   2  -19.60   22.90
   4  -7  -2    0.00    2.30
  -4   7   2   -0.10    0.50
   4   7  -2    0.00    2.10
   4   7  -2    0.90    0.50
   4   7  -2    0.70    0.60
   4   7  -2    1.10    2.30
   3  -7  -2   24.40    2.20
   3  -7  -2   19.40    6.70
   3  -7  -2   27.20    2.00
  -3  -7   2   45.60   27.40
   3  -7  -2   24.50    7.00
  -3   7   2   24.60    1.80
  -3   7   2   26.90    2.20
   3   7  -2   26.60    2.20
   3   7  -2   28.90    5.70
   3   7  -2   31.20    2.00
   3   7  -2   26.80    5.30
   2  -7  -2    5.30    3.60
  -2  -7   2    6.00    4.90
   2  -7  -2  -64.79   55.09
  -2  -7   2   -1.30   22.30
  -2  -7   2    5.40    4.30
   2  -7  -2    4.80    3.60
  -2   7   2    8.40    4.00
  -2   7   2    6.70    3.20
   1  -7  -2   37.20   33.70
   1  -7  -2   87.09    5.70
  -1  -7   2  124.09   39.30
  -1  -7   2   65.79   10.70
  -1  -7   2   79.99   11.70
   1  -7  -2   77.09    5.30
  -1  -7   2   76.09    5.30
   1   7  -2   88.39    5.30
   1   7  -2   88.49    8.70
  -1   7   2   85.49    5.10
  -1   7   2   98.09    9.70
   1   7  -2   90.99    8.40
  -1   7   2   87.79   10.00
   0  -7   2  106.49    7.30
   0  -7  -2   76.29   30.80
   0  -7   2  132.79   44.50
   0  -7   2   99.19   13.50
   0  -7   2  102.19   13.50
   0   7  -2  132.89   11.20
   0   7   2  129.39   12.00
   0   7   2  134.19   11.50
   0   7   2  118.69    7.20
   0   7  -2  118.09   10.40
   0   7  -2  121.79    7.10
  -1  -7  -2  131.69   11.40
  -1  -7  -2  122.39   14.60
  -1  -7  -2   97.19   28.30
  -1  -7  -2  128.69   15.10
   1  -7   2  140.99    9.10
  -1   7  -2  171.88   12.90
   1   7   2  164.88   13.70
   1   7   2  169.48   13.20
  -1   7  -2  180.58   13.60
   2  -7   2   26.10    7.80
  -2  -7  -2   -3.10   18.50
   2  -7   2   32.90    2.40
  -2  -7  -2   25.90    4.60
   2  -7   2   26.30    7.90
   2   7   2   37.10    5.40
   2   7   2   29.80    2.10
   2   7   2   33.70    2.30
   2   7   2   36.80    5.00
  -3  -7  -2    1.80   19.90
   3  -7   2   31.50    2.20
   3  -7   2   22.20    7.00
   3  -7   2   30.90    2.40
   3  -7   2   18.60    6.60
  -3  -7  -2   28.80    6.10
   3   7   2   31.10    4.80
   3   7   2   28.60    2.30
   3   7   2   24.10    5.10
  -3   7  -2   32.20    2.50
   3   7   2   33.60    2.10
  -4  -7  -2   32.70    7.10
   4  -7   2   25.40    2.20
   4  -7   2   14.70    6.40
   4  -7   2   13.80    6.00
   4  -7   2   28.00    2.00
   4   7   2   26.30    2.10
   4   7   2   26.90    1.80
  -4   7  -2   23.20    2.20
   4   7   2   32.20    5.80
   4   7   2   28.60    5.30
   5  -7   2   38.70    2.80
   5  -7   2   39.50    3.00
  -5   7  -2   44.80    3.10
   5   7   2   37.00    2.80
  -6  -7  -2   -0.10    1.10
   6  -7   2    1.00    0.50
  -6   7  -2    0.30    0.40
   6   7   2   -0.30    0.30
  -6  -8   2    4.00    1.60
   6  -8  -2    6.40    0.70
   6  -8  -2    5.80    0.90
   6   8  -2    6.90    0.70
   6   8  -2    7.10    0.90
  -6   8   2    7.60    0.90
   5  -8  -2   13.80    1.40
   5  -8  -2   16.40    1.70
  -5   8   2   17.70    1.60
   5   8  -2   15.40    1.70
   5   8  -2   14.60    1.20
   4  -8  -2   78.19    5.10
  -4  -8   2   26.50   33.20
   4  -8  -2   65.29    4.80
   4   8  -2   71.29    9.10
   4   8  -2   73.49    8.90
   4   8  -2   74.99    5.00
  -4   8   2   79.89    5.00
   4   8  -2   76.09    4.70
   3  -8  -2    3.70    0.70
   3  -8  -2    4.80    0.90
   3  -8  -2    2.90    3.40
   3  -8  -2    3.00    3.40
  -3  -8   2    1.40    2.10
  -3  -8   2   21.10   29.80
  -3   8   2    5.80    1.00
  -3   8   2    4.20    0.60
   3   8  -2    3.60    0.60
   3   8  -2    6.10    0.90
   3   8  -2    5.70    2.90
   3   8  -2    4.30    2.40
   2  -8  -2    9.10    5.00
   2  -8  -2   18.80    1.60
  -2  -8   2   18.90    1.50
   2  -8  -2   14.20    6.20
  -2  -8   2   38.30   33.70
   2  -8  -2   18.00    1.70
  -2   8   2   21.10    6.00
  -2   8   2   19.50    1.40
   2   8  -2   19.80    1.60
   2   8  -2   20.10    4.60
   2   8  -2   16.40    4.40
   2   8  -2   18.00    1.50
  -2   8   2   21.50    5.50
  -1  -8   2   94.09    6.00
   1  -8  -2   90.39    6.10
   1  -8  -2   75.89   14.90
  -1  -8   2   81.49   13.10
  -1  -8   2   94.09   16.60
  -1  -8   2  133.09   42.90
   1  -8  -2   70.49   14.00
   1   8  -2  108.59   10.10
   1   8  -2  100.09   10.30
  -1   8   2   97.59    6.00
  -1   8   2   95.59    5.90
   1   8  -2  103.59    6.00
  -1   8   2  121.19   15.10
   1   8  -2  104.59    6.10
  -1   8   2  118.09   11.90
   0  -8   2   30.50    2.20
   0  -8  -2   -7.40   30.10
   0  -8  -2   30.30    8.90
   0  -8   2    3.70   46.10
   0  -8  -2   33.00    9.40
   0  -8  -2   25.50    3.50
   0  -8   2   28.70    2.30
   0  -8  -2   32.60    2.30
   0   8  -2   31.30    2.20
   0   8   2   35.80    7.30
   0   8   2   32.70    2.20
   0   8   2   41.40    6.00
   0   8  -2   39.40    5.90
   0   8  -2   37.70    5.40
   0   8   2   31.10    2.10
   0   8  -2   34.00    2.10
  -1  -8  -2   56.99    3.90
  -1  -8  -2   17.60   28.60
   1  -8   2   54.39   12.50
   1  -8   2   59.09    3.90
   1  -8   2   53.39   12.20
  -1  -8  -2   62.69   12.70
  -1  -8  -2   55.99    6.20
   1  -8   2   58.49    4.10
  -1  -8  -2   64.69   13.10
   1   8   2   65.29    4.00
  -1   8  -2   63.39    3.80
  -1   8  -2   71.59    8.40
   1   8   2   68.99    7.90
  -1   8  -2   69.89    7.90
   1   8   2   59.89    3.80
   1   8   2   72.49    8.60
   2  -8   2   60.09    3.80
   2  -8   2   42.70   11.10
  -2  -8  -2   50.79    5.80
  -2  -8  -2   56.59    7.00
   2  -8   2   57.39    3.90
   2  -8   2   40.70   10.70
   2   8   2   63.29    7.40
   2   8   2   61.49    7.80
  -2   8  -2   56.19    3.60
  -2   8  -2   51.49    4.00
   2   8   2   61.49    3.60
   2   8   2   61.79    3.80
  -3  -8  -2   14.00   22.60
  -3  -8  -2   39.80    6.50
   3  -8   2   40.60    2.90
   3  -8   2   33.90    2.60
   3  -8   2   36.50   10.60
   3  -8   2   39.30   10.70
   3   8   2   42.30    6.00
   3   8   2   38.80    6.10
  -3   8  -2   33.40    2.80
   3   8   2   37.90    2.70
   3   8   2   39.70    2.50
   4  -8   2   47.00   11.70
   4  -8   2   63.19    4.20
   4  -8   2   51.89    3.80
   4  -8   2   46.50   11.80
   4   8   2   61.99    7.90
   4   8   2   61.49    4.00
  -4   8  -2   59.79    4.20
   4   8   2   58.19    3.70
   4   8   2   58.49    7.50
   5  -8   2   35.30    2.70
   5  -8   2   38.30    2.90
   5   8   2   40.70    2.70
  -5   8  -2   41.90    3.00
  -6  -8  -2    6.00    1.70
   6  -8   2    4.50    0.70
   6   8   2    5.70    0.60
  -6   8  -2    5.90    0.80
   6  -9  -2   38.60    2.60
   6  -9  -2   41.60    2.80
   6   9  -2   42.30    2.70
   5  -9  -2    2.60    0.70
   5  -9  -2    3.40    0.60
  -5  -9   2    0.10    1.60
   5   9  -2    2.20    0.60
  -5   9   2    2.20    0.60
   5   9  -2    3.70    0.60
  -4  -9   2    0.40   32.80
   4  -9  -2   48.50    3.50
   4  -9  -2   38.20   10.60
   4  -9  -2   30.90   10.00
   4  -9  -2   53.89    3.70
  -4  -9   2   41.70    5.20
   4   9  -2   54.39    3.30
   4   9  -2   51.39    7.60
   4   9  -2   54.59    3.60
  -4   9   2   54.19    3.60
   3  -9  -2    2.00    3.20
  -3  -9   2   -2.40   31.70
   3  -9  -2    4.30    0.80
   3  -9  -2    4.60    1.00
   3  -9  -2    0.40    3.40
   3   9  -2    3.50    2.50
   3   9  -2    6.00    1.00
   3   9  -2    5.10    3.10
  -3   9   2    6.40    1.00
   3   9  -2    5.20    0.70
   2  -9  -2   14.40    1.60
   2  -9  -2   10.60    5.60
  -2  -9   2   14.40    1.30
   2  -9  -2    7.60    5.40
  -2  -9   2   32.90   36.50
   2  -9  -2   13.90    1.30
  -2  -9   2    0.00    5.90
   2   9  -2   13.90    4.50
   2   9  -2   15.10    1.20
  -2   9   2   13.50    5.30
  -2   9   2   19.90    6.20
  -2   9   2   12.70    1.10
   2   9  -2   18.90    5.10
   2   9  -2   14.90    1.40
   1  -9  -2   50.09    3.50
   1  -9  -2   50.99    3.60
   1  -9  -2   33.90   10.10
   1  -9  -2   16.70   60.39
  -1  -9   2   -8.30   38.50
   1  -9  -2   31.70    9.60
  -1  -9   2   50.59    3.40
  -1   9   2   68.89    9.40
  -1   9   2   50.99    3.30
   1   9  -2   54.79    7.70
   1   9  -2   54.29    3.50
  -1   9   2   67.99    8.80
   1   9  -2   53.99    3.30
   1   9  -2   57.59    7.50
  -1   9   2   52.09    3.40
   0  -9  -2   11.90   37.00
   0  -9   2   46.60   11.90
   0  -9  -2   34.40   10.20
   0  -9  -2   36.70   10.20
   0  -9   2  -23.60   62.79
   0  -9   2   39.50   11.30
   0  -9   2   44.50    3.30
   0  -9  -2   44.70    3.10
   0  -9   2   45.60    3.10
   0   9   2   46.70    3.00
   0   9  -2   53.59    7.20
   0   9   2   44.10    3.10
   0   9  -2   50.69    3.00
   0   9   2   56.19    7.60
   0   9  -2   45.00    3.00
   0   9  -2   56.69    7.80
   0   9   2   50.19    7.80
   1  -9   2  103.69   19.20
   1  -9   2  117.89    7.90
  -1  -9  -2   56.89   37.50
   1  -9   2  116.79    8.10
   1  -9   2   99.39   19.00
  -1  -9  -2  124.29    7.80
  -1   9  -2  146.59   13.30
  -1   9  -2  133.59    7.80
   1   9   2  145.89   14.00
   1   9   2  143.99   13.10
   1   9   2  131.19    7.80
   1   9   2  135.09    7.90
  -1   9  -2  152.18   13.90
   2  -9   2    1.50    0.60
  -2  -9  -2  -15.00   26.20
   2  -9   2    3.70    4.10
  -2  -9  -2    5.60    3.10
   2  -9   2    0.10    3.30
   2  -9   2    3.40    0.70
   2   9   2    2.70    2.20
   2   9   2    3.90    2.60
   2   9   2    2.70    0.60
  -2   9  -2    1.20    0.50
   3  -9   2    7.80    5.30
   3  -9   2   13.80    1.40
  -3  -9  -2   15.80    4.90
   3  -9   2   15.10    1.60
  -3  -9  -2   14.50    3.00
   3  -9   2   11.60    5.90
  -3   9  -2   15.80    1.60
   3   9   2   13.50    4.60
   3   9   2   15.40    1.40
   3   9   2   14.90    1.20
   3   9   2   15.50    4.60
   4  -9   2    3.70    0.70
   4  -9   2    3.20    0.80
  -4  -9  -2    2.60    1.60
  -4   9  -2    5.90    1.00
   4   9   2    4.80    0.60
   4   9   2    4.40    0.70
   5  -9   2   15.20    1.40
   5  -9   2   20.30    1.70
  -5  -9  -2   17.20    2.90
   5   9   2   16.60    1.40
  -5   9  -2   18.80    1.50
   5 -10  -2   36.50    2.40
   5 -10  -2   34.30    2.60
   5  10  -2   34.20    2.30
   5  10  -2   38.60    2.50
   4 -10  -2    6.00    1.00
   4 -10  -2    7.60    0.90
   4  10  -2    9.10    0.80
   4  10  -2    9.40    1.20
   3 -10  -2   92.39    6.00
  -3 -10   2   13.90   40.70
   3 -10  -2   94.49    6.20
   3  10  -2   92.79    5.80
   3  10  -2  102.79    6.00
   3  10  -2   86.09   10.60
   3  10  -2   90.99   11.30
  -2 -10   2   24.10    1.90
   2 -10  -2   15.40    7.50
  -2 -10   2   45.50   45.40
   2 -10  -2   26.90    2.20
   2 -10  -2   15.90    7.00
   2 -10  -2   22.30    1.90
   2  10  -2   25.60    1.90
   2  10  -2   24.70    6.30
  -2  10   2   32.10    8.90
   2  10  -2   23.90    6.00
  -2  10   2   25.20    7.60
   2  10  -2   28.20    1.80
  -2  10   2   24.10    1.80
  -1 -10   2  258.87   15.80
  -1 -10   2  241.78   29.50
   1 -10  -2  246.28   15.90
  -1 -10   2  232.28   27.00
  -1  10   2  307.07   23.60
   1  10  -2  258.47   16.40
   1  10  -2  285.67   15.80
  -1  10   2  262.37   15.70
  -1  10   2  294.57   24.40
   0 -10   2    4.20   78.19
   0 -10   2   47.20   13.30
   0 -10  -2   45.00    3.20
   0 -10  -2   35.80   11.20
   0 -10  -2  -43.00   42.90
   0 -10   2   50.79   14.00
   0 -10  -2   42.00   12.40
   0 -10   2   44.90    3.20
   0  10   2   47.10    3.00
   0  10  -2   52.09    7.90
   0  10   2   56.59   10.40
   0  10   2   46.00    3.10
   0  10   2   61.19    8.40
   0  10  -2   58.09   10.20
   0  10  -2   47.30    3.00
  -1 -10  -2   58.69    3.90
   1 -10   2   58.69    4.00
  -1 -10  -2   -2.70   38.50
   1 -10   2   58.19    4.60
   1 -10   2   50.89   13.70
   1 -10   2   41.80   12.50
  -1  10  -2   73.29   10.30
  -1  10  -2   61.89    3.80
  -1  10  -2   71.19    9.60
   1  10   2   60.69    3.90
   1  10   2   62.79    8.60
   1  10   2   58.89    8.90
   1  10   2   60.89    3.80
   2 -10   2   99.39    6.30
   2 -10   2   70.19   16.00
   2 -10   2   66.39   15.40
   2 -10   2   92.79    6.10
   2  10   2  110.49   12.00
   2  10   2  103.29    6.10
   2  10   2  112.49   11.50
   2  10   2   89.19    5.90
   3 -10   2    4.20    5.60
   3 -10   2    9.50    1.30
   3 -10   2    6.90    0.90
   3 -10   2    1.60    4.10
  -3 -10  -2   10.10   31.10
  -3  10  -2    8.80    1.30
   3  10   2   10.00    1.10
   3  10   2    8.70    4.20
   3  10   2    8.30    0.80
   3  10   2   10.50    4.20
   4 -10   2   24.30    1.90
   4 -10   2   25.50    2.10
   4  10   2   26.40    1.90
   4  10   2   24.70    1.70
   5 -10   2    6.00    0.90
  -5 -10  -2   10.80    2.40
   5 -10   2    6.30    0.70
   5  10   2    6.50    0.70
  -5  10  -2    6.70    0.90
   5 -11  -2    9.80    0.90
   5  11  -2    9.60    0.80
   5  11  -2   12.40    0.90
   4 -11  -2   51.69    3.50
   4 -11  -2   50.89    3.60
   4  11  -2   55.09    3.40
   3 -11  -2    9.80    1.20
   3 -11  -2   10.00    1.10
  -3 -11   2   -2.50   48.40
   3  11  -2   10.30    0.90
   3  11  -2    8.60    1.20
  -2 -11   2    4.20   55.59
   2 -11  -2   29.40   10.20
   2 -11  -2   27.60   10.00
  -2  11   2   44.50    2.90
   2  11  -2   48.90    9.80
   2  11  -2   43.00    3.10
   2  11  -2   49.20    9.10
   2  11  -2   55.59    3.30
   1 -11  -2   40.60    3.00
   1 -11  -2   34.30   11.60
  -1 -11   2  -23.10   71.49
  -1 -11   2   25.10   11.40
  -1 -11   2   44.30    2.90
  -1 -11   2   20.70   11.90
   1  11  -2   47.50    2.90
   1  11  -2   43.20    2.90
   1  11  -2   44.70    8.80
  -1  11   2   50.69    9.60
   1  11  -2   42.30    8.00
  -1  11   2   46.80    9.50
  -1  11   2   42.10    2.80
   0 -11  -2   39.10   13.60
   0 -11  -2   -4.70   67.19
   0 -11   2   45.00    3.30
   0 -11  -2   24.80   11.90
   0 -11  -2   50.39    3.30
   0 -11   2   39.40   13.60
   0 -11   2   42.90   14.30
   0  11   2   50.19    3.10
   0  11   2   65.09   10.90
   0  11  -2   49.40    3.10
   0  11   2   66.39   11.70
   0  11  -2   44.10    8.50
   0  11   2   47.10    3.20
   0  11  -2   50.69    9.50
   1 -11   2  101.99    6.40
  -1 -11  -2   22.10   47.20
   1 -11   2   78.29   17.30
   1 -11   2  101.89    6.60
   1  11   2   99.79    6.30
   1  11   2  100.69    6.40
   1  11   2  120.09   12.80
   1  11   2  114.89   13.20
  -1  11  -2  105.29    6.20
   2 -11   2   55.29    3.80
   2 -11   2   54.99    4.00
   2 -11   2   32.70   10.80
   2 -11   2   31.10   10.60
  -2 -11  -2   47.80   40.80
   2  11   2   57.89    3.70
   2  11   2   66.29    9.00
   2  11   2   61.59    3.60
   2  11   2   58.89    8.90
   3 -11   2    7.10    1.00
   3 -11   2    5.00    0.80
   3  11   2    5.80    0.80
   3  11   2    6.20    0.70
  -4 -11  -2    3.00    1.90
   4 -11   2    1.30    0.40
   4 -11   2    1.00    0.50
   4  11   2    2.00    0.30
   4  11   2    1.40    0.40
   4 -12  -2   20.30    1.40
   4  12  -2   18.10    1.30
   4  12  -2   17.30    1.20
   3 -12  -2    3.40    0.60
   3  12  -2    3.00    0.50
   3  12  -2    3.20    0.40
   2 -12  -2   14.80    1.40
  -2  12   2   16.00    1.20
   2  12  -2   16.70    1.30
   2  12  -2   15.60    1.30
  -1 -12   2   30.40    2.10
   1 -12  -2   28.50    2.20
   1  12  -2   31.40    2.10
  -1  12   2   30.80    2.10
   0 -12  -2   29.00    2.10
   0 -12  -2   74.99   87.99
   0 -12   2   26.70    2.10
   0  12   2   28.40    2.00
   0  12  -2   29.60    2.00
  -1 -12  -2  -42.40   56.29
   2 -12   2   19.00    1.70
   2 -12   2   20.80    1.60
   2  12   2   20.60    1.50
   2  12   2   18.30    1.50
   3 -12   2   13.50    1.70
   3 -12   2   11.60    1.10
   3  12   2   12.50    1.10
   3  12   2   12.60    1.00
   4 -12   2    4.50    0.90
   4 -12   2    4.50    0.60
   4  12   2    4.80    0.50
   4  12   2    5.70    0.60
   3 -13  -2   17.60    1.40
   3  13  -2   19.80    1.30
   2 -13  -2   33.60    2.30
   1 -13  -2    4.00    0.80
  -1  13   2    3.10    0.50
   1  13  -2    3.00    0.50
   0 -13   2    2.20    0.50
   0  13   2    2.10    0.40
   0  13  -2    2.40    0.40
   1 -13   2   18.20    1.50
   1  13   2   20.50    1.40
   2 -13   2   14.50    1.30
   2  13   2   16.10    1.20
   2  13   2   16.80    1.20
   3 -13   2   10.70    0.90
   3  13   2   13.80    1.30
   3  13   2   10.40    0.80
   2 -14  -2    0.50    0.30
   2  14  -2    0.40    0.20
   1 -14  -2    9.50    0.90
   1  14  -2   10.60    0.80
  -1  14   2   11.10    0.80
   0 -14   2   28.70    2.00
   0  14  -2   29.00    2.00
   0  14   2   32.40    1.90
   1 -14   2    0.40    0.30
   1  14   2    0.60    0.30
  -7   0   3    3.20    2.10
   7   0  -3    4.00    0.80
   6   0  -3   -3.30    2.80
  -6   0   3   -0.50    1.50
  -6   0   3    0.00    0.50
   6   0  -3    0.10    3.10
   6   0  -3    0.70    0.50
   6   0  -3    1.30    0.70
  -5   0   3   15.70   42.00
  -4   0   3   24.40   50.39
  -3   0   3 1073.29   72.89
  -3   0   3 1055.79  111.89
  -2   0   3    0.70    1.70
   2   0  -3    0.30    0.70
  -2   0   3    0.20    1.40
   2   0  -3   -0.20    0.70
   1   0  -3 1941.51  128.19
   0   0  -3   -2.70    5.50
   0   0   3    1.80    1.40
   0   0  -3   -0.40    0.50
   0   0  -3    0.30    0.60
   0   0   3    1.40    2.10
  -1   0  -3 1764.82  105.39
   2   0   3    0.30    0.30
  -2   0  -3    0.20    0.60
   2   0   3    0.10    0.30
   3   0   3   41.20    3.50
   3   0   3   27.50    3.30
  -3   0  -3   31.90    4.30
  -4   0  -3    0.40    0.90
  -4   0  -3   -0.20    1.40
  -4   0  -3    0.90    1.60
  -5   0  -3  128.69    8.00
  -5   0  -3  113.19   10.30
  -6   0  -3    0.10    0.50
  -6   0  -3    0.70    1.70
  -7   0  -3   31.80    2.20
  -7  -1   3   16.50    3.70
   7  -1  -3   19.00    1.70
  -7   1   3   22.10    4.10
   7   1  -3   18.60    1.70
  -6  -1   3   75.19    4.60
  -6  -1   3   70.79    7.20
   6  -1  -3   54.19    9.40
   6  -1  -3   64.69    4.60
   6  -1  -3   63.99    9.10
   6  -1  -3   61.29    4.50
  -6   1   3   72.39    4.70
   6   1  -3   56.99    8.40
   6   1  -3   55.69    8.30
   6   1  -3   68.39    4.70
   5  -1  -3   41.90    3.30
  -5  -1   3    9.60   39.90
  -5  -1   3   49.50    6.20
  -5  -1   3   48.30    3.30
   5  -1  -3   42.20    6.20
   5  -1  -3   43.80    3.20
   5  -1  -3   39.40    6.10
   5   1  -3   43.30    3.20
   5   1  -3   44.90    3.30
   5   1  -3   45.20    6.00
   5   1  -3   45.90    6.10
  -5   1   3   48.20    3.40
  -5   1   3    9.90   49.10
   4  -1  -3  278.67   16.70
   4  -1  -3  298.17   20.10
   4  -1  -3  288.87   20.00
   4   1  -3  261.47   19.50
   4   1  -3  272.07   19.50
  -4   1   3  260.37   16.80
   4   1  -3  291.87   16.70
   3  -1  -3  178.58   12.10
   3  -1  -3  165.48   12.00
  -3   1   3  136.49   13.10
   3   1  -3  158.98   11.90
   3   1  -3  159.98   11.70
  -3   1   3  153.68   49.90
   2  -1  -3 1086.99   81.09
  -2  -1   3  995.50   60.19
  -2  -1   3  949.60   60.79
  -2   1   3  934.41   59.69
  -2   1   3  898.41   60.29
   1  -1  -3  197.28   24.40
   1  -1  -3  214.88   12.60
  -1  -1   3  170.78   13.60
  -1  -1   3  168.28   14.20
   1   1  -3  187.68   12.10
  -1   1   3  167.88   13.90
   1   1  -3  192.48   12.30
   1   1  -3  205.08   25.80
  -1   1   3  172.38   13.50
   0  -1  -3  998.40   64.89
   0   1  -3  996.90   66.09
   0   1   3  875.91   57.69
  -1   1  -3  203.58   12.90
   2  -1   3   47.80    4.10
   2  -1   3   53.09    4.60
   2  -1   3   49.60    4.40
  -2  -1  -3   60.69    5.30
   2  -1   3   61.69    4.70
  -2   1  -3   60.39    5.00
   2   1   3   57.99    3.70
   2   1   3   55.09    3.60
   2   1   3   44.90    3.90
  -3  -1  -3   57.69    6.40
   3  -1   3   57.39    5.30
   3  -1   3   54.49    5.30
  -3   1  -3   64.29    6.30
   3   1   3   66.69    4.20
   3   1   3   63.29    4.20
  -4  -1  -3   27.70    4.30
   4  -1   3   25.60    3.90
   4  -1   3   27.30    3.80
  -4  -1  -3   32.60    2.50
  -4  -1  -3   33.80    5.20
  -4   1  -3   30.60    2.60
  -4   1  -3   27.00    5.60
  -5  -1  -3    0.50    0.60
  -5  -1  -3    1.20    1.70
  -5   1  -3    1.40    0.70
  -5   1  -3    0.60    1.90
  -6  -1  -3   28.40    2.20
  -6   1  -3   23.40    4.60
  -6   1  -3   26.90    2.30
  -7  -1  -3    5.60    2.20
  -7   1  -3    6.10    2.20
   7  -2  -3   25.00    2.00
  -7  -2   3   23.90    4.10
  -7   2   3   32.70    4.60
   7   2  -3   23.20    2.00
  -6  -2   3   20.70    4.10
   6  -2  -3   21.90    2.10
  -6   2   3   24.90    2.10
  -6   2   3   30.70    5.00
   6   2  -3   23.40    2.20
   5  -2  -3  126.39    8.00
   5  -2  -3  130.19   12.60
   5  -2  -3  122.99   12.20
  -5  -2   3   35.60   58.29
  -5  -2   3  132.59    8.10
   5  -2  -3  119.49    8.10
  -5  -2   3  143.89   11.50
   5   2  -3  118.79   11.50
   5   2  -3  117.69   11.40
   5   2  -3  136.19    8.30
   5   2  -3  122.39    8.00
  -5   2   3  143.39    8.40
   4  -2  -3    4.40    2.20
  -4  -2   3  -23.10   51.59
   4   2  -3    4.10    1.90
   4   2  -3    5.60    2.20
  -3  -2   3  170.38   14.50
   3  -2  -3  196.18   13.60
  -3  -2   3  167.88   15.20
   3  -2  -3  158.08   10.70
   3  -2  -3  207.38   13.80
  -3   2   3  158.18   14.40
   3   2  -3  173.88   13.00
   3   2  -3  181.18   13.00
  -3   2   3  166.08   14.00
   3   2  -3  195.98   10.90
  -3   2   3  161.98   62.69
   2  -2  -3   80.69    6.60
   2  -2  -3   98.49   28.10
  -2  -2   3   66.69    8.10
  -2  -2   3   63.39    7.40
   2  -2  -3   76.49    6.40
  -2   2   3   58.19    7.40
   2   2  -3   75.89    6.20
   2   2  -3   70.99    6.00
   2   2  -3   52.59   31.20
  -2   2   3   65.39    7.20
  -1  -2   3 1404.56   85.79
  -1  -2   3 1359.36   86.39
   1   2  -3 1541.15  100.89
  -1   2   3 1358.56   85.79
   0  -2   3  667.23   42.90
   0  -2   3  651.73   42.80
   0   2   3  725.63   42.50
   0   2   3  691.13   42.80
   1  -2   3  178.88   13.70
  -1  -2  -3  223.18   13.20
   1  -2   3  176.18   13.70
  -1   2  -3  200.88   12.10
   1   2   3  180.38   12.80
  -2  -2  -3   33.80    3.90
   2  -2   3   28.60    3.80
   2  -2   3   27.70    3.80
   2   2   3   31.40    2.80
   2   2   3   30.90    3.70
  -2   2  -3   31.00    3.20
   2   2   3   25.50    3.60
   2   2   3   30.80    2.90
   3  -2   3  117.59   10.50
  -3  -2  -3  144.19   11.70
  -3   2  -3  151.88   11.00
   3   2   3  131.49    8.90
   3   2   3  136.59    9.00
  -4  -2  -3   33.00    6.60
  -4  -2  -3   22.70    2.20
   4  -2   3   24.60    4.90
   4  -2   3   24.10    4.70
  -4  -2  -3   22.20    4.10
   4   2   3   30.00    2.60
  -4   2  -3   29.50    5.60
  -4   2  -3   22.10    2.10
  -5  -2  -3   22.00    4.50
  -5  -2  -3   30.20    2.40
  -5   2  -3   26.80    4.80
  -5   2  -3   31.60    2.60
  -6  -2  -3    2.40    2.20
   6  -2   3    5.40    1.00
  -6   2  -3    4.10    0.90
  -6   2  -3    4.00    2.40
  -7  -2  -3    7.70    2.30
  -7   2  -3    6.50    2.60
   7  -3  -3    5.40    0.80
  -7  -3   3    5.20    2.50
   7   3  -3    4.30    0.80
  -7   3   3    6.80    2.50
   6  -3  -3   35.20    2.80
   6  -3  -3   34.20    2.60
  -6  -3   3   35.10    5.90
   6  -3  -3   34.20    8.40
   6  -3  -3   28.60    7.70
   6   3  -3   39.70    2.90
   6   3  -3   30.70    6.30
   6   3  -3   31.70    2.50
  -6   3   3   38.30    2.90
   6   3  -3   43.10    7.70
   5  -3  -3   13.00    1.40
   5  -3  -3   10.80    4.00
  -5  -3   3   11.40    3.00
  -5  -3   3  -17.60   45.80
   5  -3  -3   10.10    1.30
   5  -3  -3   11.30    4.40
  -5  -3   3    8.70   19.00
   5   3  -3    9.40    1.20
   5   3  -3   11.70    1.40
   5   3  -3    9.70    3.30
   5   3  -3   10.60    3.50
  -5   3   3   11.80    1.40
  -4  -3   3   55.29    5.70
   4  -3  -3   47.10    6.40
   4  -3  -3   54.49    6.80
   4   3  -3   49.99    6.00
  -4   3   3   45.20    3.40
   4   3  -3   50.29    5.90
   4   3  -3   43.50    3.40
  -3  -3   3   83.89   10.10
   3  -3  -3   82.39    5.60
   3  -3  -3  106.99    9.00
  -3  -3   3   72.99    9.00
   3   3  -3   95.69    8.00
   3   3  -3  101.99    8.30
  -3   3   3   85.49    9.40
  -3   3   3   91.59    9.00
  -2  -3   3  195.78   17.60
  -2  -3   3  205.18   16.90
   2  -3  -3  194.48   38.50
   2   3  -3  223.48   14.60
  -2   3   3  191.98   16.60
   2   3  -3  253.67   45.60
  -2   3   3  200.98   16.10
   2   3  -3  228.98   14.90
  -1  -3   3  495.55   36.80
  -1  -3   3  532.35   36.20
   1  -3  -3  576.94   50.39
   1   3  -3  606.44   34.20
   1   3  -3  586.64   33.90
  -1   3   3  518.15   35.30
  -1   3   3  510.25   35.90
   0  -3  -3  416.76   28.90
   0  -3  -3  474.25   40.20
   0  -3  -3  483.75   29.20
   0   3  -3  471.75   27.70
   0   3  -3  476.05   27.50
   0   3   3  380.96   28.70
   0   3   3  401.06   28.40
  -1  -3  -3  617.34   39.20
  -1  -3  -3  617.94   39.20
   1  -3   3  599.04   40.50
   1  -3   3  598.54   40.40
   1   3   3  662.83   39.60
   1   3   3  677.33   39.10
  -2  -3  -3  296.67   19.60
  -2  -3  -3  281.07   26.00
   2   3   3  273.87   18.30
   2   3   3  287.77   18.70
  -3  -3  -3  156.38   12.70
   3  -3   3  115.39   11.90
   3   3   3  147.59   10.10
   3   3   3  157.88   10.40
   4  -3   3   12.50    1.30
   4  -3   3   10.00    4.00
  -4  -3  -3   12.50    3.00
  -4  -3  -3   17.90    4.90
   4  -3   3   11.60    3.90
   4   3   3   14.90    2.10
  -4   3  -3   20.30    3.80
  -4   3  -3   13.20    1.60
   4   3   3   14.20    2.20
  -5   3  -3  133.19    8.70
  -5   3  -3  135.29   11.00
  -6  -3  -3    1.40    1.60
   6  -3   3    1.90    0.70
  -6   3  -3    0.80    2.00
  -6   3  -3    2.20    0.80
  -7  -3  -3    2.70    1.70
  -7   3  -3    4.80    0.70
   7  -4  -3    2.90    0.70
  -7  -4   3    2.60    1.60
  -7   4   3    3.40    1.90
   6  -4  -3   13.50    1.40
   6  -4  -3   12.90    1.50
  -6  -4   3   10.00    3.00
  -6   4   3   15.90    1.60
   6   4  -3   13.50    1.30
   6   4  -3   14.20    1.60
  -6   4   3   15.40    3.60
   5  -4  -3   37.80    2.60
  -5  -4   3   22.30   23.00
  -5  -4   3   14.60   51.79
  -5  -4   3   29.00    4.70
   5   4  -3   34.70    2.60
   5   4  -3   34.70    3.50
  -5   4   3   39.00    2.90
   4  -4  -3    6.60    1.10
   4  -4  -3    7.00    3.20
   4  -4  -3    7.80    1.10
  -4  -4   3    8.20    2.30
   4  -4  -3    8.20    3.40
   4   4  -3    9.10    1.20
   4   4  -3    7.80    1.00
  -4   4   3    8.30    1.10
   4   4  -3    7.60    2.80
   4   4  -3   10.30    3.10
   3  -4  -3  177.38   11.60
   3  -4  -3  198.28   15.80
  -3  -4   3  179.18   17.50
  -3  -4   3  167.98   16.30
   3  -4  -3  211.38   15.90
   3   4  -3  187.48   14.20
   3   4  -3  190.08   14.50
   3   4  -3  206.88   11.70
  -3   4   3  194.48   15.80
  -3   4   3  197.78   16.60
   2  -4  -3  246.78   46.90
   2  -4  -3  216.68   13.30
  -2  -4   3  217.68   19.40
  -2  -4   3  216.18   18.40
  -2   4   3  220.68   18.10
  -2   4   3  218.38   17.30
   2   4  -3  223.08   15.50
   2   4  -3  231.68   13.40
   2   4  -3  225.58   15.80
   1  -4  -3  670.53   40.30
   1   4  -3  628.94   38.20
   1   4  -3  617.84   37.90
  -1   4   3  570.94   39.30
  -1   4   3  555.04   39.90
   0  -4   3  724.63   50.89
   0  -4  -3  702.93   49.99
   0  -4  -3  764.12   50.19
   0  -4  -3  857.21   64.79
   0  -4   3  723.53   50.89
   0   4   3  825.42   49.60
   0   4  -3  890.41   48.40
   0   4   3  838.02   50.39
  -1  -4  -3  350.06   33.60
   1  -4   3  265.67   22.90
   1   4   3  326.67   23.00
   1   4   3  311.57   22.20
  -1   4  -3  354.66   20.70
  -2  -4  -3  108.49    9.60
  -2  -4  -3  139.59   29.30
  -2  -4  -3  118.79   19.60
   2   4   3  114.19    9.20
   2   4   3  114.99    8.90
  -2   4  -3  121.29    8.70
   3  -4   3    0.90    1.90
   3  -4   3   -1.10    1.50
   3  -4   3    0.30    0.40
  -3  -4  -3   -0.20    0.90
  -3  -4  -3    0.50    1.50
  -3   4  -3    0.30    0.50
   3   4   3    0.40    0.80
   3   4   3    0.30    0.90
   4  -4   3   16.90    5.10
   4  -4   3   15.30    5.10
   4  -4   3   26.80    2.00
  -4  -4  -3   21.20    4.10
  -4  -4  -3   36.80    7.30
   4   4   3   30.20    3.60
  -4   4  -3   27.40    2.40
   4   4   3   31.80    3.70
  -4   4  -3   24.80    5.00
   5  -4   3   97.19    6.20
  -5   4  -3   97.69    6.50
   5   4   3   93.59    6.20
   6  -4   3    1.10    0.70
  -6  -4  -3    0.30    1.40
  -6   4  -3    2.80    0.80
  -6   4  -3   -0.50    3.20
   6   4   3    1.20    0.70
  -7  -4  -3    1.00    1.20
  -7   4  -3    0.70    0.40
   7  -5  -3    7.70    0.90
  -7  -5   3    4.20    1.70
   7   5  -3    6.70    0.80
  -7   5   3    9.00    2.70
   6  -5  -3   11.40    1.20
  -6  -5   3    6.60    2.40
   6  -5  -3    7.70    1.30
   6   5  -3   11.90    2.20
  -6   5   3   11.50    1.30
   6   5  -3    9.70    1.10
  -6   5   3   11.80    3.10
   5  -5  -3   59.79    4.20
   5  -5  -3   61.69    9.60
   5  -5  -3   64.19    9.80
  -5  -5   3  -37.00   57.49
  -5  -5   3   90.99   31.00
   5  -5  -3   63.09    4.50
   5   5  -3   72.69    8.30
   5   5  -3   66.09    4.20
   5   5  -3   67.19    4.50
   5   5  -3   69.79    8.50
   4  -5  -3   41.70    3.10
  -4  -5   3   89.69   29.00
   4  -5  -3   42.40    8.40
   4  -5  -3   41.70    2.90
   4  -5  -3   39.90    8.40
  -4  -5   3   38.80    4.90
   4   5  -3   42.60    3.10
   4   5  -3   38.10    5.60
  -4   5   3   46.50    3.20
   4   5  -3   40.30    5.90
   4   5  -3   41.50    2.90
   3  -5  -3   57.79    7.70
   3  -5  -3   55.59    3.80
   3  -5  -3   56.09    7.80
  -3   5   3   52.69    3.80
  -3   5   3   62.59    7.70
   3   5  -3   54.39    6.40
   3   5  -3   56.69    6.30
  -3   5   3   64.09    8.30
   3   5  -3   59.79    3.90
   2  -5  -3   64.89    8.20
   2  -5  -3   74.49    8.50
   2  -5  -3   59.39    4.20
  -2  -5   3   79.69   14.60
   2  -5  -3   39.20   32.30
  -2   5   3   66.09    7.80
   2   5  -3   60.59    4.20
  -2   5   3   66.59    8.40
   2   5  -3   70.29    6.80
   2   5  -3   75.09    6.70
   1  -5  -3   79.79   26.40
  -1  -5   3  111.59   12.30
   1  -5  -3  108.89   11.80
  -1  -5   3  113.29   12.40
   1  -5  -3  134.29    8.80
   1  -5  -3  123.09   12.00
   1   5  -3  114.69    7.50
  -1   5   3  116.79   11.60
  -1   5   3  126.49   11.20
   1   5  -3  129.29    9.80
   1   5  -3  142.69   10.40
   0  -5  -3   60.09    8.20
   0  -5   3   63.19    8.90
   0  -5  -3   59.29   21.00
   0  -5   3   61.69    8.70
   0  -5  -3   56.59    8.10
   0  -5  -3   82.89    6.20
   0   5  -3   92.79    8.20
   0   5   3   78.69    8.20
   0   5  -3   77.29    8.00
   0   5   3   76.49    7.60
  -1  -5  -3  271.17   22.50
  -1  -5  -3  312.27   20.70
   1  -5   3  334.97   18.30
  -1  -5  -3  287.27   22.70
   1  -5   3  270.97   23.60
   1   5   3  339.57   22.30
   1   5   3  318.17   21.40
  -2  -5  -3  149.59   24.20
  -2  -5  -3  144.49   12.00
   2  -5   3  139.39    8.80
  -2  -5  -3  199.58   44.50
   2   5   3  158.38   12.00
  -2   5  -3  155.18   11.60
   2   5   3  127.09    8.80
   2   5   3  160.68   11.50
  -2   5  -3  155.08   11.00
   3  -5   3    0.20    0.30
  -3  -5  -3   -7.60   10.60
  -3  -5  -3   -5.70   19.80
  -3  -5  -3    1.10    1.60
  -3  -5  -3   -0.30    0.90
   3   5   3    0.50    0.50
  -3   5  -3    0.50    0.60
   3   5   3    0.40    1.00
   3   5   3   -0.50    0.90
   4  -5   3   30.50    7.70
   4  -5   3   34.80    2.60
   4  -5   3   25.60    7.30
  -4  -5  -3   39.50    6.70
   4   5   3   37.90    4.60
  -4   5  -3   36.80    3.00
   4   5   3   33.60    2.70
   4   5   3   40.70    4.90
   5  -5   3   -1.20    7.60
  -5  -5  -3    2.40    2.00
   5  -5   3    3.80    0.80
  -5   5  -3    2.90    0.90
   5   5   3    3.60    0.80
   6  -5   3    6.10    1.00
  -6   5  -3    9.90    1.30
   6   5   3    8.40    1.00
   7  -6  -3    2.10    0.50
  -7  -6   3    1.10    1.10
   7   6  -3    2.10    0.50
   6  -6  -3    2.30    0.60
  -6  -6   3    1.50    1.60
   6  -6  -3    3.90    0.80
  -6   6   3    5.70    2.30
   6   6  -3    4.50    0.90
  -6   6   3    3.70    0.70
   5  -6  -3   57.89    4.10
  -5  -6   3   34.70   28.60
   5  -6  -3   61.69    4.40
   5   6  -3   59.19    4.40
   5   6  -3   66.99    8.50
   5   6  -3   68.29    8.30
   5   6  -3   61.89    4.00
  -5   6   3   69.09    4.40
   4  -6  -3    2.50    3.20
  -4  -6   3    1.80   22.00
   4  -6  -3    3.20    3.70
   4  -6  -3    4.80    0.90
  -4  -6   3    4.90    2.20
   4  -6  -3    5.50    0.90
  -4   6   3    6.50    1.20
   4   6  -3    4.80    2.50
   4   6  -3    5.80    3.00
   4   6  -3    5.50    0.80
   4   6  -3    6.00    1.00
   3  -6  -3   93.99    6.00
   3  -6  -3   73.19   10.40
   3  -6  -3   79.49   10.40
   3  -6  -3   88.79    5.80
  -3   6   3  115.69   11.20
  -3   6   3  111.99   11.90
   3   6  -3   96.29    6.00
  -3   6   3   96.99    6.00
  -3   6   3   86.59    5.60
   3   6  -3   90.69    5.80
   3   6  -3  104.69    9.40
   3   6  -3  101.29    9.60
  -2  -6   3  114.29   14.80
   2  -6  -3   98.79   12.30
  -2  -6   3  118.99   13.80
   2  -6  -3  116.09    7.70
   2  -6  -3  121.19   12.90
   2   6  -3  124.79    7.70
   2   6  -3  131.09   11.00
  -2   6   3  140.39   13.50
  -2   6   3  137.59   12.50
   2   6  -3  139.99   10.90
  -1  -6   3   47.10    3.30
   1  -6  -3   51.89    3.40
   1  -6  -3   19.90   25.60
  -1  -6   3   53.19   10.40
   1  -6  -3   46.00    4.40
  -1  -6   3   54.59   10.70
   1  -6  -3   48.50    9.40
   1  -6  -3   51.19    9.40
  -1   6   3   55.39    7.50
   1   6  -3   58.09    6.10
  -1   6   3   52.29    6.70
   1   6  -3   50.49    3.30
  -1   6   3   48.00    3.10
   1   6  -3   51.79    5.70
   0  -6   3  107.99   13.30
   0  -6   3  122.79    7.60
   0  -6  -3   94.09   27.80
   0  -6  -3  112.29    9.20
   0  -6   3  104.19   13.10
   0   6  -3  140.49   10.90
   0   6   3  125.09   11.20
   0   6   3  139.39   12.30
   0   6   3  127.09    7.50
   0   6  -3  137.29   10.50
  -1  -6  -3  204.38   15.20
   1  -6   3  212.48   12.70
  -1  -6  -3  183.78   17.80
   1  -6   3  188.38   19.10
   1  -6   3  180.48   18.70
  -1  -6  -3  196.08   32.90
   1   6   3  220.68   12.70
  -1   6  -3  237.28   15.70
   1   6   3  226.68   17.10
   1   6   3  202.88   16.10
  -1   6  -3  239.58   16.20
   2  -6   3   62.49   11.60
   2  -6   3   62.89    9.90
   2  -6   3   83.19    5.10
  -2  -6  -3   80.39    8.20
  -2  -6  -3   40.40   18.30
   2   6   3   84.69    5.10
   2   6   3   98.79    8.80
  -3  -6  -3   35.30   35.80
   3  -6   3    7.90    4.10
  -3  -6  -3    9.50    3.00
  -3  -6  -3   14.30    4.30
   3  -6   3   11.20    1.20
   3  -6   3   10.20    4.80
   3   6   3   14.80    3.60
   3   6   3    9.20    1.10
   3   6   3   15.80    3.50
  -3   6  -3   11.90    1.40
  -4  -6  -3   25.10    8.00
   4  -6   3   23.60    7.80
   4  -6   3   28.60    2.30
   4  -6   3   14.80    6.00
  -4   6  -3   30.30    2.60
   4   6   3   27.40    2.20
   4   6   3   35.60    4.80
   4   6   3   32.40    5.00
   5  -6   3   29.60    2.40
   5   6   3   30.70    2.30
  -5   6  -3   31.70    2.60
  -6   6  -3   11.50    1.30
   6   6   3   10.10    1.10
   6  -7  -3    1.50    0.50
  -6  -7   3    1.10    1.50
   6  -7  -3    2.10    0.60
  -6   7   3    2.40    1.90
   6   7  -3    0.90    0.50
  -6   7   3    1.80    0.50
   6   7  -3    2.20    0.40
  -5  -7   3   22.40   29.90
   5  -7  -3    8.20    5.70
   5  -7  -3   12.70    5.90
   5  -7  -3   14.60    1.40
   5  -7  -3   14.90    1.60
  -5   7   3   18.70    1.70
   5   7  -3   13.40    1.30
   5   7  -3   10.70    4.00
   5   7  -3   14.90    4.50
   5   7  -3   15.60    1.70
   4  -7  -3   23.50    2.00
  -4  -7   3   49.40   29.60
   4  -7  -3   12.30    5.30
   4  -7  -3   20.30    1.80
   4  -7  -3   12.30    5.40
  -4   7   3   21.40    1.90
   4   7  -3   22.00    2.00
   4   7  -3   27.10    6.00
   4   7  -3   27.30    6.10
   4   7  -3   21.10    1.70
   3  -7  -3   96.59    6.60
   3  -7  -3  101.39    6.50
   3   7  -3  106.99    6.40
   3   7  -3  104.89    6.60
   3   7  -3  105.99   10.30
   3   7  -3  110.99   10.80
  -3   7   3  108.49    6.60
  -3   7   3   96.39    6.20
  -2  -7   3   33.00    9.60
   2  -7  -3   40.20    2.90
   2  -7  -3    8.80   50.29
   2  -7  -3   29.50    7.90
  -2  -7   3   39.00    9.30
   2  -7  -3   33.30    3.70
  -2  -7   3   36.50    2.60
  -2  -7   3   46.00   30.10
   2  -7  -3   22.20    7.00
   2  -7  -3   37.20    2.70
  -2   7   3   49.60    7.80
   2   7  -3   43.40    2.70
  -2   7   3   49.60    7.20
   2   7  -3   43.30    5.60
  -2   7   3   41.50    2.70
   2   7  -3   43.50    2.80
   2   7  -3   44.70    6.00
   1  -7  -3   26.00    2.00
  -1  -7   3   26.80    8.40
   1  -7  -3   27.20    2.10
  -1  -7   3   31.70    8.80
  -1  -7   3   50.19   30.50
  -1  -7   3   24.50    2.00
   1  -7  -3   21.50    6.90
   1  -7  -3   24.60    3.10
   1  -7  -3    0.90   46.70
  -1  -7   3   26.80    1.90
   1  -7  -3   19.00    6.20
   1   7  -3   28.60    1.90
   1   7  -3   28.80    4.40
   1   7  -3   32.60    4.90
  -1   7   3   34.70    6.70
  -1   7   3   26.60    1.80
  -1   7   3   27.70    1.90
   1   7  -3   29.90    2.00
  -1   7   3   31.60    6.90
   0  -7   3   56.89    3.70
   0  -7   3  105.89   48.60
   0  -7  -3   40.90    9.30
   0  -7  -3   32.50   25.80
   0  -7  -3   51.89    5.30
   0  -7   3   51.99   11.00
   0  -7  -3   43.70    9.50
   0  -7   3   43.60   10.00
   0   7   3   61.99    7.40
   0   7   3   55.99    3.60
   0   7   3   62.79    8.00
   0   7  -3   64.99    6.70
   0   7  -3   54.69    6.60
   0   7  -3   58.09    3.50
   1  -7   3   60.99    4.00
   1  -7   3   57.79    3.90
  -1  -7  -3   51.19    6.00
  -1  -7  -3   33.50   23.00
   1  -7   3   49.80   10.90
  -1  -7  -3   44.10   11.40
   1  -7   3   45.10   10.20
  -1   7  -3   71.69    7.10
  -1   7  -3   71.89    7.50
   1   7   3   70.69    8.20
   1   7   3   66.09    3.90
   1   7   3   67.29    7.50
  -2  -7  -3   45.20   20.60
   2  -7   3   84.89    5.20
   2  -7   3   82.49    5.00
   2  -7   3   63.99   12.40
  -2  -7  -3   74.69    8.40
   2  -7   3   70.19   11.20
   2   7   3   99.29    9.40
   2   7   3   95.29    8.80
   2   7   3   75.99    4.90
  -2   7  -3   66.99    5.20
   2   7   3   85.69    5.00
  -3  -7  -3   -1.20   58.79
  -3  -7  -3   80.29    9.70
   3  -7   3   54.09   11.80
   3  -7   3   81.69    5.20
   3  -7   3   58.79   12.30
   3  -7   3   87.69    5.40
   3   7   3   87.59    8.90
   3   7   3   83.09    5.30
   3   7   3   82.29    5.00
  -3   7  -3   82.19    5.50
   3   7   3   86.29    8.50
   4  -7   3   60.29    4.00
   4  -7   3   54.09   12.10
   4  -7   3   60.29    4.20
   4  -7   3   50.19   11.90
  -4  -7  -3   69.79    9.50
   4   7   3   59.59    7.50
   4   7   3   60.59    4.10
  -4   7  -3   59.59    4.30
   4   7   3   66.89    7.40
   5  -7   3    1.00    0.60
  -5  -7  -3    0.40    1.50
   5  -7   3    1.50    0.90
   5   7   3    0.80    0.50
  -5   7  -3    1.20    0.70
  -6  -7  -3    5.10    1.80
   6  -7   3    5.50    0.80
   6   7   3    6.80    0.80
  -6   7  -3    7.30    0.90
  -6  -8   3    9.30    2.30
   6  -8  -3   12.50    1.20
   6  -8  -3   11.00    1.00
   6   8  -3   11.70    1.00
   6   8  -3   14.30    1.20
  -5  -8   3    1.90    1.70
   5  -8  -3    2.40    0.70
   5  -8  -3    2.10    0.60
   5   8  -3    3.80    0.90
  -5   8   3    3.70    0.70
  -5   8   3    0.30    2.20
   5   8  -3    3.50    0.50
   4  -8  -3   13.60    1.40
   4  -8  -3    8.50    5.60
   4  -8  -3    7.00    5.00
  -4  -8   3  -21.40   29.40
   4  -8  -3   15.70    1.70
   4   8  -3   15.20    4.80
   4   8  -3   16.80    1.60
  -4   8   3   16.40    1.60
   4   8  -3   16.70    1.40
   4   8  -3   15.40    5.00
   3  -8  -3    1.90    0.70
   3  -8  -3    2.00    0.60
  -3  -8   3  -17.10   29.50
   3  -8  -3    1.10    2.90
   3  -8  -3    4.00    3.90
  -3   8   3    0.30    3.50
   3   8  -3    1.50    2.10
   3   8  -3    2.70    0.70
  -3   8   3   -0.90    4.10
   3   8  -3    2.50    0.50
   3   8  -3    0.50    1.80
  -3   8   3    2.20    0.70
   2  -8  -3    5.00    3.90
  -2  -8   3    5.80    5.90
  -2  -8   3    9.00    1.00
  -2  -8   3    8.70    5.40
   2  -8  -3  -32.90   84.69
  -2  -8   3   51.09   37.00
   2  -8  -3   10.50    1.30
   2  -8  -3   10.90    1.10
   2  -8  -3    5.40    4.00
   2   8  -3    9.90    3.60
   2   8  -3   11.20    1.20
   2   8  -3   10.50    1.00
   2   8  -3    9.10    3.40
  -2   8   3   13.50    5.50
  -2   8   3    8.80    4.20
  -2   8   3    8.00    0.90
   1  -8  -3   10.20    1.10
   1  -8  -3  -28.90   37.60
   1  -8  -3    9.60    5.50
   1  -8  -3    8.80    2.40
   1  -8  -3    9.50    1.20
  -1  -8   3    9.50    1.20
  -1  -8   3   40.10   41.40
   1  -8  -3    9.90    5.50
  -1  -8   3    9.10    1.00
   1   8  -3   10.90    0.90
   1   8  -3   10.40    3.80
  -1   8   3   10.20    1.00
   1   8  -3   10.70    3.50
  -1   8   3   10.60    0.90
  -1   8   3   16.00    4.80
   1   8  -3   11.70    1.10
  -1   8   3   10.30    4.30
   0  -8  -3    7.90    0.90
   0  -8  -3    6.60    2.10
   0  -8  -3   10.80   27.40
   0  -8   3   -4.60   46.40
   0  -8   3    4.50    4.20
   0  -8   3    4.80    4.20
   0  -8   3    6.30    0.90
   0  -8   3    8.20    0.90
   0  -8  -3    4.90    4.50
   0  -8  -3    1.30    3.80
   0   8   3    7.50    0.70
   0   8  -3    8.50    3.30
   0   8  -3    7.40    0.70
   0   8  -3    5.20    2.50
   0   8   3    9.20    0.90
   0   8   3    6.20    3.00
   0   8   3    7.90    3.70
   0   8  -3    6.90    0.80
   1  -8   3   19.60    7.40
   1  -8   3   13.00    6.20
  -1  -8  -3   21.50    4.50
  -1  -8  -3   17.00   22.90
   1  -8   3   27.30    2.00
  -1  -8  -3   25.70    2.10
   1  -8   3   26.30    2.20
  -1  -8  -3   36.10    4.40
   1   8   3   34.40    6.40
   1   8   3   27.30    1.90
  -1   8  -3   28.50    1.90
  -1   8  -3   39.00    6.70
   1   8   3   29.70    2.00
  -1   8  -3   34.70    6.60
   1   8   3   27.80    6.20
   2  -8   3   11.90    6.00
  -2  -8  -3   26.30   21.70
   2  -8   3   17.00    1.60
  -2  -8  -3   12.80    3.80
   2  -8   3   13.40    6.30
   2  -8   3   16.10    1.40
  -2  -8  -3   13.30    2.90
  -2   8  -3   12.60    1.60
   2   8   3   18.50    1.40
   2   8   3   14.70    1.20
   2   8   3   15.60    4.30
   2   8   3   17.50    4.70
   3  -8   3  106.39    6.70
  -3  -8  -3   94.89   14.00
  -3  -8  -3   77.79   26.20
   3  -8   3   95.39   17.50
   3  -8   3   99.29   15.20
  -3   8  -3  114.19    7.00
   4  -8   3   59.69    4.10
   4  -8   3   39.70   15.10
   4   8   3   61.49    3.90
  -4   8  -3   56.09    4.30
   4   8   3   59.09    3.90
   4   8   3   61.39   11.70
   5  -8   3   43.10    3.20
   5  -8   3   43.00    2.90
  -5   8  -3   44.00    3.20
   5   8   3   43.00    2.90
   6  -8   3    5.20    0.70
  -6  -8  -3    6.80    1.70
  -6   8  -3    6.30    0.80
   6   8   3    5.10    0.60
   6  -9  -3    3.70    0.60
   6  -9  -3    2.70    0.50
   6   9  -3    2.70    0.40
   6   9  -3    3.00    0.50
   5  -9  -3   57.49    4.00
   5  -9  -3   64.99    4.20
   5   9  -3   65.29    4.10
   5   9  -3   60.29    3.80
  -4  -9   3  -10.90   35.30
   4  -9  -3   -0.30    4.00
   4  -9  -3    0.10    3.70
   4   9  -3    5.60    3.50
   4   9  -3    2.50    2.80
   3  -9  -3  127.99    8.80
   3  -9  -3  140.29    8.60
   3   9  -3  145.99    8.70
  -3   9   3  142.19    8.70
   3   9  -3  138.19   13.80
   3   9  -3  137.49   13.40
   3   9  -3  142.69    8.40
  -3   9   3  134.69    8.30
   2  -9  -3   41.50    3.10
   2  -9  -3   44.80    3.30
  -2  -9   3   -6.20   39.70
  -2  -9   3   45.60    3.10
   2   9  -3   49.00    3.00
  -2   9   3   60.79    8.70
  -2   9   3   47.30    9.60
   2   9  -3   43.50    3.10
   2   9  -3   49.99    7.10
  -2   9   3   44.40    2.90
   2   9  -3   37.20    7.40
  -1  -9   3   82.69    5.20
  -1  -9   3   33.70   46.80
   1  -9  -3   23.00   55.29
   1  -9  -3   53.29   12.80
   1  -9  -3   76.39    5.20
   1  -9  -3   57.89   13.60
  -1   9   3   95.59   10.90
   1   9  -3   85.49    5.10
   1   9  -3   87.79    5.20
   1   9  -3   87.79   10.00
   1   9  -3   86.39    9.50
  -1   9   3   78.89    5.10
  -1   9   3   99.49   12.00
  -1   9   3   81.19    5.10
   0  -9  -3   59.79   13.20
   0  -9  -3   61.89   13.30
   0  -9  -3   65.79    4.40
   0  -9   3   69.19   15.60
   0  -9   3   38.70   66.49
   0  -9   3   62.39    4.40
   0  -9  -3   40.80   54.79
   0  -9   3   74.59   15.80
   0  -9   3   66.09    4.60
   0   9   3   66.09    4.30
   0   9  -3   70.79    4.30
   0   9  -3   73.79    8.70
   0   9  -3   82.89    9.50
   0   9   3   86.29   10.50
   0   9   3   70.19    4.30
   0   9   3   78.39    9.40
  -1  -9  -3   31.70   28.40
   1  -9   3   33.50   10.20
   1  -9   3   33.50   10.20
  -1  -9  -3   50.39    3.50
   1  -9   3   50.49    3.70
  -1  -9  -3   41.00    5.90
  -1   9  -3   57.99    7.90
   1   9   3   66.99    9.00
   1   9   3   53.59    3.50
  -1   9  -3   58.39    8.20
   1   9   3   56.09    3.50
   1   9   3   60.79    8.00
  -1   9  -3   55.49    3.30
  -2  -9  -3   11.40    3.80
   2  -9   3   11.50    1.20
  -2  -9  -3   14.60   24.80
  -2  -9  -3   15.60    3.10
   2   9   3   10.10    1.00
  -3  -9  -3   11.10    4.40
   3  -9   3   10.30    1.30
  -3  -9  -3   11.30    2.60
   3  -9   3    2.50    4.20
   3  -9   3   11.20    1.20
   3  -9   3   10.60    6.20
  -3  -9  -3   -5.10   24.90
   3   9   3   14.40    4.50
   3   9   3   14.60    4.60
   3   9   3   14.20    1.20
  -3   9  -3   12.20    1.50
   3   9   3    9.90    1.00
   4  -9   3   11.40    1.20
  -4  -9  -3    9.20    2.50
   4  -9   3    8.30    1.20
   4   9   3   12.60    1.20
   4   9   3   11.50    1.00
  -4   9  -3   10.80    1.30
   5  -9   3   39.10    2.70
   5  -9   3   39.50    2.90
   5   9   3   36.00    2.60
  -5   9  -3   44.10    2.80
   5 -10  -3    6.10    1.40
   5 -10  -3    4.70    0.60
   5  10  -3    6.60    0.60
   5  10  -3    5.60    0.70
   4 -10  -3   12.60    1.40
   4 -10  -3   12.80    1.30
   4  10  -3   12.00    1.20
   4  10  -3   12.00    1.00
   3 -10  -3   28.40    2.40
  -3 -10   3  -10.50   43.70
   3 -10  -3   29.00    2.50
   3  10  -3   37.80    2.70
   3  10  -3   31.30    2.30
   3  10  -3   32.20    8.90
   2 -10  -3    6.50    1.00
   2 -10  -3    6.70    0.90
  -2 -10   3    5.90    0.80
  -2 -10   3   37.30   49.10
   2 -10  -3    1.50    4.60
   2 -10  -3    2.10    4.80
   2  10  -3    5.00    0.80
  -2  10   3   10.00    5.20
   2  10  -3    4.30    3.20
   2  10  -3    4.70    0.60
  -2  10   3    6.10    5.40
   2  10  -3    3.60    3.30
  -2  10   3    4.90    0.60
  -1 -10   3    1.60    5.60
  -1 -10   3    3.30    0.60
  -1 -10   3    1.00    5.90
  -1 -10   3  -29.20   57.29
   1 -10  -3 -100.79   64.09
   1 -10  -3    2.90    0.60
   1  10  -3    1.30    3.20
   1  10  -3    2.10    0.40
   1  10  -3    2.60    2.90
  -1  10   3    4.40    4.50
  -1  10   3    2.70    0.50
   0 -10   3   98.79   25.60
   0 -10   3   92.69    6.10
   0 -10   3   84.89   24.70
   0 -10   3   91.79    6.20
   0 -10  -3    5.00   44.50
   0 -10  -3   93.49    6.00
   0  10  -3  113.39   12.20
   0  10   3   95.69    5.90
   0  10  -3  104.99    5.90
   0  10  -3  104.79   11.50
   1 -10   3   70.59    5.00
   1 -10   3   73.29    4.80
  -1 -10  -3   23.80   40.40
   1 -10   3   58.79   14.60
   1 -10   3   60.89   14.30
   1  10   3   89.09   11.00
   1  10   3   76.49    4.80
  -1  10  -3   76.89    4.60
   1  10   3   71.79    4.60
   1  10   3   84.39   10.00
   2 -10   3   -0.30    0.40
   2 -10   3    2.50    4.50
  -2 -10  -3   -1.70   28.40
   2 -10   3   -0.20    0.40
  -2 -10  -3    1.40    1.70
   2 -10   3    1.80    4.20
   2  10   3   -0.60    2.10
   2  10   3    0.50    0.40
   2  10   3    0.10    0.40
   2  10   3    1.60    2.60
  -3 -10  -3   18.40   32.30
   3 -10   3   52.89    3.80
   3 -10   3   37.10   10.80
   3 -10   3   52.29    3.50
   3  10   3   55.99    3.50
  -3  10  -3   54.29    3.60
   3  10   3   49.10    3.30
   3  10   3   51.79   10.10
   3  10   3   46.50   10.20
   4 -10   3   11.20    1.40
   4 -10   3    9.10    1.00
   4  10   3   11.30    1.00
   4  10   3   10.80    1.10
  -4  10  -3   11.80    1.20
   5 -10   3    2.90    0.50
   5 -10   3    3.30    0.60
   5  10   3    3.50    0.50
  -5  10  -3    4.50    0.70
   5 -11  -3   11.10    0.90
   5  11  -3   10.20    0.90
   5  11  -3   12.40    0.80
   4 -11  -3    1.70    0.40
   4  11  -3    2.70    0.50
   4  11  -3    2.30    0.50
   3 -11  -3   46.50    3.30
   3 -11  -3   47.40    3.20
   3  11  -3   46.90    3.10
   3  11  -3   46.70    3.00
   2 -11  -3    4.80    0.80
   2 -11  -3    4.40    7.10
   2 -11  -3    6.60    7.50
  -2 -11   3   17.20   63.69
   2  11  -3    1.10    2.90
   2  11  -3    4.40    0.70
   2  11  -3    4.00    0.60
   2  11  -3    1.40    3.40
  -2  11   3    4.50    0.60
  -1 -11   3   24.50    1.90
   1 -11  -3   23.60    2.00
   1 -11  -3   50.79   96.29
  -1 -11   3   16.50    9.50
   1 -11  -3   16.20    9.50
   1 -11  -3   18.10    9.20
  -1 -11   3   -3.80   87.79
  -1 -11   3   12.50    9.90
   1  11  -3   27.10    7.00
  -1  11   3   25.60    1.80
  -1  11   3   35.50    8.30
   1  11  -3   31.50    7.80
   1  11  -3   28.60    1.80
  -1  11   3   24.00    7.80
   0 -11   3   59.49    4.00
   0 -11  -3   58.19    3.90
   0 -11  -3   11.50   56.49
   0  11  -3   53.69    9.60
   0  11   3   79.39   10.30
   0  11   3   77.49   11.00
   0  11  -3   63.09    3.80
   0  11   3   60.39    3.80
   0  11  -3   68.29   10.50
   0  11   3   57.49    3.90
   1 -11   3   18.30    8.80
   1 -11   3   34.90    2.70
  -1 -11  -3   50.29   43.00
   1 -11   3   36.30    2.50
   1 -11   3   16.50    8.40
   1  11   3   38.00    2.40
   1  11   3   35.60    2.50
   1  11   3   24.10    6.70
   1  11   3   31.00    6.90
  -2 -11  -3   14.10   36.80
   2 -11   3    6.50    9.30
   2 -11   3    5.50    8.10
  -2 -11  -3    4.80    1.90
   2 -11   3    2.30    0.70
   2  11   3    0.60    4.60
   2  11   3    0.80    4.50
   3 -11   3   14.20    1.30
   3 -11   3   12.50    1.50
   3  11   3   15.90    1.30
   3  11   3   15.50    1.20
   4 -11   3   17.50    1.50
   4 -11   3   16.10    1.30
   4  11   3   16.00    1.20
   4  11   3   18.10    1.30
   4 -12  -3    6.50    0.70
   4  12  -3    6.60    0.60
   4  12  -3    5.50    0.80
   3 -12  -3   28.00    2.00
   3  12  -3   28.40    1.80
   3  12  -3   23.70    2.00
   2 -12  -3   19.30    1.60
   2  12  -3   21.90    1.50
  -2  12   3   19.30    1.40
   1 -12  -3    3.10    0.60
  -1 -12   3    3.30    0.60
  -1  12   3    3.70    0.50
   1  12  -3    3.90    0.60
   0 -12  -3  -21.30   88.39
   1 -12   3   16.90    1.40
   1  12   3   13.80    1.20
   1  12   3   16.30    1.30
   2 -12   3    5.20    0.70
   2 -12   3    6.80    1.00
   2  12   3    6.90    0.70
   2  12   3    6.80    0.80
   3 -12   3    1.00    0.60
   3 -12   3    2.30    0.50
   3  12   3    2.40    0.50
   3  12   3    2.00    0.40
   3 -13  -3    3.20    0.50
   3  13  -3    3.70    0.40
   2 -13  -3   22.40    1.60
  -2  13   3   20.00    1.60
   2  13  -3   23.00    1.50
  -1 -13   3    3.60    0.50
   1 -13  -3    3.50    0.50
   1  13  -3    3.30    0.50
  -1  13   3    3.60    0.50
   0 -13   3   10.50    1.00
   0  13   3   11.90    1.00
   0  13  -3   12.80    1.30
   1 -13   3    0.20    0.30
   1  13   3   -0.10    0.20
   2 -13   3   25.00    1.70
   2  13   3   23.10    1.70
   2  13   3   23.10    1.60
   3 -13   3   47.50    3.00
   3  13   3   45.50    3.00
   3  13   3   49.70    3.00
  -1  14   3   32.10    2.10
   1  14  -3   32.40    2.00
   0 -14   3    7.20    0.80
   0  14   3    8.70    0.70
   1 -14   3    1.10    0.30
   1  14   3    0.80    0.30
   7   0  -4   -0.40    0.80
  -7   0   4   -0.70    1.30
   7   0  -4   -0.40    0.40
  -6   0   4   28.80    2.30
   6   0  -4   26.50    2.20
  -6   0   4   29.50    4.60
   6   0  -4   26.10    2.30
   6   0  -4   27.70    6.50
   6   0  -4   29.40    6.70
   5   0  -4   -0.20    1.60
  -5   0   4    0.00    0.50
   5   0  -4   -0.40    0.40
   5   0  -4    0.40    0.60
   5   0  -4   -0.70    1.50
   4   0  -4  668.93   44.70
   4   0  -4  725.53   41.30
   4   0  -4  707.43   44.80
  -4   0   4  688.33   41.20
   3   0  -4    0.20    1.00
  -3   0   4    1.30    1.90
   3   0  -4    0.10    1.00
  -3   0   4    0.80    1.70
   3   0  -4    0.50    0.50
  -2   0   4  735.93   50.39
   2   0  -4  836.02   48.50
  -2   0   4  701.93   50.99
   2   0  -4  836.22   73.19
   2   0  -4  852.31   48.40
  -1   0   4   -0.70    1.30
   1   0  -4    0.20    0.80
   1   0  -4    2.90   11.40
  -1   0   4   -0.50    1.70
   1   0  -4   -0.20    0.70
   0   0  -4 2092.79  134.79
   1   0   4    0.10    0.80
   1   0   4    0.30    0.80
  -1   0  -4    0.30    0.60
   1   0   4   -0.10    0.90
   2   0   4  246.88   14.00
   2   0   4  215.88   14.30
   2   0   4  254.07   14.00
  -2   0  -4  232.48   15.80
   2   0   4  208.98   14.50
  -3   0  -4    0.10    0.80
  -4   0  -4   89.09    9.00
  -4   0  -4   63.79    6.80
  -4   0  -4   73.89    5.00
  -5   0  -4    0.00    1.70
  -5   0  -4    0.20    0.60
  -6   0  -4   61.79    4.30
  -7   0  -4   -1.10    1.40
  -7   0  -4    0.10    0.50
  -7  -1   4   66.79    6.60
   7  -1  -4   57.19    4.00
   7  -1  -4   61.29    4.20
   7   1  -4   66.69    4.20
   6  -1  -4   28.90    2.40
   6  -1  -4   24.80    2.20
  -6  -1   4   23.80    4.30
   6  -1  -4   25.90    6.80
   6  -1  -4   32.40    7.20
  -6   1   4   34.70    5.20
   6   1  -4   24.70    6.00
   6   1  -4   29.00    2.40
   6   1  -4   27.70    2.40
  -6   1   4   30.40    2.40
   6   1  -4   26.00    6.00
   5  -1  -4   94.29    5.80
  -5  -1   4   96.39    5.90
   5  -1  -4   92.69    9.80
   5  -1  -4   81.19    5.90
   5  -1  -4   93.19    9.90
   5   1  -4   82.99    9.30
   5   1  -4   89.59    9.50
   5   1  -4   90.59    5.80
   5   1  -4   85.29    6.00
  -5   1   4   98.49    6.70
   4  -1  -4   78.59    7.80
   4  -1  -4   69.79    4.70
   4  -1  -4   78.19    7.80
   4   1  -4   67.69    7.30
  -4   1   4   67.19    4.70
   4   1  -4   74.29    7.50
   4   1  -4   73.39    4.70
  -3  -1   4  145.79   14.60
  -3  -1   4  145.09   13.80
   3  -1  -4  159.28    9.90
   3  -1  -4  179.78   12.60
   3  -1  -4  170.58   12.50
   3   1  -4  180.38   12.50
  -3   1   4  134.79   14.10
   3   1  -4  167.78    9.90
  -3   1   4  148.09   13.70
   3   1  -4  170.98   12.40
   2  -1  -4  206.98   13.50
   2  -1  -4  216.18   13.60
  -2  -1   4  166.38   14.90
   2  -1  -4  207.48   37.30
  -2  -1   4  167.68   15.70
  -2   1   4  162.18   14.60
   2   1  -4  202.38   13.40
   2   1  -4  221.88   39.70
  -2   1   4  160.48   15.30
   2   1  -4  201.78   13.30
   1  -1  -4  718.73   54.59
  -1  -1   4  621.74   41.30
  -1  -1   4  583.54   41.80
  -1   1   4  617.14   41.10
   1   1  -4  681.03   39.50
   1   1  -4  728.33   57.79
   1   1  -4  680.43   39.40
  -1   1   4  590.74   41.60
   0  -1   4 1116.49   72.29
   0  -1  -4 1174.28   95.19
   0  -1   4 1173.88   71.79
   0   1  -4 1251.97   82.99
   0   1   4 1206.98   72.29
   1  -1   4   16.50    3.10
   1  -1   4   15.30    2.90
  -1  -1  -4   14.80    6.90
  -1  -1  -4   20.00    2.40
   1   1   4   17.60    2.70
  -1   1  -4   18.70    2.10
   1   1   4   17.90    2.40
  -1   1  -4   36.10    9.10
   2  -1   4  120.59    8.00
  -2  -1  -4  133.09    9.50
   2  -1   4   99.09    8.40
   2  -1   4  126.89    8.30
   2   1   4  118.69    7.60
   2   1   4  110.99    7.70
   3  -1   4   84.69    6.60
   3  -1   4   82.49    6.60
  -4  -1  -4   46.90    6.50
  -4  -1  -4   40.90    3.10
  -4  -1  -4   35.60    4.90
  -4   1  -4   41.50    3.20
  -4   1  -4   36.10    4.90
  -5  -1  -4   22.00    2.00
  -5   1  -4   21.50    2.20
  -5   1  -4   22.10    4.50
  -6  -1  -4   -0.90    1.50
  -6  -1  -4    1.20    0.60
  -6   1  -4    0.50    1.80
  -6   1  -4    1.10    0.70
  -7  -1  -4    5.80    2.10
  -7   1  -4    5.00    2.00
   7  -2  -4   22.80    1.90
   7  -2  -4   25.20    1.80
  -7  -2   4   21.10    3.80
  -7   2   4   27.40    4.30
   7   2  -4   23.80    2.00
  -6  -2   4   16.50    3.70
   6  -2  -4   14.60    1.70
  -6   2   4   20.30    2.10
   6   2  -4   17.30    2.00
  -6   2   4   21.50    4.50
   6   2  -4   16.50    1.80
   5  -2  -4    9.80    3.70
   5  -2  -4   13.60    1.40
  -5  -2   4   13.30    3.00
   5  -2  -4   11.80    4.00
   5  -2  -4   12.10    1.50
  -5   2   4   11.60    1.50
   5   2  -4   10.50    1.40
   5   2  -4   14.40    1.50
   5   2  -4   12.40    4.00
   5   2  -4   14.40    4.40
   4  -2  -4    2.90    0.80
   4  -2  -4    2.90    3.30
   4  -2  -4    3.80    3.30
  -4   2   4    2.70    0.70
   4   2  -4    2.90    0.70
   3  -2  -4  288.07   19.40
  -3  -2   4  264.67   21.10
  -3  -2   4  264.17   22.00
   3  -2  -4  295.87   19.50
   3  -2  -4  273.67   16.30
  -3   2   4  258.07   20.60
   3   2  -4  276.97   18.90
  -3   2   4  239.38   21.10
   3   2  -4  270.77   19.00
  -2  -2   4  582.04   43.30
   2  -2  -4  606.74   62.39
  -2  -2   4  624.94   42.60
  -2   2   4  602.34   42.00
   2   2  -4  706.03   40.20
   2   2  -4  718.93   40.50
   2   2  -4  609.24   64.69
  -1  -2   4  735.63   51.99
  -1  -2   4  761.82   51.29
   1  -2  -4  915.01   66.39
  -1   2   4  772.22   51.59
   1   2  -4  873.91   49.40
   1   2  -4  774.82   66.19
  -1   2   4  788.62   50.99
   1   2  -4  867.01   49.20
   0  -2  -4 1923.41  131.39
   0   2  -4 2135.99  133.29
  -1  -2  -4  117.79    7.90
  -1  -2  -4  122.99   15.90
   1   2   4   88.99    8.10
   1   2   4   93.29    7.80
  -1   2  -4   99.09    6.90
   2   2   4  172.88   11.90
  -2   2  -4  200.88   12.80
   2   2   4  178.98   12.20
  -3  -2  -4   29.70    4.50
   3  -2   4   20.30    4.10
   3   2   4   31.60    2.50
  -3   2  -4   29.10    4.00
   3   2   4   31.80    2.60
  -4  -2  -4    3.20    2.00
   4  -2   4    0.10    2.00
   4  -2   4    2.70    2.20
  -4  -2  -4    4.90    1.00
  -4  -2  -4    3.90    2.40
  -4   2  -4    2.80    2.20
  -4   2  -4    3.80    0.90
  -5  -2  -4   10.50    3.00
  -5   2  -4   14.90    1.70
  -5   2  -4   13.30    3.30
  -6  -2  -4    2.00    1.80
  -6   2  -4    3.60    0.90
  -6   2  -4    2.50    2.10
  -7  -2  -4    1.80    1.50
  -7   2  -4    4.40    0.70
   7  -3  -4   17.20    2.00
   7  -3  -4   27.10    1.90
   7   3  -4   21.50    1.80
   6  -3  -4   75.59    4.60
   6  -3  -4   61.29    9.70
  -6  -3   4   64.49    7.10
   6  -3  -4   70.59    4.80
   6  -3  -4   51.09   10.00
   6   3  -4   68.19    4.50
   6   3  -4   86.89    9.80
   6   3  -4   74.39    9.50
   6   3  -4   71.09    4.80
   5  -3  -4   49.20    7.40
   5  -3  -4   35.30    3.70
   5  -3  -4   42.30    3.30
  -5  -3   4   42.80    5.20
   5  -3  -4   39.80    8.10
   5   3  -4   47.40    6.60
  -5   3   4   49.10    3.40
   5   3  -4   48.80    3.40
   5   3  -4   43.20    6.40
   5   3  -4   52.99    3.80
   4  -3  -4   13.90    3.90
   4  -3  -4   13.90    4.10
  -4  -3   4   16.40    3.20
   4  -3  -4   11.60    1.30
   4  -3  -4   12.70    1.30
   4   3  -4   10.70    3.30
   4   3  -4   14.00    1.40
   4   3  -4   10.10    3.10
   4   3  -4   15.10    1.40
  -4   3   4   11.70    1.30
   3  -3  -4  215.38   15.20
   3  -3  -4  173.48   11.40
  -3  -3   4  157.78   15.90
   3  -3  -4  210.48   15.20
  -3  -3   4  167.38   17.10
   3   3  -4  203.08   14.30
   3   3  -4  196.08   11.50
  -3   3   4  177.18   16.50
   3   3  -4  194.28   14.40
  -3   3   4  175.28   15.70
   2  -3  -4   11.00    3.10
  -2  -3   4    6.10    3.70
   2  -3  -4   11.70    3.10
   2  -3  -4  -15.40   22.70
  -2  -3   4    5.80    3.20
  -2   3   4    6.70    3.00
   2   3  -4    9.70    2.50
   2   3  -4   20.60   27.50
  -2   3   4    6.00    3.00
   2   3  -4   11.30    2.60
   1  -3  -4  105.79   30.20
  -1  -3   4  110.59   11.60
  -1  -3   4  109.49   10.90
  -1   3   4  107.09   10.20
   1   3  -4  142.39   28.00
  -1   3   4  108.59   10.80
   1   3  -4  128.89    9.10
   1   3  -4  124.59    8.90
   0  -3   4   33.90    6.20
   0  -3  -4   38.30    5.00
   0  -3  -4   35.40   12.90
   0  -3  -4   43.50    5.10
   0  -3  -4   40.70    3.60
   0  -3   4   37.20    6.40
   0   3   4   31.40    4.50
   0   3  -4   37.20    3.80
   0   3  -4   58.29   16.70
   0   3  -4   41.50    3.80
   0   3   4   31.80    4.90
  -1  -3  -4  109.39   11.00
  -1  -3  -4  117.29    9.90
   1   3   4  102.69    8.80
   1   3   4  104.19    9.20
  -1   3  -4  116.69    7.20
  -2  -3  -4  138.99   10.50
   2  -3   4  101.39   10.60
  -2  -3  -4  150.68   19.80
  -2  -3  -4  104.99   18.30
  -2   3  -4  142.29    9.10
   2   3   4  122.99    9.50
   2   3   4  119.39    9.10
  -3  -3  -4   36.60    5.20
   3  -3   4   26.10    5.40
   3  -3   4   28.70    5.80
  -3   3  -4   27.90    2.50
   3   3   4   37.90    3.50
   3   3   4   35.20    3.20
  -4  -3  -4  135.79   12.90
  -4   3  -4  112.09    9.90
  -4   3  -4  123.79    8.00
   5  -3   4   49.60    3.60
  -5   3  -4   52.69    6.40
  -5   3  -4   57.19    4.10
   6  -3   4   10.10    1.20
  -6  -3  -4    7.10    2.60
  -6   3  -4   11.90    1.40
  -7  -3  -4    0.40    1.20
  -7   3  -4    0.50    0.40
  -7  -4   4    3.60    1.80
   7  -4  -4    7.00    0.90
   7  -4  -4    8.00    0.80
   7   4  -4    4.50    0.80
  -7   4   4    7.00    2.40
  -6  -4   4   10.10    3.00
   6  -4  -4   14.30    1.40
   6  -4  -4   14.90    1.50
  -6   4   4   16.80    1.60
   6   4  -4   12.60    1.30
  -6   4   4   15.80    3.50
   6   4  -4   12.20    1.50
   5  -4  -4   14.00    1.50
   5  -4  -4   12.90    4.90
   5  -4  -4   15.60    1.60
   5  -4  -4   13.90    5.00
  -5  -4   4    6.30   22.20
  -5  -4   4   14.40    3.40
   5   4  -4   18.40    1.90
   5   4  -4   17.10    4.90
  -5   4   4   17.70    1.70
   5   4  -4   14.20    4.40
   5   4  -4   16.40    1.60
   4  -4  -4   72.09    8.80
   4  -4  -4   75.49    8.80
   4  -4  -4   60.29    4.30
   4  -4  -4   61.99    4.40
  -4  -4   4   64.69    6.20
  -4   4   4   68.89    4.50
   4   4  -4   65.49    4.30
   4   4  -4   64.19    7.60
   4   4  -4   67.19    4.50
   4   4  -4   71.69    7.70
  -3  -4   4  117.59   13.10
   3  -4  -4  117.99    7.90
  -3  -4   4  113.79   13.90
   3  -4  -4  149.79   12.50
   3  -4  -4  152.28   12.40
  -3   4   4  124.99   13.10
  -3   4   4  129.49   12.50
   3   4  -4  123.99   10.90
   3   4  -4  118.59   10.50
   3   4  -4  132.59    8.00
   2  -4  -4   65.09    7.10
   2  -4  -4   46.60    3.50
  -2  -4   4   51.79   10.30
  -2  -4   4   50.29   11.10
   2  -4  -4   29.80   30.10
   2  -4  -4   62.89    6.90
   2   4  -4   56.99    5.60
  -2   4   4   52.99    6.90
   2   4  -4   27.40   29.70
   2   4  -4   52.89    3.60
  -2   4   4   43.20    7.00
   2   4  -4   60.99    5.90
   1  -4  -4  198.48   30.90
   1  -4  -4  260.37   18.00
   1   4  -4  222.48   15.40
   1   4  -4  292.57   39.90
  -1   4   4  192.68   16.80
   1   4  -4  221.08   15.60
   0  -4  -4   85.89   20.70
   0  -4  -4   65.09    7.90
   0  -4   4   77.09    9.00
   0  -4  -4   76.09    8.10
   0  -4  -4   84.89    6.40
   0  -4   4   65.79    8.50
   0   4  -4   83.39    6.60
   0   4  -4   86.49    6.90
   0   4   4   81.39    7.90
   0   4   4   75.29    8.20
  -1  -4  -4  367.16   21.60
  -1  -4  -4  378.86   35.50
   1   4   4  289.07   21.60
   1   4   4  283.27   22.10
  -2  -4  -4  190.48   32.30
  -2  -4  -4  218.78   15.00
   2  -4   4  157.68   15.60
  -2  -4  -4  205.88   24.20
   2   4   4  193.18   14.10
   2   4   4  191.08   13.70
   3  -4   4   48.60    3.10
  -3  -4  -4   49.50    6.70
   3  -4   4   36.50    7.30
   3  -4   4   32.90    7.00
   3   4   4   55.29    4.80
   3   4   4   56.89    5.10
  -3   4  -4   42.60    4.20
  -4  -4  -4    4.20    2.80
   4  -4   4    5.30    3.40
   4  -4   4    6.60    3.60
  -4  -4  -4    6.00    3.00
   4  -4   4    6.30    0.90
   4   4   4    6.70    2.10
   4   4   4    6.90    2.00
  -4   4  -4    7.10    1.60
   5  -4   4   58.89    4.20
  -5   4  -4   65.99    4.60
   6  -4   4   13.10    1.50
  -6   4  -4   13.70    1.50
  -7  -5   4    4.80    1.80
   7  -5  -4    8.10    0.80
   7  -5  -4    6.90    0.90
   7   5  -4    9.20    1.00
  -7   5   4    7.50    2.10
   6  -5  -4    2.80    1.00
   6  -5  -4    2.80    0.60
  -6  -5   4    1.50    1.80
  -6   5   4    4.80    2.60
  -6   5   4    3.00    0.70
   6   5  -4    2.40    0.60
   5  -5  -4   86.29    5.80
  -5  -5   4   84.09   32.00
   5  -5  -4   72.39   10.80
   5  -5  -4   82.49    5.50
   5  -5  -4   78.39   11.10
   5   5  -4   82.59    5.40
   5   5  -4   96.89   10.20
   5   5  -4   92.99    5.80
   5   5  -4  100.79   10.50
  -4  -5   4  161.88   13.20
   4  -5  -4  182.98   17.00
   4  -5  -4  181.68   11.20
   4  -5  -4  169.48   16.90
   4  -5  -4  187.18   11.50
  -4   5   4  203.58   11.50
   4   5  -4  189.58   15.80
   4   5  -4  184.58   11.20
   4   5  -4  193.78   11.50
   4   5  -4  189.68   15.50
   3  -5  -4   80.59    5.40
  -3  -5   4   80.29   12.20
  -3  -5   4   94.79   11.80
  -3   5   4   93.89   11.10
  -3   5   4   88.69    5.60
   3   5  -4   89.39   12.20
   3   5  -4   93.49    5.90
   3   5  -4   80.19    5.40
  -3   5   4   88.79   10.10
   3   5  -4   88.79   11.70
   2  -5  -4   20.10    5.00
   2  -5  -4    0.60   30.70
  -2  -5   4   15.90    5.60
  -2  -5   4   24.30    7.50
   2  -5  -4   23.30    5.40
   2  -5  -4   16.90    1.50
  -2   5   4   19.30    5.60
   2   5  -4   20.10    4.00
  -2   5   4   21.00    5.30
   2   5  -4   16.90    1.60
   2   5  -4   18.50    3.90
   2   5  -4   51.19   39.60
   1  -5  -4  335.37   20.60
  -1  -5   4  323.47   19.00
   1  -5  -4  245.48   39.80
   1  -5  -4  360.06   24.70
   1  -5  -4  310.47   24.20
  -1   5   4  326.67   23.70
   1   5  -4  338.57   22.10
  -1   5   4  289.27   18.90
   1   5  -4  309.87   19.00
   1   5  -4  336.17   21.70
  -1   5   4  320.17   24.50
   0  -5   4  527.25   39.00
   0  -5   4  494.75   38.50
   0  -5  -4  610.24   34.80
   0  -5  -4  570.14   54.19
   0  -5   4  581.34   32.60
   0   5   4  517.15   36.50
   0   5   4  528.15   37.30
   0   5   4  570.14   32.50
  -1  -5  -4  254.17   33.20
  -1  -5  -4  420.96  106.49
   1  -5   4  231.38   22.60
  -1  -5  -4  303.27   20.30
   1   5   4  305.67   21.10
  -1   5  -4  319.67   19.90
  -1   5  -4  320.37   20.20
   1   5   4  313.67   21.90
   1   5   4  280.37   17.50
  -2  -5  -4  105.89   37.30
   2  -5   4   69.69    9.70
  -2  -5  -4   74.69   19.00
   2  -5   4   72.79   10.00
   2  -5   4   83.19    5.20
  -2  -5  -4   87.79    8.40
   2   5   4   93.19    8.40
   2   5   4   92.79    7.90
   3  -5   4   25.00    6.60
  -3  -5  -4   36.60    5.60
   3  -5   4   30.00    2.20
   3  -5   4   24.60    6.70
   3   5   4   33.80    4.30
   3   5   4   30.30    2.30
   3   5   4   31.70    4.00
  -3   5  -4   31.70    2.60
  -4  -5  -4   19.80    5.40
  -4  -5  -4   19.00    4.00
   4  -5   4   13.70    5.20
   4  -5   4   17.40    1.60
   4  -5   4   13.00    5.30
   4   5   4   17.70    1.70
   4   5   4   23.10    3.80
  -4   5  -4   20.80    2.00
   4   5   4   22.90    4.00
   5  -5   4   10.00    1.30
  -5  -5  -4    6.30    2.60
   5   5   4    8.50    1.10
  -5   5  -4   12.30    1.50
   6  -5   4    3.90    0.70
   6   5   4    4.50    0.70
  -6   5  -4    3.90    0.80
   7  -6  -4    2.70    0.50
  -7  -6   4    0.30    1.10
   7  -6  -4    3.30    0.70
   7   6  -4    2.10    0.50
  -7   6   4    1.70    2.10
   6  -6  -4    1.90    0.60
  -6  -6   4    1.50    1.70
   6  -6  -4    1.70    0.50
  -6   6   4    2.40    2.10
   6   6  -4    2.70    0.50
  -6   6   4    2.10    0.60
   6   6  -4    0.60    0.60
   5  -6  -4   21.70    2.00
   5  -6  -4   16.80    6.30
   5  -6  -4   22.30    1.80
  -5  -6   4   19.70    3.90
   5  -6  -4   12.00    5.80
  -5  -6   4   24.40   30.50
  -5   6   4   25.50    2.00
   5   6  -4   21.80    5.30
   5   6  -4   22.40    1.80
   5   6  -4   17.30    4.90
   5   6  -4   22.60    2.10
   4  -6  -4   13.50    5.40
   4  -6  -4   13.00    5.10
   4  -6  -4   17.50    1.60
  -4  -6   4   48.40   27.70
   4  -6  -4   17.90    1.80
   4   6  -4   18.60    1.80
   4   6  -4   19.50    5.00
  -4   6   4   18.30    1.70
   4   6  -4   22.10    5.50
  -3  -6   4   14.60   25.10
   3  -6  -4   15.10    1.50
   3  -6  -4   15.60    5.20
   3  -6  -4   16.40    1.60
   3  -6  -4   14.70    5.00
  -3  -6   4   17.40    1.40
   3   6  -4   18.30    1.70
  -3   6   4   19.90    6.10
  -3   6   4   17.60    1.30
   3   6  -4   16.30    4.00
  -3   6   4   18.70    1.60
  -3   6   4   23.00    5.90
   3   6  -4   15.40    1.40
   3   6  -4   18.90    4.50
  -2  -6   4   78.79   12.40
   2  -6  -4   68.69    9.90
   2  -6  -4   78.69    5.40
  -2  -6   4   90.59   11.90
   2  -6  -4   97.69   43.80
   2  -6  -4   82.69   10.30
   2  -6  -4   89.19    5.60
   2   6  -4   87.79    5.50
   2   6  -4   89.69    8.70
   2   6  -4   88.89    8.40
  -2   6   4   84.79   10.00
  -2   6   4   92.09    5.40
  -2   6   4   99.19   11.30
  -1  -6   4  652.73   38.80
   1  -6  -4  514.95   63.99
   1  -6  -4  599.04   40.50
   1  -6  -4  608.94   45.20
  -1   6   4  656.53   38.70
  -1   6   4  680.13   45.50
   1   6  -4  720.63   42.80
   1   6  -4  700.43   42.30
  -1   6   4  686.93   44.50
   1   6  -4  698.23   38.80
   0  -6   4  120.79    7.60
   0  -6   4  107.59   13.40
   0  -6  -4  120.69    9.60
   0  -6  -4   80.79   26.50
   0  -6   4  116.09   13.90
   0   6   4  138.59   12.80
   0   6  -4  134.49   10.80
   0   6   4  127.39    7.60
   0   6   4  140.59   12.10
   0   6  -4  126.99   10.40
  -1  -6  -4  168.28   16.90
   1  -6   4  164.68   18.00
  -1  -6  -4  149.29   31.40
   1  -6   4  170.88   18.30
  -1  -6  -4  204.48   14.80
   1  -6   4  211.08   11.90
  -1  -6  -4  167.38   16.80
   1   6   4  210.28   16.60
   1   6   4  211.88   15.90
   1   6   4  220.88   11.80
  -2  -6  -4   49.30   18.80
  -2  -6  -4   68.79    7.60
   2  -6   4   66.89    4.40
   2   6   4   77.19    8.00
  -2   6  -4   58.19    5.00
   2   6   4   84.29    7.70
   2   6   4   73.49    4.40
   3  -6   4   20.20    1.80
  -3  -6  -4   23.00   13.90
  -3  -6  -4   -2.20   22.30
   3  -6   4   23.00    1.90
   3  -6   4   20.60    6.80
  -3  -6  -4   29.90    6.40
   3  -6   4   22.50    7.10
  -3  -6  -4   19.40    4.10
   3   6   4   31.00    4.20
  -3   6  -4   26.20    2.20
   3   6   4   23.40    1.90
   3   6   4   33.10    4.70
   4  -6   4   80.99    5.30
  -4  -6  -4   92.79   10.90
   4  -6   4   55.49   11.40
   4  -6   4   79.99    5.20
   4  -6   4   61.89   11.90
  -4   6  -4   87.09    5.70
   5  -6   4    8.50    1.20
   5   6   4   10.70    1.50
  -5   6  -4    9.80    1.40
  -6  -6  -4   30.50    5.50
   6  -6   4   38.40    2.70
   6   6   4   38.10    2.50
  -6  -7   4    0.00    1.30
   6  -7  -4    2.40    0.50
   6  -7  -4    2.40    0.60
  -6   7   4    3.60    1.90
   6   7  -4    2.10    0.40
   6   7  -4    2.40    0.60
  -5  -7   4   44.80   32.70
   5  -7  -4    8.50    1.20
  -5  -7   4    7.10    2.30
   5  -7  -4   10.70    1.10
   5  -7  -4    8.50    5.30
   5  -7  -4    7.10    5.00
   5   7  -4    9.80    4.10
   5   7  -4    9.30    3.60
   5   7  -4   11.90    1.10
  -5   7   4   11.90    1.30
   5   7  -4    8.30    1.20
  -4  -7   4   -2.30   28.90
   4  -7  -4    5.40    4.10
   4  -7  -4   15.70    1.60
   4  -7  -4   13.30    1.40
   4  -7  -4    9.80    4.70
  -4   7   4   13.80    1.40
   4   7  -4   12.00    1.50
   4   7  -4   17.20    5.00
   4   7  -4   13.50    1.30
   4   7  -4   13.20    4.30
  -3  -7   4   18.70    1.50
   3  -7  -4    9.80    4.80
   3  -7  -4   17.40    1.70
   3  -7  -4   15.70    5.60
   3  -7  -4   16.30    1.50
   3  -7  -4   14.20    3.60
  -3  -7   4   75.29   34.90
   3   7  -4   16.70    1.70
  -3   7   4   17.50    1.40
  -3   7   4   20.50    7.10
   3   7  -4   20.30    4.70
   3   7  -4   17.10    4.50
   3   7  -4   19.50    1.50
  -3   7   4   23.30    7.00
  -3   7   4   21.70    1.70
  -2  -7   4  224.48   13.10
   2  -7  -4  212.08   13.20
  -2  -7   4  214.48   21.80
   2  -7  -4  211.48   13.40
  -2  -7   4  210.68   23.20
   2  -7  -4  202.08   14.90
   2  -7  -4   75.99   70.69
   2   7  -4  228.48   13.40
  -2   7   4  241.88   20.90
   2   7  -4  225.98   13.20
   2   7  -4  248.88   18.10
  -2   7   4  206.08   13.10
  -2   7   4  252.97   20.00
  -2   7   4  217.18   13.10
   2   7  -4  240.28   17.60
   1  -7  -4   29.80   28.50
   1  -7  -4   15.40    5.70
   1  -7  -4   22.00    1.80
  -1  -7   4   24.70   33.10
  -1  -7   4   21.80    1.70
   1  -7  -4   21.00    1.70
   1  -7  -4   14.60    5.50
   1  -7  -4   17.70    2.80
  -1  -7   4   23.50    1.60
   1   7  -4   22.60    4.80
  -1   7   4   21.90    1.60
  -1   7   4   25.20    5.90
  -1   7   4   21.20    1.50
   1   7  -4   20.50    4.40
   1   7  -4   23.40    1.60
   1   7  -4   23.40    1.70
  -1   7   4   28.10    7.10
   0  -7   4  105.49    6.40
   0  -7  -4   79.29   11.90
   0  -7  -4   90.09   12.10
   0  -7   4   84.29   12.80
   0  -7   4  101.29    6.50
   0  -7  -4   96.19    8.60
   0  -7   4  101.59   13.70
   0   7  -4  104.59    6.40
   0   7  -4  111.69    6.30
   0   7   4  102.39    6.30
   0   7   4  124.69   12.20
   0   7  -4  113.19   10.20
   0   7   4  109.69    6.40
   0   7   4  127.29   11.60
   0   7  -4  108.39    9.70
   1  -7   4   15.30    6.20
   1  -7   4   22.50    1.70
  -1  -7  -4   18.60    3.90
   1  -7   4   18.90    1.50
   1  -7   4   16.00    6.30
  -1  -7  -4   25.30    3.80
  -1  -7  -4   22.40   18.30
  -1   7  -4   18.60    4.10
  -1   7  -4   21.00    4.70
   1   7   4   20.40    1.40
   1   7   4   22.60    6.00
   1   7   4   26.30    6.00
   2  -7   4    1.80    2.90
   2  -7   4    0.30    0.40
  -2  -7  -4   -0.10    1.30
  -2  -7  -4    0.30    1.10
   2  -7   4   -1.40    1.80
   2  -7   4    0.50    0.40
  -2   7  -4    0.60    0.60
   2   7   4   -0.50    1.10
   2   7   4   -0.10    0.30
   2   7   4    0.10    1.30
  -3  -7  -4   48.10    7.30
  -3  -7  -4   32.20   19.60
  -3  -7  -4   55.09   38.70
   3  -7   4   44.00   10.80
   3  -7   4   54.29    3.60
   3  -7   4   50.89    3.40
   3  -7   4   37.70    9.70
   3   7   4   53.19    6.70
   3   7   4   47.30    3.20
   3   7   4   56.39    6.50
   3   7   4   50.69    3.40
   4  -7   4   30.40    9.00
  -4  -7  -4   37.20    7.90
   4  -7   4   19.10    6.90
  -4  -7  -4   26.20    4.60
   4  -7   4   33.30    2.40
   4  -7   4   32.40    2.50
  -4   7  -4   29.40    2.70
   4   7   4   35.30    2.40
   4   7   4   38.00    6.30
   4   7   4   33.30    5.70
  -5  -7  -4   20.90    3.90
   5  -7   4   24.60    2.00
  -5   7  -4   24.10    2.10
   5   7   4   23.00    1.80
  -6  -7  -4    5.10    1.70
   6  -7   4    7.10    0.90
   6   7   4    7.10    0.90
  -6   7  -4    8.00    0.90
   6  -8  -4    1.90    0.70
   6  -8  -4    1.60    0.40
   6   8  -4    2.30    0.60
   6   8  -4    1.10    0.30
  -5  -8   4   -6.40   48.80
  -5  -8   4   14.20    3.00
   5  -8  -4   20.50    2.10
   4  -8  -4    1.60    3.80
  -4  -8   4  -16.90   32.40
   4  -8  -4    2.30    3.80
   4   8  -4    5.80    3.10
   4   8  -4    7.60    3.40
   4   8  -4    5.00    0.90
  -3  -8   4  120.49   43.20
   3  -8  -4   54.79    4.00
   3  -8  -4   35.60    9.80
   3  -8  -4   56.79    3.80
   3   8  -4   58.09    3.70
  -3   8   4   56.29    3.60
   3   8  -4   62.09    8.20
   3   8  -4   59.39    7.70
  -3   8   4   57.49    4.40
   3   8  -4   61.69    4.00
  -2  -8   4   25.70    9.80
   2  -8  -4   29.00    2.40
  -2  -8   4   58.29   41.20
   2  -8  -4   16.90    6.50
  -2  -8   4   31.70    2.20
   2  -8  -4   39.80   69.99
   2  -8  -4   20.50    7.30
   2  -8  -4   31.10    2.30
  -2  -8   4   29.80    9.50
   2   8  -4   33.90    2.20
   2   8  -4   34.50    6.80
  -2   8   4   30.10    7.10
   2   8  -4   32.70    6.50
  -2   8   4   29.80    2.10
  -2   8   4   30.70    7.90
   2   8  -4   34.90    2.40
   1  -8  -4   66.49    4.60
  -1  -8   4   71.79    4.50
   1  -8  -4   67.09    4.50
  -1  -8   4   87.69   57.29
  -1  -8   4   68.19    4.60
   1  -8  -4   45.20   10.80
   1   8  -4   74.39    4.40
  -1   8   4   84.39   10.70
  -1   8   4   69.19    4.40
   1   8  -4   77.69    4.50
   1   8  -4   80.89    8.80
   1   8  -4   73.89    8.20
  -1   8   4   78.19    9.70
  -1   8   4   70.79    4.50
   0  -8   4  227.48   13.50
   0  -8   4  224.08   13.70
   0  -8  -4  202.88   16.00
   0  -8  -4  217.58   13.50
   0  -8   4  193.58   22.50
   0  -8   4  202.68   22.70
   0   8   4  221.48   13.50
   0   8   4  266.97   21.10
   0   8   4  268.57   20.10
   0   8  -4  244.98   13.50
   0   8   4  226.58   13.40
   1  -8   4   89.19   17.00
   1  -8   4   96.59    6.20
   1  -8   4   94.79    6.30
  -1  -8  -4   40.70   39.80
   1  -8   4   86.19   16.70
  -1   8  -4  106.29   10.60
   1   8   4   97.19    6.10
   1   8   4  117.59   11.40
  -1   8  -4  104.79   10.10
   1   8   4  101.69    6.20
  -1   8  -4   99.49    6.00
   1   8   4  119.89   12.10
   2  -8   4   95.89    6.40
   2  -8   4   88.19   14.10
  -2  -8  -4  100.09   10.60
   2  -8   4  101.99    6.70
   2  -8   4   83.19   13.70
  -2  -8  -4  113.49    9.10
   2   8   4  104.79    6.30
   2   8   4  124.29   11.90
   2   8   4  116.39    6.50
  -2   8  -4   96.29    6.70
   2   8   4  114.59   10.90
  -3  -8  -4   36.90   56.59
  -3  -8  -4   34.90   22.40
   4  -8   4   12.70    1.40
   4  -8   4    3.50    5.40
   4  -8   4   10.20    1.10
  -4  -8  -4    9.50    2.90
   4  -8   4    9.00    6.20
  -4  -8  -4    9.80    4.70
   4   8   4   11.50    1.10
   4   8   4   10.70    1.00
  -4   8  -4   10.10    1.40
   5  -8   4    0.30    0.40
   5  -8   4    0.20    0.50
  -5  -8  -4   -0.50    1.10
  -5   8  -4    0.00    0.50
   5   8   4    0.10    0.30
   6  -9  -4   15.40    1.40
   6   9  -4   15.80    1.10
   6   9  -4   16.80    1.20
   5  -9  -4    2.00    0.50
   5  -9  -4    2.70    0.70
   5   9  -4    1.40    0.40
   5   9  -4    1.80    0.60
   4  -9  -4   38.60    3.00
   4  -9  -4   35.20    2.80
  -4  -9   4   25.40   39.10
   4   9  -4   43.00    2.70
   4   9  -4   35.00    7.40
   4   9  -4   39.20    8.10
   4   9  -4   40.70    2.90
  -3  -9   4   55.69   50.99
   3  -9  -4   20.00    1.90
   3  -9  -4   19.80    1.70
   3  -9  -4    9.80    5.70
   3   9  -4   22.30    1.80
  -3   9   4   19.90    1.50
   3   9  -4   17.10    5.00
   3   9  -4   22.20    1.60
   3   9  -4   16.90    5.10
   2  -9  -4   15.00    1.50
  -2  -9   4   19.20    8.50
   2  -9  -4   12.10    6.40
   2  -9  -4   11.30    1.30
  -2  -9   4   13.90    1.30
  -2  -9   4   11.50    9.30
  -2  -9   4  -12.40   43.10
   2  -9  -4   11.20    6.50
  -2   9   4   13.10    5.50
  -2   9   4   14.10    1.20
   2   9  -4   12.50    4.20
   2   9  -4   15.70    1.40
   2   9  -4   15.30    1.30
  -2   9   4   14.10    5.10
   2   9  -4   13.00    4.30
  -1  -9   4  114.09   18.80
   1  -9  -4   52.29   50.39
  -1  -9   4  136.39   18.70
  -1  -9   4  156.68  107.59
   1   9  -4  150.78    8.80
   1   9  -4  145.19   14.10
  -1   9   4  161.08   15.40
  -1   9   4  135.89    8.80
   1   9  -4  143.29   13.70
   1   9  -4  134.89    8.90
  -1   9   4  159.58   16.40
  -1   9   4  164.48    9.00
   0  -9  -4    6.30    0.80
   0  -9   4    7.40    1.10
   0  -9  -4    6.40    5.30
   0  -9  -4    1.90    5.10
   0  -9   4    6.60    5.40
   0  -9  -4    5.20    2.40
   0  -9   4    4.60    4.30
   0  -9  -4  -53.39   29.90
   0   9   4    8.80    4.20
   0   9  -4    9.10    3.50
   0   9  -4    8.70    0.80
   0   9   4   10.60    4.10
   0   9   4    6.90    0.90
   0   9   4    8.60    1.00
   0   9  -4    8.40    3.80
   1  -9   4   65.79    4.70
  -1  -9  -4    9.30   28.90
   1  -9   4   69.89   14.90
   1  -9   4   61.69   14.30
  -1  -9  -4   63.69    7.50
   1  -9   4   71.49    4.50
   1   9   4   66.29    4.40
  -1   9  -4   75.29    4.40
   1   9   4   87.09   10.60
   1   9   4   73.59    4.50
   1   9   4   87.79    9.90
   2  -9   4    6.10    4.80
  -2  -9  -4   13.10   23.40
   2  -9   4   11.20    1.30
  -2  -9  -4    6.30    4.90
   2  -9   4   11.20    1.10
  -2  -9  -4   10.30    2.40
   2  -9   4    4.20    4.30
  -2   9  -4    6.60    1.50
   2   9   4    7.50    1.00
   2   9   4   10.70    3.70
   2   9   4    9.50    3.70
   2   9   4    8.50    0.90
   3  -9   4    5.10    5.20
   3  -9   4    7.10    0.90
  -3  -9  -4    7.40    2.20
  -3  -9  -4   10.10    4.30
   3  -9   4    7.70    1.10
   3  -9   4    4.20    4.80
  -3  -9  -4   24.80   26.50
  -3   9  -4   10.20    1.30
   3   9   4   10.20    3.80
   3   9   4   10.80    1.10
   3   9   4    8.10    0.80
   3   9   4    7.00    2.90
   4  -9   4   46.80    3.30
  -4  -9  -4   58.49    5.70
  -4   9  -4   48.30    3.50
   4   9   4   51.09    3.40
   4   9   4   48.00    3.10
   5  -9   4   15.60    1.50
   5  -9   4   17.40    1.70
   5   9   4   19.20    1.60
  -5   9  -4   17.80    1.50
   5 -10  -4    5.40    0.80
   5 -10  -4    5.10    0.70
   5  10  -4    6.90    0.90
   5  10  -4    5.80    0.60
   4 -10  -4   12.00    1.30
   4 -10  -4   15.30    1.50
   4  10  -4   13.70    1.10
   4  10  -4   13.50    1.30
   3 -10  -4   33.60    2.60
  -3 -10   4    6.50   47.50
   3 -10  -4   34.70    2.90
   3  10  -4   26.10    6.50
   3  10  -4   32.50    2.40
  -3  10   4   32.00    2.20
   3  10  -4   38.20    2.50
   3  10  -4   21.20    5.70
   2 -10  -4   51.59   13.00
  -2 -10   4   75.49    5.10
   2 -10  -4   78.39    5.20
   2  10  -4   82.29   10.00
   2  10  -4   85.09    5.20
  -2  10   4   79.79    5.00
  -2  10   4   99.29   13.20
  -2  10   4   98.79   12.50
   2  10  -4   88.09    5.10
   2  10  -4   75.99   10.20
  -1 -10   4   81.49   17.00
   1 -10  -4   89.99    6.00
  -1 -10   4   60.69   16.10
   1 -10  -4  -26.30   63.29
  -1 -10   4   92.59    5.90
  -1 -10   4   20.40   76.49
  -1  10   4   92.79    5.80
   1  10  -4  106.69   11.40
  -1  10   4  111.19   13.60
  -1  10   4  114.59   12.70
   1  10  -4  103.29   11.80
   1  10  -4   98.29    5.80
   0 -10  -4   38.80    2.80
   0 -10   4   43.20    3.40
   0 -10   4   38.60   12.40
   0 -10   4   30.10   11.00
   0 -10  -4    7.10   37.60
   0 -10   4   38.70    2.80
   0  10   4   42.30    2.70
   0  10   4   52.89    9.80
   0  10  -4   43.30    2.70
   0  10   4   54.39   10.50
   0  10   4   38.50    2.80
   1 -10   4   23.70    9.80
   1 -10   4   20.10    9.40
   1 -10   4   21.70    1.80
  -1 -10  -4   33.40   34.40
   1 -10   4   20.60    1.90
   1  10   4   26.10    7.30
   1  10   4   21.10    1.60
  -1  10  -4   21.60    1.60
   1  10   4   27.50    6.80
   1  10   4   22.70    1.70
   2 -10   4   17.40    1.50
  -2 -10  -4    4.30   30.40
   2 -10   4   15.30    1.70
   2 -10   4   16.40    8.20
   2 -10   4   15.10    8.10
   2  10   4   19.00    1.50
   2  10   4   16.90    1.30
   2  10   4   20.80    5.70
   2  10   4   18.40    5.70
   3 -10   4   53.39    3.80
   3 -10   4   58.29    4.10
  -3 -10  -4   65.19   54.49
   3  10   4   57.79    3.60
   3  10   4   60.79    3.80
  -3  10  -4   57.59    3.90
  -4 -10  -4   80.39    7.70
   4 -10   4   62.79    4.50
  -4  10  -4   74.49    4.50
   4  10   4   65.79    4.20
   4  10   4   64.39    4.30
   5 -10   4   63.59    4.30
  -5  10  -4   72.39    4.30
   5  10   4   62.29    4.10
   5 -11  -4    1.90    0.40
   5  11  -4    1.30    0.40
   5  11  -4    2.00    0.50
   4 -11  -4   13.10    1.20
   4 -11  -4   12.30    1.40
   4  11  -4   16.00    1.20
   4  11  -4   13.00    1.20
   3 -11  -4    0.50    0.40
   3  11  -4   -0.10    0.40
   3  11  -4    0.60    0.30
  -2 -11   4   23.00    1.80
   2 -11  -4   24.90    2.00
  -2 -11   4   54.09   76.29
   2  11  -4   19.30    5.90
   2  11  -4   16.10    5.80
  -2  11   4   25.10    1.80
   2  11  -4   27.50    1.80
   2  11  -4   25.40    1.90
   1 -11  -4   -7.30   78.29
  -1 -11   4  -59.89  100.19
  -1  11   4    4.20    5.10
  -1  11   4    8.70    6.00
   1  11  -4    4.30    4.60
   1  11  -4    4.70    4.20
   0 -11   4    0.60    0.80
   0 -11   4    1.90    6.50
   0 -11   4    1.00    6.00
   0 -11   4    1.20    0.50
   0 -11  -4   28.30   50.09
   0  11  -4   -2.20    5.50
   0  11   4   -0.40    3.00
   0  11   4    1.80    0.40
   0  11  -4    2.30    0.40
   0  11   4    0.90    2.80
   0  11   4    1.70    0.50
   0  11  -4    2.30    5.50
   1 -11   4   27.10    2.20
   1 -11   4   29.80   16.00
   1 -11   4   38.10   17.10
  -1 -11  -4   11.10   41.50
   1  11   4   26.70    2.00
   1  11   4   27.10    9.90
   2 -11   4   24.60    2.10
   2 -11   4   25.30    1.90
  -2 -11  -4  -33.10   45.20
   2  11   4   26.20    1.90
   2  11   4   25.00    1.80
  -3 -11  -4    3.10    1.90
   3 -11   4    1.60    0.60
   3 -11   4    1.60    0.50
   3  11   4    0.50    0.30
   3  11   4    1.60    0.50
   4 -11   4   14.90    1.50
   4 -11   4   14.30    1.10
   4  11   4   14.00    1.10
   4  11   4   12.80    1.40
   4 -12  -4    9.80    0.90
   4  12  -4    9.10    0.70
   3 -12  -4   17.40    1.40
   3  12  -4   16.80    1.40
   3  12  -4   18.90    1.30
   2 -12  -4   45.00    3.20
   2  12  -4   51.19    3.10
  -2  12   4   48.20    3.10
  -1 -12   4   12.50    1.20
   1 -12  -4   13.60    1.20
   1  12  -4   15.00    1.10
  -1  12   4   13.60    1.10
   0 -12   4    6.00    0.80
   1 -12   4    0.10    0.30
   1 -12   4    0.30    0.70
   1  12   4    0.20    0.30
   1  12   4    0.20    0.30
   2 -12   4   46.40    3.30
   2 -12   4   49.99    3.20
   2  12   4   50.39    3.20
   2  12   4   45.40    3.00
   3 -12   4   18.60    1.40
   3 -12   4   16.80    1.50
   3  12   4   18.00    1.30
   3  12   4   18.60    1.40
   3 -13  -4    3.90    0.50
   3  13  -4    3.10    0.40
   2 -13  -4    9.00    0.90
  -2  13   4    8.70    0.70
   2  13  -4    9.70    0.80
   1 -13  -4   18.10    1.40
  -1 -13   4   17.60    1.30
   1  13  -4   20.20    1.60
   0 -13   4    6.10    0.90
   0  13   4    5.50    0.60
   0  13  -4    5.10    0.60
   1 -13   4    9.20    1.20
   2 -13   4   11.60    1.00
   2  13   4   11.80    0.90
   2  13   4   12.20    1.00
  -1  14   4   35.80    2.20
   1  14  -4   32.60    2.10
   0 -14   4   17.90    1.40
   0  14   4   17.20    1.20
   1 -14   4    8.20    0.70
   1  14   4    8.20    0.70
   7   0  -5   25.00    2.20
   7   0  -5   27.10    2.00
  -7   0   5   35.70    4.60
  -6   0   5    0.00    1.90
   6   0  -5   -0.70    0.80
   6   0  -5   -0.70    3.20
   6   0  -5    1.30    3.00
   6   0  -5    0.30    0.50
   5   0  -5  194.68   11.80
   5   0  -5  196.58   16.70
   5   0  -5  189.98   12.00
   5   0  -5  193.58   16.60
  -4   0   5    0.10    0.40
   4   0  -5   -0.20    0.50
   3   0  -5  435.16   27.90
   3   0  -5  408.56   98.19
  -3   0   5  377.86   29.70
  -3   0   5  382.16   30.80
   3   0  -5  429.86   24.80
   3   0  -5  441.76   27.80
   2   0  -5   -0.10    0.90
   2   0  -5   -0.10    0.90
   2   0  -5    3.70   22.60
  -2   0   5    0.40    1.70
  -2   0   5   -0.90    1.50
  -1   0   5  369.76   28.50
   1   0  -5  437.06   26.10
   1   0  -5  440.26   26.10
   1   0  -5  394.46   43.10
  -1   0   5  387.46   27.90
   0   0  -5   -0.10    0.70
   0   0   5    0.30    1.60
   0   0   5    0.50    1.30
   0   0  -5   -0.10    0.70
   0   0  -5   -0.10    7.90
  -1   0  -5  259.67   16.80
  -1   0  -5  269.87   23.50
   1   0   5  250.47   17.90
   1   0   5  255.07   17.40
   2   0   5    0.10    0.90
   2   0   5   -0.40    0.40
   2   0   5   -0.10    0.50
  -2   0  -5   -0.20    0.60
   2   0   5    0.40    0.70
  -3   0  -5  250.27   18.40
  -4   0  -5    1.20    1.60
  -4   0  -5   -0.10    0.50
  -4   0  -5    0.80    1.80
  -5   0  -5   41.90    3.30
  -6   0  -5    0.70    1.80
  -6   0  -5   -0.10    0.50
  -7   0  -5    3.20    1.70
   7  -1  -5    7.40    1.00
   7  -1  -5    6.10    0.80
  -7  -1   5    8.20    2.60
   7   1  -5    4.90    0.90
   7   1  -5    8.10    0.80
  -7   1   5    7.70    2.40
   6  -1  -5   48.00    3.70
   6  -1  -5   41.20   12.00
  -6  -1   5   50.39    5.90
  -6   1   5   55.79    6.40
  -6   1   5  -10.00   45.10
   6   1  -5   46.00    3.70
  -6   1   5   56.59    3.90
   5  -1  -5   23.10    5.60
   5  -1  -5   23.60    2.00
  -5  -1   5   22.00    2.00
   5  -1  -5   20.90    2.00
   5  -1  -5   18.70    5.20
  -5   1   5   24.70    2.00
   5   1  -5   22.40    5.40
   5   1  -5   23.20    5.40
   5   1  -5   22.00    2.00
   5   1  -5   22.20    2.00
  -4  -1   5  145.59    9.10
   4  -1  -5  156.28   13.00
   4  -1  -5  141.59    9.10
   4  -1  -5  144.69   12.70
   4   1  -5  152.18   12.70
   4   1  -5  157.58   12.90
  -3  -1   5  119.09   12.50
  -3  -1   5  115.49   13.20
   3  -1  -5  144.59   11.10
   3  -1  -5  141.99   11.10
   3  -1  -5  130.09    8.10
   3   1  -5  101.49   61.19
   3   1  -5  135.39    8.10
   3   1  -5  139.49   10.90
   3   1  -5  132.49   10.70
  -3   1   5  114.99   12.30
  -3   1   5  117.49   13.10
   2  -1  -5  138.69    9.70
   2  -1  -5  138.19   34.10
  -2  -1   5  106.69   11.90
  -2  -1   5  100.49   10.90
   2  -1  -5  121.09    9.40
  -2   1   5   94.69   11.30
   2   1  -5   77.79   32.60
   2   1  -5  124.09    9.30
   2   1  -5  125.69    9.50
  -2   1   5  109.49   11.10
   1  -1  -5  465.35   26.30
   1  -1  -5  404.76   44.60
  -1  -1   5  376.76   27.80
  -1  -1   5  379.76   28.70
  -1   1   5  376.86   27.60
   1   1  -5  424.16   25.80
  -1   1   5  393.96   28.60
   1   1  -5  407.26   44.40
   1   1  -5  413.76   25.90
   0  -1   5  116.19   10.30
   0  -1   5  112.89   10.80
   0  -1  -5  152.78   21.00
   0   1  -5  145.49   21.90
   0   1   5  129.39   11.00
   0   1   5  128.29   10.30
   1  -1   5   23.00    3.80
  -1  -1  -5   18.50    9.60
   1  -1   5   25.10    3.50
  -1  -1  -5   24.80    3.00
   1   1   5   26.00    3.40
  -1   1  -5   28.60    2.80
  -1   1  -5   47.20   10.20
   1   1   5   25.20    3.70
   2  -1   5  118.29    9.70
  -2  -1  -5  140.39   10.40
   2  -1   5  136.69    9.10
   2  -1   5  131.79    9.30
   2  -1   5  122.09    9.80
   2   1   5  138.79    8.60
   2   1   5  122.69    9.20
   2   1   5  144.49    8.50
   2   1   5  121.99    8.90
  -2   1  -5  135.89   10.00
  -3  -1  -5  153.58   12.70
  -3   1  -5  145.39   12.00
  -4  -1  -5   65.49    8.10
  -4  -1  -5   62.39    4.40
  -4  -1  -5   49.20    6.10
  -4   1  -5   57.49    6.30
  -4   1  -5   62.39    4.40
  -4   1  -5   78.49    8.20
  -5  -1  -5   33.20    2.60
  -5  -1  -5   22.80    4.50
  -5   1  -5   31.80    2.70
  -5   1  -5   24.90    4.70
  -6  -1  -5   14.50    3.30
  -6  -1  -5   13.50    1.40
  -6   1  -5   21.20    4.10
  -7  -1  -5    3.00    1.80
  -7   1  -5    4.50    0.60
   7  -2  -5   14.30    1.20
  -7  -2   5   12.70    2.90
   7  -2  -5   14.40    1.40
  -7   2   5   17.90    3.50
   7   2  -5   10.90    1.20
   7   2  -5   13.70    1.40
   6  -2  -5    9.60    4.90
   6  -2  -5    9.70    1.30
   6  -2  -5    9.90    1.10
   6  -2  -5    6.90    4.40
   6   2  -5    9.40    4.40
  -6   2   5    4.60    3.10
   6   2  -5    8.30    4.10
   6   2  -5    8.40    1.20
   6   2  -5   11.50    1.20
  -6   2   5   11.30    1.60
   5  -2  -5   14.80    1.70
   5  -2  -5   18.70    5.40
  -5  -2   5   21.20    3.80
   5  -2  -5   19.50    5.40
  -5   2   5   18.40    1.80
   5   2  -5   18.70    2.00
   5   2  -5   16.50    4.50
   5   2  -5   19.00    1.80
   5   2  -5   18.60    4.90
   4  -2  -5    7.90    3.10
   4  -2  -5    4.90    0.80
   4  -2  -5    5.60    1.00
   4  -2  -5    4.50    2.30
   4   2  -5    5.90    2.50
   4   2  -5    4.30    0.80
  -4   2   5    4.80    0.90
   4   2  -5    4.80    2.30
   4   2  -5    5.90    0.80
   3  -2  -5  192.58   14.40
  -3  -2   5  178.08   16.40
   3  -2  -5  197.48   14.50
   3  -2  -5  196.48   60.69
  -3  -2   5  163.88   17.00
   3  -2  -5  174.98   11.10
   3   2  -5  187.28   11.10
  -3   2   5  203.68   22.90
  -3   2   5  160.88   17.90
   3   2  -5  181.78   13.80
   3   2  -5  180.88   14.00
  -2  -2   5  203.98   18.70
  -2  -2   5  219.78   20.00
   2  -2  -5  266.07   43.70
   2  -2  -5  284.87   17.50
   2   2  -5  265.87   17.10
   2   2  -5  261.67   16.80
  -2   2   5  205.58   19.20
  -2   2   5  210.38   18.50
   2   2  -5  239.78   45.80
  -1  -2   5  279.97   21.40
   1  -2  -5  319.57   35.60
  -1  -2   5  265.77   22.10
   1   2  -5  316.17   19.20
   1   2  -5  296.97   37.30
   1   2  -5  303.07   19.30
  -1   2   5  282.27   21.00
  -1   2   5  265.97   21.60
   0  -2   5  253.17   21.20
   0  -2  -5  335.87   19.70
   0  -2  -5  337.07   32.80
   0   2  -5  308.37   32.40
   0   2  -5  308.77   19.80
   0   2  -5  309.87   19.70
  -1  -2  -5  146.69   11.30
   1  -2   5  127.29   11.10
   1  -2   5  132.19   11.20
   1   2   5  132.59   10.60
   1   2   5  126.99   10.90
  -1   2  -5  151.48    9.40
  -2  -2  -5   79.89    6.90
   2  -2   5   55.39    6.40
   2  -2   5   57.79    6.50
  -2   2  -5   79.99    6.10
   2   2   5   70.09    5.60
   2   2   5   63.09    5.70
  -3  -2  -5   10.30    3.10
   3  -2   5   10.40    3.00
   3  -2   5   10.10    2.90
  -3  -2  -5   10.70    2.80
  -3   2  -5   11.80    3.00
  -3   2  -5    8.80    1.40
  -4  -2  -5   12.10    4.10
  -4  -2  -5   10.60    3.00
  -4  -2  -5   13.90    1.70
  -4   2  -5   14.80    1.80
  -4   2  -5   15.60    3.60
  -5  -2  -5    1.40    1.60
  -5   2  -5    3.20    2.20
  -6  -2  -5    2.20    1.80
  -6   2  -5    1.10    2.00
  -6   2  -5    3.60    0.90
  -7  -2  -5    3.70    2.20
  -7   2  -5    7.70    0.80
   7  -3  -5    2.00    0.50
   7  -3  -5    2.10    0.60
  -7  -3   5    1.50    1.50
   7   3  -5    2.10    0.60
  -7   3   5    2.10    1.70
   6  -3  -5    3.70    0.80
  -6  -3   5    3.90    2.00
   6  -3  -5    3.00    0.60
   6  -3  -5    2.70    3.70
   6  -3  -5    0.50    4.00
  -6   3   5    5.30    2.60
   6   3  -5    4.30    0.80
  -6   3   5    4.90    1.00
   6   3  -5    4.10    1.00
   6   3  -5    5.20    5.10
   6   3  -5    2.80    4.10
   5  -3  -5  116.59   13.30
   5  -3  -5  120.59   13.20
   5  -3  -5  105.89    7.20
  -5  -3   5   98.69    9.20
   5  -3  -5  115.09    7.50
  -5   3   5  130.39    7.50
   5   3  -5  115.69   11.90
   5   3  -5  125.99   12.10
   5   3  -5  105.19    7.20
   5   3  -5  133.19    7.70
   4  -3  -5   33.10    2.60
   4  -3  -5   38.70    2.80
   4  -3  -5   42.80    6.40
   4  -3  -5   39.30    6.00
  -4  -3   5   37.80    4.50
   4   3  -5   37.80    5.40
  -4   3   5   36.30    2.80
   4   3  -5   35.30    2.80
   4   3  -5   39.00    3.00
   4   3  -5   41.00    5.70
   3  -3  -5  287.17   18.50
   3  -3  -5  280.67   69.29
  -3   3   5  282.37   24.60
   3   3  -5  319.57   21.70
  -3   3   5  296.27   23.90
   3   3  -5  322.37   22.00
   3   3  -5  336.37   18.60
   2  -3  -5    4.70    2.20
   2  -3  -5   15.00   32.00
   2  -3  -5    5.40    2.50
   2  -3  -5    4.80    0.80
  -2  -3   5    4.40    4.60
  -2  -3   5    1.10    2.80
  -2   3   5    4.00    2.60
   2   3  -5    6.50   26.20
  -2   3   5    4.10    3.10
   2   3  -5    4.30    0.80
   2   3  -5    3.70    1.80
   2   3  -5    3.80    1.80
   1  -3  -5 1415.16  106.29
  -1  -3   5 1461.45   92.49
  -1  -3   5 1387.06   93.59
   1   3  -5 1608.14  110.49
   0  -3   5  169.18   16.50
   0  -3  -5  222.48   15.50
   0  -3   5  167.08   16.50
   0  -3  -5  230.28   27.90
   0  -3  -5  207.08   13.60
   0   3  -5  215.98   14.00
   0   3   5  182.68   15.80
   0   3  -5  211.68   13.80
   1  -3   5  159.38   13.90
  -1  -3  -5  189.98   12.60
   1   3   5  165.38   13.70
  -1   3  -5  175.78   11.20
   1   3   5  151.98   14.10
  -2  -3  -5   71.89   12.80
   2  -3   5   46.30    6.50
  -2  -3  -5   59.09   10.10
   2  -3   5   47.30    6.40
  -2  -3  -5   64.09    6.30
   2   3   5   56.69    5.60
  -2   3  -5   63.59    5.10
   2   3   5   53.59    5.20
   3  -3   5   72.59    8.00
  -3  -3  -5   60.39    7.20
   3  -3   5   74.79    8.10
  -3   3  -5   76.59    5.90
  -4  -3  -5   91.59    9.00
   4  -3   5  109.09   10.20
   4  -3   5  113.79   10.20
  -5  -3  -5  107.19    9.80
  -6   3  -5   13.20    1.50
  -7  -4   5    1.40    1.50
   7  -4  -5    1.60    0.50
   7  -4  -5    1.80    0.50
  -7   4   5    1.90    1.60
   7   4  -5    1.60    0.80
   7   4  -5    1.50    0.40
   6  -4  -5   60.99    3.90
   6  -4  -5   64.29    4.20
   6   4  -5   64.99    4.20
   6   4  -5   51.29    3.80
  -5  -4   5   23.40   25.60
   5  -4  -5   12.70    4.90
   5  -4  -5   17.20    5.80
   5  -4  -5   13.40    1.50
   5  -4  -5   15.10    1.40
  -5  -4   5   12.40    2.90
   5   4  -5   15.90    4.40
   5   4  -5   16.70    4.60
   5   4  -5   16.00    1.50
   5   4  -5   14.70    1.70
   4  -4  -5   23.30    6.00
   4  -4  -5   22.60    2.00
   4  -4  -5   22.60    1.90
  -4  -4   5   22.40    3.60
   4  -4  -5   31.10    6.60
  -4   4   5   27.60    2.10
   4   4  -5   25.20    2.10
   4   4  -5   26.30    2.00
   4   4  -5   19.20    4.80
   4   4  -5   18.80    4.60
  -3  -4   5   67.79   10.60
   3  -4  -5   74.99    8.40
  -3  -4   5   66.59    9.60
   3  -4  -5   65.09    4.40
   3  -4  -5   86.09    8.70
  -3   4   5   73.19    9.90
   3   4  -5   63.79    7.00
   3   4  -5   64.29    7.20
  -3   4   5   56.49    4.80
  -3   4   5   67.89    8.80
   3   4  -5   72.89    4.50
   2  -4  -5   94.19    8.90
  -2  -4   5   81.69   10.20
   2  -4  -5   71.79    5.00
   2  -4  -5   47.40   32.20
   2  -4  -5   92.89    9.00
  -2  -4   5   64.49   10.20
   2   4  -5   57.79   36.20
  -2   4   5   70.39    8.90
   2   4  -5   84.89    7.50
   2   4  -5   81.59    7.60
  -2   4   5   78.79   10.00
   2   4  -5   77.59    5.00
  -1  -4   5   37.60    8.30
   1  -4  -5   50.99    6.30
   1  -4  -5   79.19   23.00
  -1  -4   5   36.80    7.50
  -1   4   5   35.40    2.50
   1   4  -5   41.90    4.70
  -1   4   5   40.20    5.90
  -1   4   5   39.10    6.30
   1   4  -5   43.10    4.60
   1   4  -5   62.69   23.20
   0  -4  -5  580.04   32.90
   0  -4   5  451.85   35.80
   0  -4  -5  547.35   51.29
   0  -4   5  467.95   36.00
   0  -4  -5  533.15   35.10
   0  -4  -5  476.35   34.80
   0   4  -5  541.85   33.00
   0   4   5  498.05   35.60
   0   4  -5  545.45   33.30
   0   4   5  504.35   34.80
   0   4  -5  574.64   31.00
   1  -4   5  177.38   15.90
  -1  -4  -5  214.28   13.90
  -1  -4  -5  242.28   29.20
   1  -4   5  178.08   16.00
  -1  -4  -5  167.08   13.90
  -1  -4  -5  166.48   14.00
   1   4   5  186.28   14.30
   1   4   5  189.18   15.00
  -2  -4  -5   93.89    8.70
   2  -4   5   79.49    9.80
   2  -4   5   90.29    5.60
  -2  -4  -5   95.19   18.20
   2   4   5   94.69    8.00
   2   4   5  100.19    8.50
   3  -4   5   20.30    5.60
   3  -4   5   16.10    4.90
  -3  -4  -5   25.70    5.40
   3  -4   5   25.30    1.80
   3   4   5   25.40    3.40
   3   4   5   26.40    3.20
  -3   4  -5   22.10    2.20
   4  -4   5   13.90    4.90
  -4  -4  -5    9.20    3.00
   4  -4   5   10.90    4.40
   4  -4   5   13.60    1.30
  -4  -4  -5   13.50    4.80
  -4   4  -5   12.50    1.70
  -5  -4  -5   28.60    6.80
   5  -4   5   32.00    2.50
  -5   4  -5   32.90    2.80
   6  -4   5   11.70    1.30
  -6   4  -5   12.20    1.40
  -7  -5   5    6.70    1.90
   7  -5  -5   10.70    0.90
   7  -5  -5    9.70    1.10
   7   5  -5    9.70    1.10
   7   5  -5    9.40    0.90
  -7   5   5   13.00    2.40
   6  -5  -5   39.70    2.80
   6  -5  -5   47.80    3.40
   6   5  -5   42.60    3.70
   6   5  -5   36.20    2.70
   5  -5  -5   54.39   10.40
   5  -5  -5   56.19    4.00
   5  -5  -5   46.60    9.80
   5  -5  -5   54.39    3.70
   5   5  -5   52.99    3.70
   5   5  -5   61.39    8.20
   5   5  -5   56.79    4.00
   5   5  -5   57.99    8.00
   4  -5  -5    5.70    3.60
   4  -5  -5    6.80    1.10
   4  -5  -5    8.20    1.00
   4  -5  -5   10.30    4.40
  -4  -5   5    6.70    2.30
   4   5  -5    7.50    3.10
  -4   5   5    8.50    1.10
   4   5  -5    5.60    2.80
   4   5  -5    8.20    1.20
   4   5  -5    6.30    0.90
   3  -5  -5   66.59    4.60
   3  -5  -5   75.59    9.10
  -3  -5   5   72.69   10.80
  -3  -5   5   70.29   14.10
   3  -5  -5   65.59    4.50
   3  -5  -5   67.39    8.80
  -3   5   5   70.99   10.10
  -3   5   5   61.89    4.20
   3   5  -5   63.29    7.50
   3   5  -5   71.69    4.60
  -3   5   5   75.29    9.60
   3   5  -5   65.19    4.80
   3   5  -5   70.59    7.60
  -3   5   5   72.19    4.60
   2  -5  -5   20.80    1.80
   2  -5  -5   28.50    6.40
   2  -5  -5   13.80   32.30
  -2  -5   5   26.90    7.20
   2  -5  -5   29.70    6.30
  -2  -5   5   22.00    7.20
   2   5  -5   43.70   37.10
  -2   5   5   17.90    5.50
   2   5  -5   26.30    4.10
   2   5  -5   22.00    1.80
  -2   5   5   19.50    5.40
   2   5  -5   23.20    4.40
   1  -5  -5   11.10    4.30
   1  -5  -5    9.40    2.10
  -1  -5   5   12.70    4.90
   1  -5  -5   12.90    4.50
  -1  -5   5   12.20    5.40
   1  -5  -5  -18.70   16.10
   1   5  -5   18.70   23.20
  -1   5   5    9.10    0.80
   1   5  -5    9.40    2.60
   1   5  -5    9.90    2.80
  -1   5   5    9.70    3.90
  -1   5   5    8.80    3.50
   1   5  -5    8.00    0.90
   0  -5   5  381.56   21.40
   0  -5  -5  309.77   26.00
   0  -5   5  356.06   28.20
   0  -5   5  353.16   28.10
   0  -5  -5  377.16   23.80
   0   5   5  328.27   21.40
   0   5   5  358.86   26.80
   0   5  -5  384.76   24.10
   0   5  -5  386.36   24.40
   0   5   5  379.66   26.20
  -1  -5  -5   54.99    5.80
   1  -5   5   52.09    3.40
   1  -5   5   47.70    9.30
  -1  -5  -5   47.80   17.10
   1  -5   5   46.40    9.20
  -1  -5  -5   48.00    8.00
  -1  -5  -5   44.60    7.70
  -1   5  -5   61.19    5.70
   1   5   5   53.49    6.80
   1   5   5   52.19    6.30
  -1   5  -5   60.39    5.60
  -2  -5  -5  125.89   24.60
  -2  -5  -5  113.49   10.70
   2  -5   5  104.29   12.70
   2  -5   5  104.59   12.60
   2  -5   5  136.39    7.50
   2   5   5  129.49   10.40
   2   5   5  131.99   11.00
   2   5   5  115.39    7.40
  -3  -5  -5   98.79   10.10
   3  -5   5   78.19    5.10
   3  -5   5   67.09   10.10
   3  -5   5   59.79    9.60
   3   5   5   80.09    5.10
   3   5   5   92.79    7.90
  -3   5  -5   80.19    5.60
   3   5   5   91.69    7.60
  -4  -5  -5   35.10    5.50
   4  -5   5   45.90    3.20
  -4  -5  -5   52.59    8.30
   4  -5   5   41.60    8.60
   4  -5   5   37.80    8.60
   4   5   5   45.30    3.10
  -4   5  -5   51.49    3.70
   5  -5   5   25.90    2.10
  -5  -5  -5   18.80    5.60
  -5   5  -5   25.70    2.40
  -6  -5  -5    0.90    1.40
   6  -5   5    2.60    0.70
  -6   5  -5    2.40    0.70
   7  -6  -5    7.00    0.90
   7  -6  -5    6.00    0.60
   7   6  -5    6.20    0.70
   6  -6  -5   72.39    4.80
   6  -6  -5   78.99    5.10
   6   6  -5   76.99    4.70
   6   6  -5   74.19    5.00
  -5  -6   5   14.30    3.30
  -5  -6   5   -4.60   30.70
   5  -6  -5   12.80    5.60
   5  -6  -5   18.60    1.60
   5  -6  -5   10.20    4.80
   5  -6  -5   21.30    1.90
   5   6  -5   15.30    4.70
   5   6  -5   16.00    4.90
   5   6  -5   21.10    2.00
  -5   6   5   23.70    1.90
   5   6  -5   19.50    1.60
   4  -6  -5    2.10    0.70
   4  -6  -5    5.00    3.90
  -4  -6   5   -4.80   24.40
  -4  -6   5    1.80    1.90
   4  -6  -5    1.80    0.60
   4  -6  -5    4.00    4.00
  -4   6   5    2.90    0.80
   4   6  -5    1.70    2.30
   4   6  -5    1.70    0.60
   4   6  -5    3.70    0.90
   4   6  -5    2.60    2.30
  -3  -6   5   24.90    1.70
   3  -6  -5   23.20    6.70
   3  -6  -5   19.60    6.30
   3  -6  -5   21.10    1.80
  -3  -6   5   86.09   34.90
   3  -6  -5   19.10    1.90
  -3   6   5   23.70    1.90
   3   6  -5   22.40    5.20
  -3   6   5   21.20    6.00
   3   6  -5   21.20    1.80
   3   6  -5   20.90    1.90
  -3   6   5   25.10    7.00
  -3   6   5   23.20    1.60
   3   6  -5   25.80    5.30
  -2  -6   5  152.38    8.50
   2  -6  -5   97.09   42.50
  -2  -6   5  127.09   15.50
   2  -6  -5  136.09   14.40
   2  -6  -5  144.69   14.50
  -2  -6   5  133.59   16.90
   2  -6  -5  136.39    8.60
   2  -6  -5  143.39    8.80
   2   6  -5  143.59   12.40
  -2   6   5  138.19    8.50
  -2   6   5  148.59   15.30
  -2   6   5  148.29   14.40
   2   6  -5  141.39    8.70
   2   6  -5  137.19    8.60
  -2   6   5  139.79    8.50
   2   6  -5  153.78   12.30
   1  -6  -5  167.58   10.50
  -1  -6   5  168.28   10.40
   1  -6  -5  170.48   38.90
  -1  -6   5  165.78   18.70
   1  -6  -5  161.98   12.30
   1  -6  -5  142.29   15.50
  -1  -6   5  182.08   18.00
   1   6  -5  190.78   14.20
  -1   6   5  172.18   15.60
   1   6  -5  185.18   10.40
   1   6  -5  182.38   13.70
  -1   6   5  165.38   16.20
  -1   6   5  174.48   10.30
   0  -6   5  300.17  107.29
   0  -6  -5  118.49    9.50
   0  -6   5  114.79    7.20
   0  -6   5   96.29   12.90
   0  -6  -5   72.39   24.80
   0  -6   5   94.89   13.00
   0   6   5  121.29    7.10
   0   6  -5  126.59   10.40
   0   6  -5  123.99   10.10
   0   6   5  122.99   12.50
   0   6   5  125.09   11.80
  -1  -6  -5   22.90    3.70
   1  -6   5   21.10    6.80
   1  -6   5   26.50    7.50
   1  -6   5   25.20    1.80
  -1  -6  -5   13.70   15.20
   1   6   5   26.10    1.80
  -1   6  -5   27.30    4.00
   1   6   5   21.90    5.40
   1   6   5   19.90    4.70
  -1   6  -5   25.80    4.10
   2  -6   5   60.39    3.70
  -2  -6  -5   58.59    7.00
   2  -6   5   48.50   10.50
  -2  -6  -5  -22.80   46.60
   2  -6   5   48.10   10.40
  -2  -6  -5   56.99   19.60
   2  -6   5   55.09    3.60
  -2  -6  -5   48.50    5.80
   2   6   5   61.39    3.70
   2   6   5   70.89    7.20
   2   6   5   67.99    7.50
  -2   6  -5   49.50    4.00
   3  -6   5  102.19    6.00
  -3  -6  -5   92.19   10.60
   3  -6   5   65.89   12.90
   3  -6   5   95.09    5.90
   3  -6   5   70.49   11.30
   3   6   5   94.29    5.90
  -3   6  -5   91.59    6.30
   3   6   5  100.19    8.80
   3   6   5  105.29    9.30
  -4  -6  -5    4.90    3.30
  -4  -6  -5    3.50    2.20
   4  -6   5    1.70    4.70
   4  -6   5    5.00    0.90
   4  -6   5    2.70    4.10
   4   6   5    5.20    0.80
  -4   6  -5    6.20    1.20
  -5  -6  -5    2.50    1.80
   5  -6   5    2.30    0.70
   5   6   5    4.10    0.70
  -5   6  -5    1.90    0.70
  -6  -6  -5   15.80    3.00
   6  -6   5   14.50    1.40
  -6   6  -5   18.60    1.60
   6  -7  -5   45.80    3.10
   6  -7  -5   41.80    2.80
   6   7  -5   43.10    3.00
   6   7  -5   40.40    2.70
  -5  -7   5   18.20   35.60
   5  -7  -5    7.60    0.90
  -5  -7   5    7.30    2.30
   5  -7  -5   12.90    1.50
   5  -7  -5    9.70    5.90
   5  -7  -5    5.80    5.80
   5   7  -5    9.70    5.50
   5   7  -5   12.70    6.30
   5   7  -5   10.40    1.10
   5   7  -5    8.80    1.20
   4  -7  -5   52.29    3.70
  -4  -7   5   76.49   38.40
   4  -7  -5   34.70    9.20
   4  -7  -5   56.19    3.90
   4   7  -5   60.39    7.90
   4   7  -5   51.69    3.60
   4   7  -5   60.59    8.30
  -4   7   5   56.59    3.80
   4   7  -5   57.39    3.90
   3  -7  -5   21.70    7.10
  -3  -7   5   26.60    1.90
   3  -7  -5   26.20    2.00
   3  -7  -5   20.30    6.90
   3  -7  -5   26.60    2.20
   3  -7  -5   19.70    3.10
  -3  -7   5   81.79   39.80
   3   7  -5   26.20    2.20
   3   7  -5   25.50    5.60
   3   7  -5   26.70    5.90
   3   7  -5   30.20    2.00
  -3   7   5   30.70    8.30
  -3   7   5   26.40    1.80
  -3   7   5   27.50    2.10
  -3   7   5   36.70    8.00
  -2  -7   5   31.20   10.10
  -2  -7   5   60.89   36.30
  -2  -7   5   28.60    1.90
   2  -7  -5   23.60    7.40
   2  -7  -5   27.10    7.80
   2  -7  -5   25.50    2.00
   2  -7  -5   43.10   43.90
   2  -7  -5   24.20    3.30
  -2  -7   5   35.20    9.80
   2  -7  -5   28.00    2.20
   2   7  -5   30.00    2.20
   2   7  -5   28.90    5.90
  -2   7   5   26.80    1.90
  -2   7   5   35.00    8.60
  -2   7   5   31.00    7.30
  -2   7   5   26.40    1.90
   2   7  -5   26.60    2.00
   2   7  -5   27.90    5.70
   1  -7  -5   56.39    5.70
  -1  -7   5   55.49    3.90
   1  -7  -5   47.30   10.10
   1  -7  -5   38.10   26.80
   1  -7  -5   54.69    3.90
  -1  -7   5   62.89    3.80
   1  -7  -5   42.90    9.50
  -1  -7   5   63.69   14.10
  -1  -7   5   68.79   13.10
   1   7  -5   63.59    3.80
   1   7  -5   59.99    6.90
   1   7  -5   66.39    7.50
   1   7  -5   63.79    3.80
  -1   7   5   59.39    3.70
   0  -7   5  657.23   41.10
   0  -7  -5  543.25   66.49
   0   7  -5  745.53   45.00
   0   7  -5  743.33   45.40
   0   7   5  700.93   49.40
   0   7  -5  730.73   40.60
   0   7   5  650.13   40.60
   0   7   5  675.33   40.70
   0   7   5  723.23   48.30
   1  -7   5   55.39   12.00
   1  -7   5   58.19    3.60
   1  -7   5   54.99   12.10
  -1  -7  -5   49.20    6.50
  -1  -7  -5   44.00   21.30
   1  -7   5   60.29    3.80
   1   7   5   53.59    3.60
   1   7   5   55.29    3.60
   1   7   5   60.29    7.60
   1   7   5   65.49    8.40
   2  -7   5   13.80    1.20
  -2  -7  -5   16.10   17.40
   2  -7   5   12.20    5.80
  -2  -7  -5   13.80    3.80
  -2  -7  -5   17.30    3.60
   2  -7   5   14.40    1.30
   2  -7   5    8.90    5.20
   2   7   5   13.30    1.10
   2   7   5   13.40    1.20
   2   7   5   16.40    4.30
  -2   7  -5   13.60    1.60
   2   7   5   13.70    4.40
   3  -7   5    6.60    0.90
   3  -7   5    2.50    3.60
  -3  -7  -5    3.60    2.10
   3  -7   5    4.70    4.30
   3  -7   5    6.70    0.90
  -3  -7  -5    9.80    3.80
   3   7   5    7.00    2.80
   3   7   5    5.60    0.70
   3   7   5    7.50    2.90
   3   7   5    6.30    0.80
  -3   7  -5    5.80    1.10
  -4  -7  -5   52.99    8.70
   4  -7   5   40.10    9.80
   4  -7   5   55.79    3.90
   4  -7   5   58.49    4.10
  -4   7  -5   58.69    4.20
   4   7   5   58.39    3.80
  -5  -7  -5   29.60    4.40
   5  -7   5   32.80    2.50
   5   7   5   33.00    2.20
   6  -7   5   15.60    1.80
  -6  -7  -5   18.80    2.80
  -6   7  -5   18.80    1.50
   6  -8  -5    5.00    0.70
   6  -8  -5    5.70    0.80
   6   8  -5    5.40    1.10
   6   8  -5    6.00    0.60
  -6   8   5    5.60    2.00
   5  -8  -5    3.50    0.80
   5  -8  -5    4.80    0.80
   5   8  -5    3.20    0.60
   5   8  -5    4.20    0.80
   4  -8  -5    7.90    5.40
   4  -8  -5    9.90    5.50
   4  -8  -5   13.60    1.40
   4  -8  -5   13.70    1.60
  -4  -8   5   -4.00   38.60
   4   8  -5   14.10    1.50
   4   8  -5   14.40    4.90
   4   8  -5   16.00    5.10
   4   8  -5   16.40    1.40
  -3  -8   5   23.20    1.80
  -3  -8   5   64.99   40.40
   3  -8  -5   19.70   10.70
   3  -8  -5   26.10    2.40
   3  -8  -5   23.40    1.90
  -3   8   5   22.40    7.00
  -3   8   5   23.50    1.70
   3   8  -5   24.00    1.80
  -3   8   5   26.70    8.30
  -2  -8   5   25.50    9.30
   2  -8  -5   23.40    7.40
  -2  -8   5   34.10   10.10
   2  -8  -5   21.00    7.40
   2  -8  -5   60.69   64.19
   2  -8  -5   32.30    2.50
  -2  -8   5   34.90    2.40
   2  -8  -5   33.20    2.60
  -2  -8   5   96.19   66.09
   2   8  -5   37.60    2.60
   2   8  -5   39.30    6.30
  -2   8   5   44.70    9.40
   2   8  -5   37.60    2.40
  -2   8   5   35.70    2.40
  -2   8   5   46.10    9.90
   2   8  -5   41.40    6.00
   1  -8  -5   93.79    6.00
   1  -8  -5   45.40   36.10
   1  -8  -5   71.79   13.80
  -1  -8   5   92.19   14.20
  -1  -8   5   91.69    6.10
   1  -8  -5   64.29   13.50
  -1  -8   5  153.78   66.99
  -1  -8   5   96.09    6.00
  -1  -8   5   74.79   16.70
  -1   8   5  106.49   11.80
  -1   8   5  107.89   12.80
   1   8  -5  103.99    6.00
   1   8  -5   98.69   10.40
   1   8  -5   98.79   10.00
  -1   8   5   97.79    6.00
  -1   8   5   94.09    5.90
   1   8  -5  106.49    5.90
   0  -8   5   60.79    3.90
   0  -8  -5    3.40   25.70
   0  -8  -5   60.39    3.90
   0  -8  -5   51.79   11.90
   0  -8   5   56.39   13.00
   0  -8  -5   58.39   12.60
   0  -8   5   53.99   12.30
   0  -8   5   57.39    4.00
   0   8   5   68.69    9.70
   0   8  -5   66.69    3.80
   0   8   5   64.69    8.80
   0   8   5   60.29    3.80
   0   8  -5   61.29    7.80
   0   8  -5   59.59    7.40
   0   8   5   58.89    3.90
  -1  -8  -5    7.50   23.20
  -1  -8  -5   36.00    5.60
   1  -8   5   46.00    3.30
   1  -8   5   40.50   11.20
   1  -8   5   50.39   12.40
   1  -8   5   50.39    3.20
  -1   8  -5   48.20    3.00
   1   8   5   44.90    3.00
   1   8   5   52.29    3.20
   1   8   5   56.79    8.30
   1   8   5   59.59    7.80
  -2  -8  -5   17.20   21.10
   2  -8   5   12.20    1.30
  -2  -8  -5   15.50    3.20
  -2  -8  -5   14.30    4.20
   2  -8   5    5.70    4.20
   2  -8   5   15.00    1.60
   2  -8   5    4.40    4.40
   2   8   5   12.50    1.10
  -2   8  -5   12.80    1.60
   2   8   5   13.70    4.40
   2   8   5   13.80    4.30
   2   8   5   13.90    1.20
   3  -8   5   68.39   14.90
   3  -8   5   62.59   13.70
  -3  -8  -5   67.59    7.00
  -3  -8  -5   71.89    9.50
   3  -8   5   69.89    4.70
   3  -8   5   69.49    4.50
   3   8   5   67.49    4.30
  -3   8  -5   64.69    4.80
   3   8   5   75.59    4.50
   3   8   5   72.79    8.10
   3   8   5   79.29    8.80
   4  -8   5   12.60    1.50
   4  -8   5   15.10    1.40
  -4  -8  -5   16.70    3.50
  -4   8  -5   14.50    1.60
   4   8   5   14.20    1.30
   5  -8   5    2.00    0.60
  -5  -8  -5    2.40    1.50
  -5   8  -5    1.80    0.80
   5   8   5    1.90    0.40
   6   9  -5    4.40    0.50
   5  -9  -5    5.60    0.80
   5  -9  -5    6.70    1.00
   5   9  -5    9.50    1.00
   5   9  -5    8.70    0.80
  -4  -9   5  -38.10   41.30
   3  -9  -5  148.09    9.40
   3  -9  -5  103.39   19.00
  -3  -9   5   78.79   60.99
   3  -9  -5  145.69    9.20
   3   9  -5  162.98    9.10
   3   9  -5  145.99   14.40
  -3   9   5  152.28    9.00
   3   9  -5  140.29   14.50
   3   9  -5  154.78    9.30
   2  -9  -5  126.09   82.19
  -2  -9   5   27.70   10.20
  -2  -9   5   58.39   53.69
   2  -9  -5   24.40    9.20
  -2  -9   5   27.90    2.10
   2  -9  -5   26.00    2.20
   2  -9  -5   23.40    9.20
  -2  -9   5   25.30   11.00
  -2   9   5   42.10    9.30
  -2   9   5   27.60    2.00
   2   9  -5   31.70    2.10
  -2   9   5   39.00    9.40
  -1  -9   5  272.77   17.20
  -1  -9   5  248.08   29.90
  -1  -9   5  286.67   81.19
   1  -9  -5  193.88   63.59
   1  -9  -5  278.87   17.30
   1   9  -5  314.17   17.20
  -1   9   5  275.97   17.20
   1   9  -5  310.47   23.60
  -1   9   5  339.37   25.50
   1   9  -5  298.27   22.90
  -1   9   5  286.77   17.10
   0  -9  -5    4.50    5.90
   0  -9  -5    2.50    1.70
   0  -9  -5   11.30   31.90
   0  -9   5    2.00    0.50
   0  -9   5    1.30    0.50
   0  -9   5    2.90    4.40
   0  -9   5   -0.80    3.90
   0  -9  -5    1.30    0.50
   0  -9  -5    1.70    1.90
   0  -9  -5    3.90    6.40
   0   9   5    2.90    3.40
   0   9   5    2.40    0.50
   0   9   5    1.70    0.40
   0   9  -5    2.70    0.60
   0   9   5    1.70    2.30
   0   9  -5    2.10    2.80
   0   9  -5    2.70    2.60
   1  -9   5   54.99   13.80
   1  -9   5   41.70    3.20
  -1  -9  -5    9.70   27.50
   1  -9   5   41.60   12.10
  -1  -9  -5   38.30    5.90
   1  -9   5   41.50    3.00
   1   9   5   60.09    8.70
  -1   9  -5   44.40    3.00
   1   9   5   43.80    2.80
   1   9   5   47.90    3.00
   1   9   5   49.50    7.60
  -2  -9  -5   29.70   26.60
   2  -9   5   46.50    3.30
   2  -9   5   34.20   10.50
   2  -9   5   36.90   10.70
  -2  -9  -5   49.70    7.40
   2  -9   5   53.79    3.60
   2   9   5   49.99    3.30
   2   9   5   58.09    8.30
  -2   9  -5   46.40    3.60
   2   9   5   50.59    3.20
   2   9   5   61.49    8.00
   3  -9   5   98.59    6.70
  -3  -9  -5  100.19   12.20
  -3   9  -5  104.69    6.90
   3   9   5   97.09    6.30
   3   9   5  118.29   15.20
   3   9   5  113.69   14.10
   3   9   5  107.59    6.40
   4  -9   5   14.20    1.40
   4  -9   5   12.70    1.20
   4   9   5   12.10    1.10
  -4   9  -5   13.30    1.40
   4   9   5   14.60    1.20
   5  -9   5   28.30    2.10
   5   9   5   27.80    1.90
  -5   9  -5   28.30    2.10
   5 -10  -5    4.40    0.60
   5 -10  -5    5.30    0.80
   5  10  -5    5.50    0.60
   5  10  -5    5.30    0.70
   4 -10  -5   25.30    2.10
   4 -10  -5   25.30    1.90
   4  10  -5   24.20    1.90
   4  10  -5   27.30    1.80
   3 -10  -5   12.70    1.30
  -3 -10   5   62.29   55.09
   3 -10  -5    4.90    5.90
   3  10  -5   13.70    4.70
   3  10  -5   13.20    1.10
   3  10  -5   11.70    1.20
  -3  10   5   12.10    1.00
   3  10  -5   11.90    4.80
  -2 -10   5  -15.00   62.59
  -2 -10   5    3.30   11.90
  -2 -10   5   -1.00    9.80
   2 -10  -5    3.50    5.80
   2 -10  -5    8.00    1.00
   2 -10  -5    3.30    5.80
   2  10  -5    9.90    4.40
   2  10  -5    6.10    3.70
  -2  10   5    8.70    5.40
  -2  10   5   10.00    5.20
  -1 -10   5   38.60   90.99
   1 -10  -5   65.19   15.50
  -1 -10   5   78.49    5.10
   1 -10  -5   63.39   15.70
  -1 -10   5   54.69   13.60
   1 -10  -5   82.19    5.20
  -1 -10   5   53.79   15.20
   1 -10  -5   15.70   53.59
   1  10  -5   86.49    5.10
   1  10  -5   95.09   11.20
  -1  10   5   96.89   11.80
  -1  10   5   80.69    5.00
  -1  10   5   87.99   12.20
   1  10  -5   82.29   10.30
   0 -10   5   66.69    4.80
   0 -10   5   67.19    4.60
   0 -10  -5   49.60   41.20
   0 -10  -5   72.59    4.60
   0  10  -5   77.49    4.50
   0  10   5   90.69   11.70
   0  10  -5   70.19   10.20
   0  10  -5   71.59    9.90
   0  10   5   69.19    4.60
   0  10   5   87.49   10.80
   0  10   5   74.69    4.50
   1 -10   5    2.00    0.70
  -1 -10  -5    6.30    2.10
   1 -10   5    3.50    0.70
   1 -10   5    0.60    4.40
  -1 -10  -5  -22.10   41.00
   1 -10   5    2.10    5.60
   1  10   5    2.60    0.50
   1  10   5    4.80    3.70
   1  10   5    3.00    0.60
   1  10   5    2.60    3.50
   2 -10   5   15.80    7.80
   2 -10   5   28.00    2.30
   2 -10   5   15.10    8.30
   2 -10   5   25.80    2.20
  -2 -10  -5   11.80   33.30
   2  10   5   32.60    9.10
   2  10   5   29.70    2.20
   2  10   5   29.90    2.10
   2  10   5   36.00    9.30
   3 -10   5   42.90    2.90
   3 -10   5   49.20    3.30
   3  10   5   39.00    2.70
  -3  10  -5   44.00    3.10
   4 -10   5   17.00    1.40
   4 -10   5   18.60    1.70
  -4  10  -5   20.90    1.60
   4  10   5   20.80    1.50
   4  10   5   18.00    1.40
   4 -11  -5    2.50    0.90
   4  11  -5    2.10    0.70
   4  11  -5    2.80    0.50
   3 -11  -5    1.20    0.50
   3  11  -5    1.10    0.50
   3  11  -5    1.20    0.40
  -2 -11   5 -103.59   80.29
   2  11  -5    0.30    0.50
  -1 -11   5   11.40    8.60
   1 -11  -5  -29.00   79.39
  -1 -11   5    6.00    9.70
   1 -11  -5   12.50    1.20
  -1 -11   5   11.60    1.20
   1  11  -5   12.10    5.60
  -1  11   5   14.90    6.00
  -1  11   5    8.20    5.70
  -1  11   5   15.80    1.30
   1  11  -5   13.90    1.10
   1  11  -5   12.40    5.60
   0 -11   5    5.70   10.60
   0 -11   5   26.80   14.70
   0 -11  -5  -30.20   50.39
  -1 -11  -5  -35.60   40.50
   1  11   5    7.00    4.00
  -1  11  -5    0.30    0.60
   1  11   5    4.40    3.80
   2 -11   5   29.10    2.20
  -2 -11  -5   29.10   38.90
   2 -11   5   32.20    3.00
   2  11   5   27.80    2.00
   2  11   5   32.90    2.50
   3 -11   5   16.30    1.60
   3 -11   5   17.30    1.40
   3  11   5   18.30    1.40
   3  11   5   17.50    1.30
   4 -11   5   20.20    1.40
   4 -11   5   20.20    1.60
   4  11   5   21.40    1.40
   4  11   5   17.60    1.40
   4 -12  -5    2.90    0.50
   4  12  -5    4.00    0.40
   3 -12  -5   89.39    5.40
   3  12  -5   80.39    5.20
   2 -12  -5   11.40    1.10
  -2  12   5   11.60    1.00
   2  12  -5   12.90    1.00
  -1 -12   5   16.60    1.40
   1 -12  -5   16.90    1.40
  -1  12   5   17.00    1.30
   1  12  -5   19.70    1.30
   0 -12   5    0.30    0.40
   0  12   5    0.40    0.30
   0  12  -5    0.50    0.30
   1 -12   5    5.40    0.70
   1  12   5    6.70    0.70
   1  12   5    5.40    0.70
   2 -12   5   17.40    1.40
   2 -12   5   16.20    1.50
   2  12   5   17.60    1.30
   2  12   5   16.90    1.20
   3 -12   5   19.50    1.40
   3 -12   5   16.70    1.50
   3  12   5   18.80    1.30
   3  12   5   19.60    1.40
   3 -13  -5   15.70    1.30
   3  13  -5   20.50    1.20
   2 -13  -5   59.39    3.80
   2  13  -5   62.89    3.80
  -1 -13   5    8.60    0.80
  -1  13   5    8.30    0.80
   1  13  -5    8.40    0.70
   0 -13   5    5.50    0.70
   0  13   5    4.70    0.70
   1 -13   5    1.80    0.40
   1  13   5    1.80    0.30
   2 -13   5   18.80    1.40
   2  13   5   19.60    1.40
   2  13   5   19.60    1.30
  -1  14   5   16.20    1.10
   0 -14   5    3.20    0.40
   0  14   5    3.10    0.40
   7   0  -6    0.30    0.50
  -7   0   6    0.70    1.40
   7   0  -6    0.10    0.50
   6   0  -6   89.39   14.60
   6   0  -6   99.69    6.70
   6   0  -6  102.49   19.20
   6   0  -6   87.49    6.40
  -6   0   6  113.09   10.40
   5   0  -6   -0.40    0.40
   5   0  -6    0.10    1.70
   5   0  -6    0.10    1.70
   4   0  -6    7.50    1.10
  -4   0   6    8.10    1.00
   4   0  -6    8.80    3.20
   4   0  -6   10.10    1.50
   4   0  -6    9.10    3.20
   3   0  -6    0.70    0.50
   3   0  -6    0.70    1.20
   3   0  -6    0.30    1.20
  -3   0   6   -0.80    1.80
  -3   0   6   -0.10    2.50
   3   0  -6  -31.50   58.19
  -2   0   6  151.38   16.10
   2   0  -6  190.98   13.20
   2   0  -6  130.09   36.80
   2   0  -6  183.88   13.20
  -2   0   6  158.68   17.40
  -1   0   6    1.00    2.10
   1   0  -6    2.80   15.60
   1   0  -6    0.00    0.90
   1   0  -6    0.10    0.90
  -1   0   6    0.10    1.60
   0   0  -6  256.37   30.10
   0   0   6  177.38   15.40
   0   0   6  188.88   14.90
  -1   0  -6    7.10    7.10
  -2   0  -6  236.18   16.00
   2   0   6  219.88   15.30
   2   0   6  218.28   15.70
  -3   0  -6   -0.10    0.90
  -3   0  -6   -0.10    0.60
  -4   0  -6   33.50    2.90
  -4   0  -6   40.60    6.20
  -5   0  -6   -0.50    1.60
  -5   0  -6    0.30    0.60
  -6   0  -6   41.70    3.00
  -7  -1   6   52.99    5.50
   7  -1  -6   51.29    3.50
   7  -1  -6   49.00    3.30
   7   1  -6   51.39    3.50
   7   1  -6   49.80    3.30
   6  -1  -6    7.00    1.10
   6  -1  -6    6.60    1.00
   6  -1  -6    5.80    4.00
   6  -1  -6    3.20    3.80
   6   1  -6    6.40    4.10
   6   1  -6    8.20    4.30
   6   1  -6    5.70    0.90
   6   1  -6    6.30    1.10
   5  -1  -6   75.09    5.50
   5  -1  -6   79.59    9.70
   5  -1  -6   92.69   10.40
   5   1  -6   85.29    9.90
   5   1  -6   79.29    5.50
   5   1  -6   82.99    5.90
  -5   1   6   87.79    5.50
   5   1  -6   84.09    9.80
   4  -1  -6   29.30    5.80
   4  -1  -6   29.10    2.30
   4  -1  -6   30.10    5.90
  -4   1   6   28.90    2.30
   4   1  -6   28.60    5.60
   4   1  -6   29.50    2.30
   4   1  -6   28.10    5.60
   3  -1  -6  110.29    9.50
  -3  -1   6   85.09   10.80
  -3  -1   6   94.29   12.20
   3  -1  -6   61.99   57.29
   3  -1  -6  103.49    6.40
   3  -1  -6  109.79    9.60
   3   1  -6  103.89    9.30
   3   1  -6   80.29   55.29
   3   1  -6  102.49    6.40
  -3   1   6   87.69   11.60
  -3   1   6   93.69   11.10
   3   1  -6  104.89    9.40
   2  -1  -6  299.07   18.50
   2  -1  -6  289.87   18.50
   2  -1  -6  187.08   42.80
  -2  -1   6  227.48   21.20
  -2  -1   6  228.58   20.30
   2   1  -6  272.27   18.00
  -2   1   6  241.18   20.30
   2   1  -6  211.68   45.70
  -2   1   6  234.08   21.10
   2   1  -6  262.37   18.10
  -1  -1   6  245.18   20.30
   1  -1  -6  260.47   35.00
   1  -1  -6  310.47   18.70
  -1  -1   6  261.77   21.50
   1   1  -6  289.67   18.20
   1   1  -6  272.87   18.20
  -1   1   6  243.88   20.90
  -1   1   6  257.77   20.30
   1   1  -6  249.38   36.10
   0  -1  -6  842.42   60.19
   0  -1   6  625.94   43.70
   0  -1   6  659.73   43.10
   0   1   6  614.04   42.60
   0   1  -6  736.83   58.99
   0   1   6  630.54   43.40
  -1  -1  -6  504.75   39.40
   1  -1   6  424.36   29.60
   1  -1   6  433.66   29.00
  -1  -1  -6  461.15   27.90
   1   1   6  423.96   28.50
  -1   1  -6  436.36   27.30
   1   1   6  395.76   28.90
   2  -1   6   16.40    3.70
   2  -1   6   21.30    3.80
  -2  -1  -6   18.00    3.00
   2   1   6   16.70    2.50
  -2   1  -6   17.70    2.80
   2   1   6   17.50    3.20
  -3  -1  -6   24.30    4.80
  -3  -1  -6   17.40    3.60
  -3   1  -6   18.00    1.90
  -3   1  -6   24.70    3.90
  -4  -1  -6   37.80    3.10
  -4  -1  -6   44.80    6.70
  -4  -1  -6   28.40    4.80
  -4   1  -6   38.90    3.10
  -4   1  -6   44.10    6.20
  -5  -1  -6    4.30    2.10
  -5  -1  -6    8.40    1.20
  -5   1  -6    4.70    2.40
  -5   1  -6    6.30    1.20
  -6  -1  -6    9.80    2.70
  -6   1  -6   10.00    3.40
   7  -2  -6    4.20    0.60
   7  -2  -6    5.60    0.90
   7   2  -6    4.70    0.80
   7   2  -6    5.10    0.70
  -7   2   6    5.70    2.20
  -6  -2   6   40.80    5.20
   6  -2  -6   41.30    3.10
   6  -2  -6   57.29   10.40
  -6  -2   6    7.50   32.50
   6  -2  -6   42.20    9.30
   6  -2  -6   36.80    2.80
   6   2  -6   46.30    3.20
   6   2  -6   50.19    8.90
   6   2  -6   49.00    9.20
   6   2  -6   36.60    2.80
   5  -2  -6   85.29    6.00
   5  -2  -6   84.89    6.20
   5  -2  -6  101.99   11.40
   5  -2  -6  100.19   11.20
  -5  -2   6  101.99    8.50
  -5   2   6  105.59    6.30
   5   2  -6   87.99    6.00
   5   2  -6  111.49   11.20
   5   2  -6  107.59   11.20
   5   2  -6   92.29    6.30
   4  -2  -6    0.30    1.70
   4  -2  -6    0.70    0.50
   4  -2  -6    1.00    1.70
   4  -2  -6    0.90    0.50
  -4   2   6    0.10    3.40
   4   2  -6    1.00    0.50
  -4   2   6    1.10    3.20
  -4   2   6    0.40    0.40
   4   2  -6    0.60    1.50
   4   2  -6    0.90    0.50
   4   2  -6    0.30    1.40
   3  -2  -6   28.00    2.30
   3  -2  -6   30.80    4.70
   3  -2  -6   34.10   51.39
  -3  -2   6   35.50    8.00
  -3  -2   6   36.60    8.90
   3  -2  -6   35.60    5.10
   3   2  -6   31.20    4.60
   3   2  -6   17.30   59.49
   3   2  -6   30.50    2.30
   3   2  -6   29.40    4.40
  -3   2   6   25.40    7.20
  -3   2   6   34.30    7.60
   2  -2  -6   36.10    2.60
   2  -2  -6   37.60    4.90
  -2  -2   6   34.80    8.20
   2  -2  -6    7.70   24.60
  -2  -2   6   34.70    7.30
   2  -2  -6   44.00    5.10
   2   2  -6   42.60    4.80
   2   2  -6   36.60    4.60
  -2   2   6   30.60    6.60
  -2   2   6   29.30    7.00
   2   2  -6  -18.50   25.20
   2   2  -6   37.30    2.60
   1  -2  -6  121.09   26.30
  -1  -2   6  103.29   11.00
  -1  -2   6  116.09   12.20
   1   2  -6  119.89    9.10
  -1   2   6  113.39   11.70
   1   2  -6   98.49   26.00
  -1   2   6  107.29   10.80
   1   2  -6  122.29    9.20
   0  -2  -6   17.90    3.70
   0  -2  -6   18.20   11.80
   0  -2  -6   15.00    2.20
   0  -2  -6   20.00    3.70
   0   2  -6   14.70    2.60
   0   2  -6   12.90    2.60
   0   2   6   10.80    3.30
   0   2  -6    5.40   11.30
   0   2   6   10.50    3.70
  -1  -2  -6   23.80   12.60
  -1  -2  -6   23.80    3.20
   1   2   6   19.70    3.90
   1   2   6   21.80    4.70
  -1   2  -6   57.69   15.70
  -1   2  -6   20.50    2.50
   2  -2   6  304.47   21.10
   2  -2   6  267.57   20.70
  -2  -2  -6  339.27   21.10
   2   2   6  285.97   20.00
   2   2   6  279.57   21.40
  -3  -2  -6    2.50    2.40
  -3  -2  -6    2.00    2.30
  -3   2  -6    3.40    2.00
  -3   2  -6    1.90    0.70
  -4  -2  -6   32.30    2.60
  -4  -2  -6   29.50    6.20
  -4   2  -6   29.40    3.50
  -4   2  -6   24.30    4.50
  -5  -2  -6   26.30    4.60
  -5  -2  -6   33.90    7.40
  -6  -2  -6    5.70    2.20
  -6   2  -6    1.40    2.40
   7  -3  -6    3.50    0.50
  -7  -3   6    4.20    1.80
   7  -3  -6    3.80    0.70
  -7   3   6    5.40    2.10
   7   3  -6    3.80    0.70
   7   3  -6    4.00    0.60
   6  -3  -6   31.80    2.60
  -6  -3   6   30.90    4.60
  -6  -3   6   15.90   36.00
   6  -3  -6   30.10    2.30
   6   3  -6   34.20    2.70
   6   3  -6   33.30    2.40
   5  -3  -6   77.29    5.70
   5  -3  -6   88.69    6.00
   5  -3  -6   96.79   11.40
  -5  -3   6   83.39    7.80
   5  -3  -6  102.89   11.60
   5   3  -6   81.39    5.70
   5   3  -6   93.69    6.10
  -5   3   6  102.69    6.00
   5   3  -6  104.59   10.90
   5   3  -6   95.19   10.80
   4  -3  -6   92.19   10.00
   4  -3  -6   99.09   10.40
  -4  -3   6   87.19    7.40
   4  -3  -6   86.69    5.70
   4  -3  -6   85.19    5.50
  -4   3   6   79.79    5.30
   4   3  -6   99.29    9.90
   4   3  -6   95.29    9.60
   4   3  -6   85.49    5.60
  -4   3   6   87.69    5.70
   4   3  -6   91.39    5.80
   3  -3  -6   20.60    1.80
  -3  -3   6   22.60    6.40
   3  -3  -6   35.90   70.29
   3  -3  -6   25.20    5.40
   3  -3  -6   26.40    5.30
  -3  -3   6   22.50    7.20
  -3   3   6   19.50    6.20
   3   3  -6   23.20    4.80
   3   3  -6   20.30    1.80
   3   3  -6   23.60    4.70
  -3   3   6   17.20    5.40
   2  -3  -6   39.50    5.40
   2  -3  -6   33.00    2.50
   2  -3  -6   41.80    5.40
  -2  -3   6   36.40    7.90
  -2  -3   6   32.90    8.30
   2  -3  -6   25.90   25.60
   2   3  -6   50.29   31.20
  -2   3   6   32.80    7.50
  -2   3   6   30.50    6.70
   2   3  -6   37.40    4.60
   2   3  -6   34.60    4.60
  -2   3   6   30.70    2.20
  -1  -3   6   70.29    9.80
   1  -3  -6   71.89   24.50
  -1  -3   6   82.79    9.60
  -1   3   6   79.89    9.60
  -1   3   6   84.99    9.10
   1   3  -6   97.39   26.10
   0  -3   6  435.86   34.30
   0  -3  -6  509.05   49.40
   0  -3  -6  551.44   32.00
   0  -3  -6  538.45   33.70
   0   3   6  448.46   33.80
   0   3   6  446.66   34.50
   0   3  -6  544.05   32.10
   0   3  -6  565.74   32.40
  -1  -3  -6  201.08   13.70
   1  -3   6  159.18   15.00
  -1  -3  -6  230.48   27.50
   1   3   6  179.58   15.00
   1   3   6  184.48   14.40
  -1   3  -6  185.88   12.10
   2  -3   6   -0.20    1.40
   2  -3   6    0.30    1.50
  -2  -3  -6    0.80    1.20
   2   3   6    0.70    0.90
  -2   3  -6    0.50    0.90
   2   3   6    0.30    1.00
  -3  -3  -6    5.90    2.70
   3  -3   6    4.20    2.60
   3  -3   6    4.10    2.60
   3   3   6    9.30    1.90
   3   3   6    8.30    1.70
  -3   3  -6    7.00    1.30
  -4  -3  -6   20.20    4.30
  -4  -3  -6   25.80    5.90
  -4   3  -6   29.20    2.60
  -5  -3  -6   58.29    9.20
  -5   3  -6   56.19    4.20
  -6  -3  -6   -0.90    1.20
  -6   3  -6    0.90    0.50
   7  -4  -6    5.50    0.60
  -7  -4   6    5.00    1.90
   7   4  -6    7.00    0.70
   7   4  -6    4.30    1.00
  -7   4   6    6.90    2.10
   6  -4  -6   14.90    1.50
  -6  -4   6   13.80    3.30
   6  -4  -6   14.00    1.30
   6   4  -6   13.60    1.50
   6   4  -6   12.00    1.30
   5  -4  -6   44.30    3.10
   5  -4  -6   35.10    7.90
   5  -4  -6   35.30    2.70
  -5  -4   6   36.80    4.80
   5  -4  -6   34.60    7.80
   5   4  -6   36.50    2.80
   5   4  -6   34.80    7.10
   5   4  -6   38.80    7.40
   5   4  -6   43.30    3.10
  -4  -4   6   81.89    7.50
   4  -4  -6   97.49   10.90
   4  -4  -6   93.09   10.90
   4  -4  -6   87.49    5.80
   4  -4  -6   88.19    6.00
   4   4  -6   99.99   10.00
   4   4  -6   91.89    9.90
   4   4  -6   97.49    6.00
  -4   4   6   84.09    5.50
  -4   4   6  101.69    6.00
   4   4  -6   90.89    5.80
   3  -4  -6  250.37   73.49
   3  -4  -6  250.57   15.60
   3  -4  -6  234.18   15.30
  -3  -4   6  237.98   22.50
   3  -4  -6  288.17   21.10
  -3  -4   6  249.38   24.30
   3  -4  -6  297.77   21.10
  -3   4   6  247.48   22.80
  -3   4   6  245.38   21.70
   3   4  -6  268.77   19.80
   3   4  -6  267.87   15.80
   3   4  -6  255.67   19.80
  -3   4   6  258.37   15.40
   3   4  -6  247.78   15.30
  -2  -4   6  231.18   22.90
  -2  -4   6  244.88   22.00
   2  -4  -6  241.98   49.90
   2  -4  -6  273.47   15.60
  -2  -4   6  250.57   15.40
   2   4  -6  275.27   18.70
  -2   4   6  250.17   21.20
  -2   4   6  240.78   22.00
   2   4  -6  261.67   15.50
  -2   4   6  250.27   15.40
   2   4  -6  282.57   19.10
   2   4  -6  330.57   55.59
  -1  -4   6  137.39    8.60
   1  -4  -6  170.48   13.30
   1  -4  -6  105.49   28.60
   1  -4  -6  162.58   13.30
  -1  -4   6  125.19   14.60
  -1  -4   6  128.89   13.80
  -1   4   6  128.89   13.70
  -1   4   6  133.99   13.10
   1   4  -6  143.39   11.30
   1   4  -6  176.68   34.10
   1   4  -6  146.59   11.20
   0  -4   6  129.19    8.00
   0  -4  -6  124.79   11.80
   0  -4  -6  143.29   10.20
   0  -4  -6  112.39   11.60
   0  -4  -6   97.29   24.50
   0   4   6  119.89   12.50
   0   4   6  118.89   11.80
   0   4   6  128.59    8.00
   0   4  -6  145.69    8.70
   0   4  -6  143.69   10.60
   0   4  -6  151.08   10.50
   1  -4   6   50.09    7.60
  -1  -4  -6   61.49   18.30
   1  -4   6   58.59    7.90
   1  -4   6   57.69    3.70
  -1  -4  -6   59.19    6.00
   1   4   6   58.79    7.30
  -1   4  -6   74.19    8.20
   1   4   6   59.09    6.80
  -2  -4  -6   13.50   21.10
   2  -4   6    3.80    2.90
   2  -4   6    5.20    0.60
   2  -4   6    4.90    3.00
  -2  -4  -6    1.80    1.80
  -2  -4  -6    4.90    2.00
  -2  -4  -6    0.40    9.90
   2   4   6    5.80    2.30
   2   4   6    3.90    1.80
   3  -4   6   64.39    4.10
  -3  -4  -6   64.19    8.10
   3  -4   6   50.29    9.80
   3  -4   6   50.69    9.40
  -3   4  -6   58.99    4.60
   3   4   6   78.19    6.30
   3   4   6   76.99    6.00
   4  -4   6   38.10    2.60
  -4  -4  -6   27.60    7.90
  -4   4  -6   36.20    3.10
   5  -4   6    8.80    1.20
  -5  -4  -6   10.40    4.60
  -5   4  -6   10.50    1.50
  -6  -4  -6    8.80    2.90
  -6   4  -6   13.60    1.50
   7  -5  -6   -0.50    0.40
  -7  -5   6   -0.40    1.30
   7  -5  -6    0.30    0.30
   7   5  -6    0.50    0.30
   7   5  -6    0.80    0.50
  -7   5   6    0.60    1.20
   6  -5  -6    0.70    0.40
  -6  -5   6    1.60    1.70
   6  -5  -6    1.10    0.60
   6   5  -6    1.40    0.70
   6   5  -6    0.70    0.50
   5  -5  -6   75.99    5.00
   5  -5  -6   68.39    4.70
  -5  -5   6   99.59   35.60
   5  -5  -6   66.29   10.30
   5  -5  -6   60.59   11.80
   5   5  -6   72.69    4.70
   5   5  -6   72.79    5.00
   5   5  -6   74.99    9.60
   5   5  -6   88.39   10.00
   4  -5  -6  113.79   13.10
   4  -5  -6  117.69   13.60
   4  -5  -6  132.29    8.00
  -4  -5   6  108.29    9.60
   4   5  -6  134.49   12.80
  -4   5   6  121.89    7.50
   4   5  -6  124.99    8.00
   4   5  -6  131.99    7.80
   4   5  -6  141.29   12.70
   3  -5  -6   70.09    9.00
   3  -5  -6   64.49    4.50
  -3  -5   6   71.29   11.00
  -3  -5   6   59.49   12.90
   3  -5  -6   72.59    9.30
   3  -5  -6   64.29    4.40
  -3   5   6   65.19    4.20
  -3   5   6   71.29    4.50
   3   5  -6   69.69    7.70
   3   5  -6   70.59    4.60
   3   5  -6   69.49    8.00
   3   5  -6   66.59    4.30
  -3   5   6   75.19    9.90
  -3   5   6   56.99   11.30
   2  -5  -6   32.40   31.10
   2  -5  -6   23.40    5.60
  -2  -5   6   22.30    6.70
  -2  -5   6   13.50    6.40
   2  -5  -6   19.00    5.50
   2  -5  -6   19.80    1.70
  -2   5   6   18.90    5.80
  -2   5   6   26.30    7.00
   2   5  -6   19.40    1.70
   2   5  -6   22.70    4.70
   2   5  -6   19.30   40.20
  -2   5   6   18.80    1.40
   2   5  -6   19.60    4.30
   1  -5  -6   78.99    9.30
   1  -5  -6   73.29   27.20
   1  -5  -6   77.39    6.50
  -1  -5   6   71.89   10.10
   1  -5  -6   72.69    9.20
  -1  -5   6   76.39    4.70
  -1  -5   6   70.59   11.00
   1   5  -6   80.29    7.60
   1   5  -6   99.09   33.70
  -1   5   6   71.29    4.60
  -1   5   6   68.49    9.50
   1   5  -6   71.99    7.20
   1   5  -6   78.39    4.70
  -1   5   6   76.09    9.20
   0  -5  -6   12.90    2.80
   0  -5   6   12.60    1.00
   0  -5  -6   16.40   15.20
   0  -5   6   10.40    4.30
   0  -5   6   13.30    5.20
   0  -5   6   -1.10   49.00
   0  -5  -6    9.80    4.10
   0  -5  -6    9.40    3.70
   0   5  -6   16.60    3.60
   0   5  -6   12.30    3.00
   0   5   6   11.50    3.80
   0   5   6   10.20    3.90
   0   5   6   12.30    1.00
   1  -5   6   16.60    1.20
   1  -5   6    9.00    4.20
  -1  -5  -6   18.60   14.50
   1  -5   6   18.60    6.10
  -1  -5  -6   13.20    3.10
   1   5   6   16.40    4.30
   1   5   6   14.70    1.20
   1   5   6   14.10    4.30
  -1   5  -6   18.20    3.40
  -1   5  -6   20.60    3.90
  -2  -5  -6   55.49   28.20
  -2  -5  -6   45.10    6.00
   2  -5   6   41.60    8.80
  -2  -5  -6   45.10   16.20
   2  -5   6   49.50    9.80
   2  -5   6   47.00    3.10
   2   5   6   48.50    6.10
   2   5   6   44.80    5.60
   2   5   6   47.80    3.00
   3  -5   6   15.80    5.60
  -3  -5  -6   17.20    4.60
   3  -5   6   18.40    1.50
   3  -5   6   15.70    5.50
   3   5   6   22.90    3.60
   3   5   6   23.80    3.40
   3   5   6   17.10    1.70
  -3   5  -6   16.80    1.90
   4  -5   6   63.19    4.00
  -4  -5  -6   62.39    9.00
   4  -5   6   44.40    9.10
   4  -5   6   55.69   10.00
  -4   5  -6   61.09    4.50
  -5  -5  -6    2.80    1.90
   5  -5   6    6.20    1.00
  -5   5  -6    5.80    1.10
   6  -5   6   14.60    2.00
  -6  -5  -6   15.20    3.10
  -6   5  -6   20.10    1.70
   6  -6  -6   51.09    3.60
   6  -6  -6   49.40    3.40
   6   6  -6   51.89    3.60
   6   6  -6   53.99    3.30
   5  -6  -6   67.89   16.60
   5  -6  -6  103.09    6.10
   5  -6  -6   84.29    5.80
   5  -6  -6   80.79   17.60
  -5  -6   6   95.19   40.50
   5   6  -6   83.59    5.80
   5   6  -6   83.49   16.20
   5   6  -6   68.89   14.80
   5   6  -6   93.79    6.10
  -4  -6   6  -16.60   28.00
   4  -6  -6   -0.50    0.40
   4   6  -6    0.40    0.50
  -4   6   6    0.00    0.40
  -4   6   6   -0.40    0.40
   3  -6  -6    7.70    1.00
  -3  -6   6    1.00    4.10
  -3  -6   6    7.40    0.80
   3  -6  -6    4.30    0.80
  -3  -6   6    8.60    6.00
   3  -6  -6    5.80    3.80
   3  -6  -6    6.30    3.80
  -3   6   6    7.40    1.00
   3   6  -6    7.20    0.90
   3   6  -6    4.50    2.70
   3   6  -6    6.20    1.00
  -3   6   6    3.40    3.40
   3   6  -6    6.70    3.00
  -3   6   6    4.80    0.60
  -3   6   6    7.30    4.60
   2  -6  -6   47.20    3.30
  -2  -6   6   47.70   10.70
   2  -6  -6   55.99   10.40
   2  -6  -6   54.99   10.50
  -2  -6   6   44.70    3.30
   2  -6  -6   25.60   42.70
  -2  -6   6   45.90   12.00
  -2  -6   6   46.90    3.30
   2  -6  -6   48.20    3.40
  -2   6   6   49.50   10.30
   2   6  -6   54.19    7.40
   2   6  -6   50.79    3.20
  -2   6   6   57.29   10.20
  -2   6   6   49.80    3.20
   2   6  -6   54.59    8.00
   2   6  -6   50.09    3.80
  -2   6   6   50.49    3.10
   2   6  -6   50.49    7.50
   1  -6  -6   57.99    9.30
  -1  -6   6   76.09   12.20
  -1  -6   6   71.19    4.60
   1  -6  -6   60.69    9.20
  -1  -6   6   67.69   10.60
   1  -6  -6   55.49   31.70
   1  -6  -6   72.79    6.60
  -1  -6   6   74.79    4.50
   1   6  -6   72.79    7.50
  -1   6   6   73.19    4.50
   1   6  -6   74.79    7.80
   1   6  -6   79.19    4.60
  -1   6   6   70.69    9.10
  -1   6   6   70.79    4.50
   1   6  -6   75.09    4.50
  -1   6   6   64.89    9.50
   0  -6  -6  276.67   21.20
   0  -6  -6  277.37   41.50
   0  -6   6  314.87   27.20
   0  -6   6  313.37   18.70
   0  -6   6  287.97   26.60
   0   6  -6  324.07   22.10
   0   6   6  313.47   25.30
   0   6  -6  336.27   22.50
   0   6   6  317.37   24.40
   0   6   6  339.57   18.60
  -1  -6  -6    5.20   16.00
   1  -6   6   10.20    1.10
  -1  -6  -6    8.00    2.60
  -1  -6  -6   11.20    2.90
   1  -6   6   10.00    1.20
   1   6   6    9.00    3.40
   1   6   6    7.60    0.80
   1   6   6    9.90    3.80
  -2  -6  -6   30.20    5.10
   2  -6   6   44.20   10.20
   2  -6   6   32.60    8.90
  -2  -6  -6   22.00   19.50
  -2  -6  -6   16.60   41.50
   2  -6   6   34.70    2.40
  -2  -6  -6   30.30    4.50
   2   6   6   34.40    2.30
  -2   6  -6   30.90    2.70
   2   6   6   43.00    5.60
   2   6   6   40.30    6.00
   3  -6   6    8.70    5.10
  -3  -6  -6    5.20    2.30
   3  -6   6    6.90    0.90
  -3  -6  -6    8.30    3.70
   3  -6   6    6.00    4.20
   3  -6   6    7.60    0.90
   3   6   6    8.40    0.90
   3   6   6    7.20    2.60
   3   6   6    8.10    2.90
  -3   6  -6    6.70    1.20
  -4  -6  -6  107.49   10.50
  -4  -6  -6  139.79   14.30
   4  -6   6  130.09    8.00
   4   6   6  138.19    7.80
  -4   6  -6  122.89    8.30
  -5  -6  -6    1.00    1.50
   5  -6   6    0.40    0.50
  -5   6  -6    0.30    0.50
   5   6   6    0.70    0.40
   6  -6   6   19.60    1.70
  -6  -6  -6   23.70    3.30
  -6   6  -6   22.80    1.80
   6  -7  -6   29.00    2.10
   6  -7  -6   29.50    2.30
  -6   7   6   37.90    4.30
   6   7  -6   30.30    2.30
   6   7  -6   30.40    2.00
   5  -7  -6   18.10    1.70
  -5  -7   6   24.90   39.40
   5  -7  -6   15.60    1.40
   5   7  -6   15.20    1.60
   5   7  -6   16.40    1.40
   4  -7  -6   25.20    2.00
   4  -7  -6   18.70    6.50
  -4  -7   6   28.40   37.50
   4  -7  -6   16.70    6.20
   4  -7  -6   29.10    2.30
   4   7  -6   27.50    2.30
   4   7  -6   20.70    5.30
   4   7  -6   19.00    5.00
   4   7  -6   27.90    2.00
  -3  -7   6   45.40    2.90
   3  -7  -6   44.70    3.10
   3  -7  -6   36.80    4.60
  -3  -7   6   24.80   34.00
   3  -7  -6   39.00    9.40
   3  -7  -6   42.80    3.20
   3  -7  -6   37.20    9.60
   3   7  -6   48.80    7.10
   3   7  -6   50.19    6.90
  -3   7   6   47.10   10.80
  -3   7   6   58.49   10.90
   3   7  -6   41.60    3.20
   3   7  -6   48.60    3.10
  -2  -7   6   54.99   12.10
   2  -7  -6   44.10    3.20
   2  -7  -6   37.70    9.40
  -2  -7   6   47.90    3.00
   2  -7  -6   41.70    3.10
   2  -7  -6  -20.00   48.20
  -2  -7   6  125.49   47.30
  -2  -7   6   45.40   12.10
   2  -7  -6   46.20   10.50
   2   7  -6   49.50    3.20
  -2   7   6   48.30   10.50
   2   7  -6   44.60    6.50
  -2   7   6   42.80    3.00
  -2   7   6   46.50    9.30
   2   7  -6   45.50    3.00
  -2   7   6   45.90    2.90
   2   7  -6   41.20    6.00
   1  -7  -6   13.70    5.90
   1  -7  -6   15.00    3.30
  -1  -7   6   17.70    1.50
  -1  -7   6   16.20    1.30
   1  -7  -6   18.70    1.50
  -1  -7   6   20.70    7.80
   1  -7  -6   32.30   29.90
  -1  -7   6   55.29   51.59
  -1  -7   6   17.60    7.90
   1  -7  -6   12.90    5.70
  -1   7   6   13.60    5.10
   1   7  -6   20.30    1.40
  -1   7   6   17.90    1.40
  -1   7   6   17.00    1.30
  -1   7   6   12.60    4.50
   1   7  -6   18.60    1.40
   0  -7  -6   97.19   32.00
   0  -7   6   84.89    5.20
   0  -7   6   77.19   12.30
   0  -7  -6   83.59    5.30
   0  -7  -6   72.89    7.70
   0  -7   6   72.69   13.90
   0  -7   6   84.89    5.40
   0   7  -6   81.99    5.30
   0   7   6   93.89   11.40
   0   7   6   93.19   10.60
   0   7   6   84.59    5.20
   0   7  -6   88.39    8.80
   0   7  -6   89.79    9.10
   0   7   6   86.69    5.20
  -1  -7  -6   46.50   24.00
   1  -7   6   51.99   12.10
   1  -7   6   56.39   12.20
   1  -7   6   55.09    3.80
   1  -7   6   61.19    3.70
  -1  -7  -6   51.19    6.50
   1   7   6   55.39    3.60
   1   7   6   63.79    8.70
   1   7   6   56.59    3.70
   1   7   6   65.19    8.20
  -2  -7  -6   35.50    4.80
   2  -7   6   30.10    2.10
   2  -7   6   21.70    7.60
  -2  -7  -6   25.20    5.50
  -2  -7  -6    4.00   18.60
   2  -7   6   25.30    8.10
   2  -7   6   28.40    2.10
   2   7   6   30.30    2.00
   2   7   6   25.20    5.80
   2   7   6   28.20    1.90
   2   7   6   22.20    5.00
  -2   7  -6   25.10    2.40
   3  -7   6  210.98   12.70
  -3  -7  -6  225.38   19.20
   3  -7   6  208.88   12.90
  -3  -7  -6  205.48   15.70
   3   7   6  243.18   17.30
  -3   7  -6  181.68   13.10
   3   7   6  218.88   12.90
   3   7   6  239.28   17.60
   4  -7   6   18.10    8.00
   4  -7   6   31.30    2.30
   4  -7   6   30.00    2.40
   4  -7   6   28.90    9.70
  -4  -7  -6   29.90    7.10
  -4  -7  -6   24.50    5.30
   4   7   6   30.80    2.10
  -4   7  -6   31.50    2.70
  -5  -7  -6   25.30    3.80
   5  -7   6   23.70    1.90
  -5   7  -6   24.40    2.10
   5   7   6   22.30    1.70
   6  -8  -6   32.80    2.50
   6  -8  -6   32.40    2.40
   6   8  -6   35.40    2.30
   6   8  -6   39.30    2.50
  -6   8   6   42.50    3.90
   5  -8  -6    9.50    1.20
   5   8  -6   12.60    1.30
   5   8  -6   13.70    1.10
   4  -8  -6    7.20    1.00
  -4  -8   6    1.80   42.20
   4  -8  -6    4.10    4.60
   4  -8  -6    5.40    0.90
   4  -8  -6    7.10    5.50
   4   8  -6    7.30    0.90
   4   8  -6    6.20    3.40
   4   8  -6    6.10    1.00
   4   8  -6    6.30    3.50
  -3  -8   6   12.70   42.10
   3  -8  -6    4.30    0.90
   3  -8  -6    1.30    3.50
  -3  -8   6    3.50    0.60
   3  -8  -6    1.60    3.50
   3  -8  -6    2.70    0.60
   3   8  -6    4.30    3.00
   3   8  -6    3.00    0.70
   3   8  -6    2.60    2.80
  -3   8   6    5.40    4.60
  -3   8   6    5.00    5.40
   3   8  -6    3.90    0.70
  -3   8   6    3.50    0.50
   2  -8  -6   76.69    5.20
   2  -8  -6   50.29   59.89
  -2  -8   6   89.09   18.60
  -2  -8   6  184.58   58.79
   2  -8  -6   65.99   13.50
  -2  -8   6   92.59   17.90
   2  -8  -6   74.89    5.10
   2  -8  -6   60.19   13.20
  -2   8   6   81.79    5.00
  -2   8   6   92.39   11.80
   2   8  -6   85.79    5.20
  -2   8   6   72.09    5.00
   2   8  -6   85.79    9.90
  -2   8   6  103.59   13.20
   2   8  -6   89.49    9.60
   2   8  -6   85.79    5.10
  -1  -8   6    0.40    0.50
   1  -8  -6    0.20    1.10
  -1  -8   6   -0.60    3.20
  -1  -8   6  -32.60   62.99
  -1  -8   6    2.40    5.10
   1  -8  -6    3.50   32.80
   1  -8  -6    0.80    3.60
   1  -8  -6    0.20    3.70
  -1  -8   6    0.60    0.40
   1  -8  -6    0.50    0.50
   1   8  -6    0.90    2.00
   1   8  -6    1.50    2.20
  -1   8   6    1.70    2.90
  -1   8   6    0.60    0.30
  -1   8   6    0.60    0.40
   1   8  -6    0.90    0.50
   1   8  -6    0.40    0.40
  -1   8   6    0.60    2.30
   0  -8  -6   12.10    3.20
   0  -8  -6   20.80   26.50
   0  -8  -6   19.10    1.50
   0  -8   6   16.10    1.60
   0  -8   6   18.30    1.40
   0   8  -6   18.90    1.40
   0   8   6   18.30    5.40
   0   8  -6   18.00    4.90
   0   8   6   19.30    1.40
   0   8  -6   21.20    5.10
   0   8   6   16.70    5.70
   0   8   6   18.50    1.40
   1  -8   6   18.30    1.60
   1  -8   6   18.30    7.80
  -1  -8  -6    8.80   22.40
  -1  -8  -6   15.00    4.10
   1  -8   6   15.20    7.30
   1  -8   6   16.10    1.40
   1   8   6   17.60    1.40
   1   8   6   29.60    7.40
   1   8   6   17.00    1.30
   1   8   6   24.60    6.20
  -2  -8  -6  119.29   12.40
   2  -8   6  124.19    7.70
  -2  -8  -6   94.29   30.10
   2   8   6  142.39   14.00
   2   8   6  126.59    8.00
   2   8   6  132.79    7.60
  -2   8  -6  116.49    8.10
   2   8   6  150.38   15.20
   3  -8   6   86.29    5.50
  -3  -8  -6   84.99   10.50
   3  -8   6   60.99   13.40
   3  -8   6   79.89    5.30
   3   8   6   80.59    5.10
  -3   8  -6   82.49    5.70
   3   8   6   93.39    9.70
   3   8   6   84.59    5.30
   3   8   6   94.79    9.30
   4  -8   6   23.10    2.40
  -4  -8  -6   26.80    4.00
   4  -8   6   20.60    1.70
  -4   8  -6   20.30    2.00
   4   8   6   20.30    1.60
  -5  -8  -6   26.10    3.50
   5  -8   6   20.80    1.80
   5   8   6   20.50    1.60
  -5   8  -6   24.00    1.90
   5  -9  -6   10.70    1.20
   5  -9  -6    9.80    1.00
   5   9  -6   12.60    1.00
   5   9  -6   11.60    1.10
  -4  -9   6   26.00   67.79
   4  -9  -6    4.90    0.70
   4   9  -6    7.40    0.80
   4   9  -6    7.20    0.90
   3  -9  -6   33.80    9.90
   3  -9  -6   54.39    3.70
  -3  -9   6   51.39    3.50
   3  -9  -6   59.09    3.80
  -3  -9   6   54.39   55.09
   3  -9  -6   32.00    9.90
   3   9  -6   55.79    8.10
  -3   9   6   56.89    3.50
  -3   9   6   56.99   10.90
   3   9  -6   55.59    8.40
  -3   9   6   47.50   11.60
   3   9  -6   56.79    3.70
   2  -9  -6   13.50    7.00
   2  -9  -6   10.60    6.10
   2  -9  -6  -65.09   70.49
  -2  -9   6  -12.60   57.69
  -2   9   6   32.30    8.60
  -2   9   6   26.10    7.40
  -1  -9   6  113.79   20.80
  -1  -9   6  117.99    7.20
  -1  -9   6  101.49   97.39
  -1  -9   6  109.59   22.00
  -1  -9   6  111.79    7.30
   1  -9  -6  111.59    7.20
  -1   9   6  116.69    7.10
  -1   9   6  107.49    7.10
   1   9  -6  119.89   12.70
   1   9  -6  130.89    7.10
   1   9  -6  117.39   12.30
  -1   9   6  130.89   14.20
   0  -9   6   92.79    6.50
   0  -9   6  109.69   16.30
   0  -9   6   81.69   18.20
   0  -9   6  105.29    6.40
   0   9  -6  107.39   11.50
   0   9   6   97.39    6.30
   0   9   6  121.89   13.10
   0   9  -6  110.59    6.30
   0   9  -6  105.29   11.70
   0   9   6  127.19   14.40
   0   9   6   97.79    6.40
   1  -9   6   16.00    1.50
   1  -9   6   14.40    1.30
   1  -9   6   15.30    8.20
  -1  -9  -6   13.70    4.40
   1  -9   6   18.30    8.30
  -1  -9  -6    5.70   29.20
   1   9   6   14.10    1.20
   1   9   6   22.50    5.90
   1   9   6   19.80    6.10
   1   9   6   15.70    1.30
  -2  -9  -6   -7.60   31.20
   2  -9   6   15.10    7.20
  -2  -9  -6   27.80    6.40
   2  -9   6   27.80    2.10
   2  -9   6   15.90    7.40
   2  -9   6   24.40    1.90
   2   9   6   25.40    1.80
   2   9   6   26.10    6.20
   2   9   6   26.00    6.00
   2   9   6   22.00    1.70
  -2   9  -6   23.20    2.20
   3  -9   6    6.00    6.10
   3  -9   6   12.80    1.40
   3  -9   6   19.80    9.40
   3  -9   6   12.00    1.20
  -3   9  -6   14.10    1.60
   3   9   6   12.60    1.10
   3   9   6   13.80    1.20
   4  -9   6   11.00    1.20
   4  -9   6   11.30    1.10
  -4   9  -6   12.50    1.30
   4   9   6   11.10    1.00
  -5  -9  -6    6.70    1.80
   5  -9   6    3.40    0.60
   5   9   6    3.50    0.50
  -5   9  -6    3.70    0.70
   5 -10  -6   20.10    1.50
   5  10  -6   21.70    1.50
   5  10  -6   20.00    1.40
   4 -10  -6    6.60    0.90
   4  10  -6    9.40    0.90
   4  10  -6    8.40    0.90
   3 -10  -6   48.60    3.60
   3  10  -6   56.49    3.50
   3  10  -6   54.89    3.50
   2 -10  -6   72.09   16.40
  -2 -10   6   96.99    6.20
   2 -10  -6   90.99    6.20
  -2 -10   6   85.29   20.90
  -2 -10   6  -27.70   73.89
  -2 -10   6   75.19   17.60
   2 -10  -6   77.39   17.00
   2  10  -6  104.59   12.00
   2  10  -6  108.69   11.90
   2  10  -6  112.79    6.20
  -2  10   6   96.49    6.10
  -2  10   6  114.49   13.70
  -2  10   6  134.89   15.90
   1 -10  -6    4.00   72.99
  -1 -10   6   97.69    6.60
   1 -10  -6  101.69    6.60
  -1 -10   6   66.79   17.30
  -1  10   6  133.89   15.30
   1  10  -6  116.19    6.50
  -1  10   6  123.99   14.00
   1  10  -6  121.69   13.30
   1  10  -6  118.99   12.60
  -1  10   6  103.69    6.50
   0 -10   6   88.29    6.10
   0 -10  -6   15.10   44.70
   0 -10   6   93.39    5.90
   0 -10   6   57.29   15.80
   0 -10   6   69.79   15.70
   0  10  -6  103.99    5.80
   0  10   6   91.99    5.90
   0  10   6  111.49   13.60
   0  10   6  111.69   12.60
   1 -10   6   31.60    2.30
   1 -10   6   29.20    2.50
  -1 -10  -6   50.39   40.00
   1  10   6   35.20    7.60
   1  10   6   34.00    2.30
   1  10   6   31.00    2.20
   1  10   6   33.10    7.70
   2 -10   6   36.80    2.80
   2 -10   6   36.50    2.60
  -2 -10  -6   12.70   31.30
   2  10   6   33.00    6.90
   2  10   6   36.70    2.40
   2  10   6   38.90    2.60
   2  10   6   31.00    7.00
   3 -10   6   23.90    1.80
   3 -10   6   23.60    2.00
   3  10   6   20.70    1.70
  -3  10  -6   23.50    2.30
   3  10   6   23.20    1.60
   4 -10   6    6.70    0.90
   4 -10   6    8.00    0.80
  -4  10  -6    8.40    1.20
   4  10   6    7.40    0.80
   4 -11  -6   11.60    1.00
   4  11  -6    9.10    1.00
   4  11  -6   10.80    0.90
   3 -11  -6    0.80    0.40
   3  11  -6    0.80    0.30
   3  11  -6   -0.20    0.50
  -2 -11   6   64.69    4.20
   2 -11  -6   64.39    4.30
  -2  11   6   63.29    4.10
   2  11  -6   71.29    4.10
   1 -11  -6    7.70    0.90
  -1 -11   6    6.80    0.80
   1 -11  -6   37.50   75.49
  -1  11   6    8.50    0.80
   1  11  -6    9.80    0.90
  -1  11   6    7.00    4.90
  -1  11   6    7.00    6.90
   0 -11   6    8.80    7.40
   0 -11   6   16.50    1.40
   0 -11  -6    2.60   50.79
   0 -11   6    3.70    7.70
   0  11   6   15.40    6.10
   0  11   6   13.80    1.30
   0  11   6   18.10    5.80
   0  11   6   16.00    1.30
   0  11  -6   17.70    1.20
  -1 -11  -6  -26.70   91.39
   2 -11   6    5.90    0.80
   2 -11   6    4.90    0.90
   2  11   6    6.40    0.80
   2  11   6    6.60    0.70
   3 -11   6   39.50    2.80
   3 -11   6   40.70    2.70
   3  11   6   42.10    2.60
   3  11   6   36.10    2.50
   4 -11   6   10.70    0.90
   4 -11   6   10.70    1.00
   4  11   6   10.70    0.90
   4 -12  -6   17.10    1.30
   4  12  -6   19.30    1.20
   3 -12  -6   11.00    1.00
   3  12  -6   12.90    1.00
  -2 -12   6   -0.10    0.40
   2 -12  -6   -0.30    0.40
  -2  12   6   -0.20    0.30
   2  12  -6    0.50    0.30
  -1 -12   6   10.20    1.00
  -1  12   6    9.00    0.90
   1  12  -6   10.30    0.90
   0 -12   6   21.70    1.60
   0  12   6   21.20    1.50
   1 -12   6    2.20    0.50
   1 -12   6    1.60    0.70
   1  12   6    2.60    0.40
   1  12   6    2.50    0.50
   2  12   6   15.50    1.20
   2  12   6   15.70    1.10
   3 -12   6    5.20    0.70
   3 -12   6    6.70    0.70
   3  12   6    6.70    0.60
   3  12   6    7.30    0.70
   2 -13  -6    6.50    0.70
   2  13  -6    6.50    0.60
  -1 -13   6   17.90    1.40
  -1  13   6   18.50    1.30
   1  13  -6   20.90    1.30
   0 -13   6   25.60    1.90
   0  13   6   30.40    1.90
   1 -13   6   18.90    1.40
   1  13   6   19.00    1.30
   1  13   6   17.40    1.50
   2 -13   6    0.60    0.30
   2  13   6    0.60    0.20
   7   0  -7    9.20    1.10
  -7   0   7   13.40    3.50
   7   0  -7    8.70    0.90
   6   0  -7    1.20    3.40
   6   0  -7   -0.20    0.40
  -6   0   7    0.00    1.60
   6   0  -7    0.20    3.00
   6   0  -7   -0.90    0.40
   5   0  -7   34.80    7.70
   5   0  -7   23.40    2.00
   5   0  -7   24.80    6.50
   5   0  -7   26.00    2.50
  -4   0   7    0.90    3.10
   4   0  -7   -0.30    0.50
   4   0  -7    0.80    1.60
  -4   0   7    0.00    3.30
   4   0  -7    0.30    0.40
   4   0  -7   -0.40    1.30
  -4   0   7    0.10    0.40
   3   0  -7    2.40   49.40
  -3   0   7   74.29   10.30
   3   0  -7   84.69    8.50
   3   0  -7   92.89    8.70
  -3   0   7   71.29   11.00
   3   0  -7   82.99    5.40
   2   0  -7    0.10    1.20
  -2   0   7    0.30    1.80
   2   0  -7    0.60   24.00
   2   0  -7    0.20    1.20
  -2   0   7    0.10    0.20
   2   0  -7    0.50    0.50
  -2   0   7    1.40    2.40
   1   0  -7   13.10   18.10
  -1   0   7   13.30    4.80
   1   0  -7   13.40    3.00
   1   0  -7   14.20    3.10
  -1   0   7   11.50    4.00
   0   0  -7    0.20    0.90
   0   0   7   -0.10    1.60
   0   0  -7    0.50    1.00
   0   0   7    0.10    1.30
   0   0  -7  -11.70   12.30
  -1   0  -7  202.68   13.80
   1   0   7  191.48   15.10
  -1   0  -7  195.28   26.80
   1   0   7  187.28   15.70
   2   0   7   -0.40    1.20
   2   0   7   -0.40    1.00
  -2   0  -7    0.20    0.90
  -3   0  -7    9.20    1.50
  -3   0  -7   12.00    3.60
  -4   0  -7   -0.40    0.60
  -4   0  -7    0.80    2.10
  -5   0  -7   12.20    2.10
  -5   0  -7    8.10    4.40
  -6   0  -7    0.10    0.40
  -6   0  -7    0.80    1.60
  -7  -1   7    2.20    1.70
   7  -1  -7    1.80    0.60
   7  -1  -7    0.90    0.40
  -7   1   7    1.20    1.50
   7   1  -7    0.70    0.40
   7   1  -7    0.90    0.50
   6  -1  -7   20.40    6.60
   6  -1  -7   18.30    1.70
  -6  -1   7   22.20    4.20
   6  -1  -7   16.20    5.90
   6  -1  -7   15.50    1.50
   6   1  -7   14.40    1.50
   6   1  -7   14.30    5.00
   6   1  -7   15.70    1.70
   6   1  -7   13.80    5.00
   5  -1  -7   10.60    1.20
   5   1  -7   11.30    1.30
   4  -1  -7  122.19   11.80
  -4  -1   7  109.29    7.00
   4  -1  -7  134.59   12.20
   4  -1  -7  116.09    7.40
   4  -1  -7  119.69    7.30
   4   1  -7  128.49   11.90
   4   1  -7  117.79    7.40
   4   1  -7  128.09   11.80
  -4   1   7  106.79    7.00
   4   1  -7  115.39    7.30
   3  -1  -7   34.30    5.20
   3  -1  -7   27.40   50.29
  -3  -1   7   32.40    8.90
   3  -1  -7   39.60    5.50
   3  -1  -7   36.60    2.70
  -3  -1   7   36.20    8.40
   3   1  -7   36.30    2.70
   3   1  -7   36.10    5.20
  -3   1   7   36.00    8.90
   3   1  -7   35.40    5.20
  -3   1   7   33.10    7.80
   2  -1  -7   75.19    7.10
   2  -1  -7   29.50   28.60
   2  -1  -7   69.79    4.30
   2  -1  -7   78.09    7.20
  -2  -1   7   59.99    8.50
  -2  -1   7   59.19    4.00
  -2  -1   7   54.89    9.10
  -2   1   7   63.59    8.60
   2   1  -7   67.59    6.80
  -2   1   7   60.49    4.00
   2   1  -7   48.00   30.70
   2   1  -7   65.19    4.20
   2   1  -7   71.29    6.80
  -2   1   7   57.79    9.20
   1  -1  -7  379.56   23.00
  -1  -1   7  307.17   24.80
   1  -1  -7  290.77   40.60
  -1  -1   7  306.07   25.80
   1  -1  -7  375.76   22.90
   1   1  -7  359.16   22.50
   1   1  -7  343.87   22.50
  -1   1   7  294.67   25.40
  -1   1   7  307.77   24.60
   1   1  -7  314.97   44.60
   0  -1  -7   45.60    4.70
   0  -1  -7   47.60    4.70
   0  -1   7   35.20    6.50
   0  -1  -7   38.40    4.00
   0  -1   7   32.20    6.70
   0  -1  -7   33.20   16.30
   0   1  -7   39.70    4.20
   0   1  -7   42.80    4.30
   0   1   7   30.70    6.50
   0   1   7   29.30    5.90
   0   1  -7   34.80   16.50
   1  -1   7   60.39    7.50
  -1  -1  -7   62.09    5.80
  -1  -1  -7   53.29   18.60
   1  -1   7   55.29    6.70
   1   1   7   57.99    6.50
   1   1   7   56.49    7.00
  -1   1  -7   62.89   14.80
  -1   1  -7   57.99    6.60
   2  -1   7  362.26   24.70
  -2  -1  -7  385.86   24.90
   2  -1   7  351.66   25.30
   2   1   7  344.87   24.30
  -2   1  -7  367.46   24.20
   2   1   7  364.66   23.90
  -3  -1  -7   32.90    5.00
  -3  -1  -7   22.40    4.80
  -3   1  -7   23.80    2.30
  -4  -1  -7   24.40    2.30
  -4  -1  -7   27.60    6.00
  -4  -1  -7   17.70    3.70
  -4   1  -7   15.10    4.00
  -4   1  -7   35.00    6.80
  -4   1  -7   23.90    2.30
  -5  -1  -7   37.60    3.00
  -5   1  -7   32.30    3.40
  -6  -1  -7    8.90    2.50
   7  -2  -7    2.90    0.50
  -7  -2   7    1.50    1.50
   7  -2  -7    1.90    0.60
  -7   2   7    1.50    1.50
   7   2  -7    1.70    0.40
   7   2  -7    0.90    0.50
  -6  -2   7   22.60    3.80
   6  -2  -7   19.50    1.70
   6  -2  -7   23.10    2.00
   6   2  -7   19.10    1.70
   6   2  -7   20.50    2.00
   5  -2  -7   78.99   10.20
  -5  -2   7   84.69    7.30
   5  -2  -7   69.59    5.00
   5  -2  -7   77.89   10.00
   5  -2  -7   62.49    4.70
   5   2  -7   76.69    5.10
   5   2  -7   68.99    4.80
   5   2  -7   80.39    9.70
   5   2  -7   80.49    9.70
  -4  -2   7   53.59    3.60
   4  -2  -7   61.69    7.90
   4  -2  -7   55.69    3.80
   4  -2  -7   64.29    8.10
   4  -2  -7   56.39    4.00
  -4   2   7   56.49    3.70
  -4   2   7   57.29    4.00
   4   2  -7   65.29    7.90
   4   2  -7   60.29    7.60
   4   2  -7   59.69    3.90
   4   2  -7   60.89    4.10
  -3  -2   7   43.30   10.50
   3  -2  -7   47.90    6.30
   3  -2  -7   41.30    3.20
   3  -2  -7   83.89   57.39
  -3  -2   7   53.19   10.70
   3  -2  -7   50.19    6.40
   3   2  -7   47.90    6.00
   3   2  -7   46.10    3.20
   3   2  -7   48.00    6.10
  -3   2   7   36.90    9.00
  -3   2   7   39.20    8.40
   3   2  -7  -11.20   58.29
  -2  -2   7  590.14   34.60
  -2  -2   7  552.24   42.60
   2  -2  -7  651.23   34.80
   2  -2  -7  478.95   64.19
  -2  -2   7  562.34   41.40
   2   2  -7  652.53   38.30
  -2   2   7  570.04   34.60
   2   2  -7  513.85   66.49
   2   2  -7  646.74   38.40
  -2   2   7  542.75   42.00
  -2   2   7  558.64   40.90
   1  -2  -7  189.38   36.60
  -1  -2   7  169.08   10.70
  -1  -2   7  177.98   17.00
  -1  -2   7  173.18   15.90
   1   2  -7  120.49   31.00
  -1   2   7  184.88   15.80
   1   2  -7  203.78   13.70
  -1   2   7  173.08   16.50
   1   2  -7  210.88   13.70
  -1   2   7  172.58   10.70
   0  -2   7  176.88   17.10
   0  -2  -7  213.38   14.20
   0  -2   7  175.78   16.30
   0  -2  -7  230.68   15.40
   0  -2  -7  202.98   30.40
   0   2  -7  231.18   14.40
   0   2  -7  218.28   14.40
   0   2   7  175.38   16.60
   0   2  -7  178.48   28.20
   0   2   7  180.88   15.90
   1  -2   7  153.18   13.80
  -1  -2  -7  179.38   12.60
   1  -2   7  139.59   14.20
  -1  -2  -7  189.28   26.40
  -1   2  -7  169.78   11.60
   1   2   7  162.88   13.40
   1   2   7  170.18   14.30
   2  -2   7  126.99   11.30
  -2  -2  -7  133.89   11.00
   2  -2   7  126.09   12.00
  -2   2  -7  137.89   10.10
   2   2   7  116.59    9.80
   2   2   7  119.29   10.30
  -3  -2  -7   30.30    5.00
   3  -2   7   28.60    4.30
   3  -2   7   33.80    5.70
  -3  -2  -7   21.90    4.10
  -3  -2  -7   23.50    2.60
  -3   2  -7   22.90    2.30
  -3   2  -7   31.80    4.50
  -4  -2  -7    9.30    2.80
  -4  -2  -7   16.40    4.80
  -5  -2  -7    3.10    3.50
  -5  -2  -7    3.20    2.10
  -5   2  -7    4.70    1.00
  -5   2  -7    0.80    2.30
  -6  -2  -7    3.00    1.90
  -6   2  -7    5.00    1.30
   7  -3  -7    3.00    0.50
   7  -3  -7    3.30    0.60
  -7  -3   7    3.30    1.70
  -7   3   7    2.30    1.60
   7   3  -7    4.40    0.70
   6  -3  -7   29.50    2.20
   6  -3  -7   31.70    2.50
  -6  -3   7   28.10    4.40
  -6  -3   7   49.40   46.10
   6   3  -7   28.70    2.20
   6   3  -7   30.10    2.50
   5  -3  -7   45.20    8.90
   5  -3  -7   50.19    3.60
   5  -3  -7   59.19    8.70
   5  -3  -7   41.60    3.30
  -5  -3   7   51.59    5.60
   5   3  -7   56.69    8.00
   5   3  -7   47.70    3.40
   5   3  -7   49.10    3.60
   5   3  -7   59.19    8.10
  -4  -3   7   36.70    2.50
   4  -3  -7   47.50    7.00
   4  -3  -7   43.00    8.10
   4  -3  -7   34.60    2.70
   4  -3  -7   37.40    2.90
   4   3  -7   44.00    6.40
  -4   3   7   36.50    2.50
   4   3  -7   40.70    2.80
   4   3  -7   35.20    2.90
  -4   3   7   40.70    2.90
   4   3  -7   41.20    6.30
   3  -3  -7   28.80    2.20
  -3  -3   7   29.20    8.70
   3  -3  -7   30.70    2.30
   3  -3  -7   39.60    5.90
  -3  -3   7   31.50    8.10
   3  -3  -7   35.50    5.60
   3  -3  -7   12.80   55.49
  -3   3   7   23.90    6.80
   3   3  -7   29.90    2.40
   3   3  -7   33.90    5.00
   3   3  -7   29.80    2.20
   3   3  -7   34.00    5.10
  -3   3   7   26.00    7.70
   3   3  -7   49.20   64.69
  -3   3   7   29.00    2.00
  -2  -3   7  124.69   15.10
   2  -3  -7  144.99    8.40
  -2  -3   7  127.59   14.10
   2  -3  -7  145.39   37.60
   2   3  -7  135.89   11.30
   2   3  -7  147.19   11.70
  -2   3   7  124.09   13.40
   2   3  -7  141.69    8.40
  -2   3   7  120.79   14.20
   2   3  -7  129.29   38.40
  -2   3   7  131.99    8.20
   1  -3  -7  949.40   79.09
  -1  -3   7  786.62   58.69
  -1  -3   7  790.62   57.39
  -1   3   7  850.81   57.09
  -1   3   7  811.32   57.99
   1   3  -7  941.11   54.69
   1   3  -7  948.21   82.29
   1   3  -7  967.20   54.49
   0  -3  -7  520.65   31.90
   0  -3  -7  477.75   31.70
   0  -3   7  404.76   32.80
   0  -3  -7  486.55   30.10
   0  -3  -7  541.05   65.19
   0   3  -7  513.15   30.50
   0   3   7  435.16   32.40
   0   3  -7  524.55   30.40
   0   3   7  427.96   27.70
   0   3   7  425.46   33.20
  -1  -3  -7  433.46   25.90
   1  -3   7  352.36   28.40
   1  -3   7  355.56   27.50
   1   3   7  367.96   27.40
   1   3   7  373.36   26.60
  -1   3  -7  387.06   23.90
   2  -3   7    8.80    0.80
  -2  -3  -7   12.90    3.40
  -2  -3  -7    8.20    2.60
   2   3   7   10.30    3.00
  -2   3  -7   15.10    2.80
  -2   3  -7    9.50    1.40
   2   3   7   11.90    2.90
   3  -3   7   67.59    7.80
  -3  -3  -7   52.69    4.30
   3  -3   7   57.79    8.00
  -3  -3  -7   66.59    8.10
  -3   3  -7   55.69    4.40
   3   3   7   64.59    4.70
   3   3   7   68.39    5.00
  -4  -3  -7    2.40    2.00
  -4  -3  -7    7.90    3.80
  -5  -3  -7   67.19    9.90
  -5   3  -7   64.99    4.70
  -6  -3  -7   10.60    2.50
  -6   3  -7   14.90    1.50
   7  -4  -7    3.70    0.50
  -7  -4   7    2.50    1.50
   7  -4  -7    2.60    0.60
   7   4  -7    4.20    0.70
   7   4  -7    1.90    0.60
  -7   4   7    4.80    1.80
  -6  -4   7  -24.60   63.39
  -5  -4   7   26.50    4.30
   5  -4  -7   31.80    7.70
   5  -4  -7   29.30    2.40
   5  -4  -7   28.20    7.30
   5  -4  -7   26.20    2.20
   5   4  -7   27.50    2.40
   5   4  -7   23.90    5.90
   5   4  -7   30.20    6.70
   5   4  -7   30.60    2.20
   4  -4  -7   43.10    8.70
   4  -4  -7   35.30    2.90
  -4  -4   7   33.70    4.70
   4  -4  -7   39.20    2.80
   4  -4  -7   36.00    7.70
  -4  -4   7   39.80    2.60
   4   4  -7   41.20    3.00
   4   4  -7   32.20    6.70
  -4   4   7   44.90    3.00
   4   4  -7   38.80    2.80
  -4   4   7   38.50    2.50
   4   4  -7   39.50    6.30
  -3  -4   7   29.80    2.10
   3  -4  -7   29.90    2.20
   3  -4  -7   38.90    7.50
   3  -4  -7   29.30    2.30
  -3  -4   7   32.40    8.50
   3  -4  -7   35.90    7.10
  -3  -4   7   25.20    8.50
   3  -4  -7   20.90   56.69
   3   4  -7   34.90    5.20
  -3   4   7   34.20    8.60
   3   4  -7   31.10    2.30
   3   4  -7   30.60    5.90
   3   4  -7   28.80    2.40
  -3   4   7   29.80    7.40
  -2  -4   7  213.38   22.20
  -2  -4   7  239.28   14.10
  -2  -4   7  214.98   21.00
   2  -4  -7  249.08   14.30
   2  -4  -7  212.38   47.00
   2   4  -7  252.37   17.80
   2   4  -7  233.68   14.30
  -2   4   7  232.28   14.10
  -2   4   7  226.68   20.30
   2   4  -7  257.17   18.10
  -2   4   7  207.18   20.90
   2   4  -7  338.97   59.39
   1  -4  -7  168.38   13.50
  -1  -4   7  117.49   14.70
  -1  -4   7  128.49   14.10
   1  -4  -7  158.38   13.40
  -1  -4   7  137.89    8.40
   1  -4  -7  184.88   56.29
  -1   4   7  133.39   13.50
  -1   4   7  141.79   14.60
   1   4  -7  134.59   11.30
   1   4  -7  163.98   34.90
  -1   4   7  131.69    8.30
   1   4  -7  143.99   11.30
   0  -4  -7   16.70    4.40
   0  -4   7   13.50    4.80
   0  -4   7   16.10    5.70
   0  -4  -7   17.90    2.90
   0  -4  -7   14.30    4.40
   0  -4  -7    6.70   14.70
   0  -4   7   14.70    1.20
   0   4  -7   18.10    3.70
   0   4   7   14.00    4.20
   0   4   7   13.20    4.60
   0   4  -7   35.80   19.50
   0   4  -7   18.50    1.90
   0   4  -7   17.60    3.50
   0   4   7   15.90    1.20
   1  -4   7    5.10    0.60
  -1  -4  -7    5.90    2.20
  -1  -4  -7   -2.30   12.50
   1   4   7    6.20    2.90
   1   4   7    4.40    2.30
   2  -4   7   22.10    5.90
   2  -4   7   28.80    1.90
  -2  -4  -7   19.30    5.10
  -2  -4  -7   29.90   10.90
  -2  -4  -7   32.10    4.70
   2  -4   7   22.90    5.80
  -2  -4  -7   37.80   13.00
   2   4   7   29.20    4.20
   2   4   7   27.40    5.20
   3  -4   7   22.20    1.70
  -3  -4  -7   26.80    6.00
  -3   4  -7   20.20    2.20
   3   4   7   24.70    3.80
   3   4   7   24.20    3.40
  -4  -4  -7   16.50    5.20
  -4   4  -7   19.40    2.10
   5  -4   7   29.40    2.40
  -5   4  -7   31.40    2.70
  -6  -4  -7    3.10    1.60
  -6   4  -7    4.40    0.80
   7  -5  -7   11.00    1.10
   7  -5  -7   10.40    1.00
  -7   5   7   13.70    2.60
   7   5  -7   12.40    0.90
   7   5  -7   11.80    1.10
  -6  -5   7    1.70    1.70
   6  -5  -7    2.30    0.60
   6  -5  -7    2.90    0.60
   6   5  -7    3.50    0.60
   6   5  -7    3.20    0.80
   5  -5  -7    9.90    5.20
   5  -5  -7    9.90    5.10
  -5  -5   7    8.80    2.50
  -5  -5   7   34.90   35.60
   5  -5  -7   11.80    1.20
   5  -5  -7   11.40    1.50
   5   5  -7   15.20    1.60
   5   5  -7   11.70    1.20
   5   5  -7    9.10    4.00
   5   5  -7    9.30    4.00
   4  -5  -7    0.30    2.10
   4  -5  -7    0.10    0.50
   4  -5  -7    0.60    0.50
  -4  -5   7    0.00    1.80
   4  -5  -7    0.70    2.60
   4   5  -7    0.50    1.80
  -4   5   7    1.00    7.40
   4   5  -7    0.10    1.70
  -4   5   7    0.90    0.70
  -4   5   7    1.50    5.90
   4   5  -7    0.40    0.50
   4   5  -7    0.60    0.60
  -3  -5   7  233.48   22.90
  -3  -5   7  234.68   24.70
   3  -5  -7  213.88   19.80
  -3  -5   7  247.48   13.70
   3  -5  -7  222.08   13.80
   3  -5  -7  228.18   14.00
   3  -5  -7  230.68   19.90
   3   5  -7  219.28   14.00
   3   5  -7  241.68   18.80
   3   5  -7  230.68   13.80
   3   5  -7  221.28   18.80
   3   5  -7  233.68   18.30
   2  -5  -7   51.19    3.50
   2  -5  -7   43.00   36.70
  -2  -5   7   55.69   11.40
   2  -5  -7   58.19    8.20
   2  -5  -7   67.49    8.50
  -2  -5   7   53.89    3.50
  -2  -5   7   55.29   12.40
   2  -5  -7   53.89    3.60
  -2  -5   7   54.69    3.40
   2   5  -7   53.79    3.50
   2   5  -7   -7.30   38.60
  -2   5   7   44.00    9.00
  -2   5   7   45.60    9.90
  -2   5   7   53.59    3.40
   2   5  -7   52.59    3.60
   2   5  -7   59.89    6.70
  -2   5   7   54.79    3.50
   2   5  -7   57.89    6.90
  -1  -5   7   36.40    9.60
   1  -5  -7   46.30    7.10
   1  -5  -7   37.60    7.60
   1  -5  -7   35.70   23.10
   1  -5  -7   40.80    4.50
  -1  -5   7   40.70    2.60
  -1  -5   7   42.40    9.40
   1   5  -7   38.50    5.20
  -1   5   7   37.10    8.20
   1   5  -7   55.89   31.10
  -1   5   7   37.80    2.60
  -1   5   7   44.60    8.40
   1   5  -7   40.80    5.20
   1   5  -7   37.70    2.60
   0  -5  -7   56.69    8.60
   0  -5  -7   71.39    6.90
   0  -5  -7   81.99   26.70
   0  -5   7   68.19   11.00
   0  -5   7   74.09    4.60
   0  -5   7   72.79   10.30
   0   5   7   70.39    4.50
   0   5  -7   77.79    7.30
   0   5   7   75.39    9.00
   0   5  -7   79.89    7.50
   0   5   7   76.89    9.90
  -1  -5  -7    5.80   14.30
   1  -5   7    2.10    2.50
   1  -5   7    1.10    0.30
   1  -5   7    0.60    2.20
  -1  -5  -7    1.30    1.60
  -1  -5  -7    1.00    1.20
   1   5   7    1.30    2.00
   1   5   7    1.80    0.40
   1   5   7    0.90    1.50
  -2  -5  -7  130.29   11.40
  -2  -5  -7  102.29   29.90
   2  -5   7  115.69   13.40
  -2  -5  -7  131.19   23.70
   2  -5   7  121.09    7.10
   2  -5   7  100.09   12.60
  -2  -5  -7  103.89    9.40
   2   5   7  134.39   11.90
  -2   5  -7  103.89    7.50
   2   5   7  125.69   11.30
   3  -5   7   24.80    6.70
   3  -5   7   29.30    2.20
   3  -5   7   32.00    7.90
  -3  -5  -7   30.00    6.40
   3   5   7   32.10    2.20
  -3   5  -7   30.70    2.90
   3   5   7   38.00    4.50
   3   5   7   38.80    4.80
   4  -5   7   51.49    3.40
  -4  -5  -7   51.39    8.20
  -4   5  -7   48.70    3.80
   4   5   7   46.40    3.20
   5  -5   7   17.00    1.70
  -5   5  -7   17.80    1.90
  -6  -5  -7    2.80    1.50
  -6   5  -7    2.30    0.60
   6  -6  -7   20.00    1.50
   6  -6  -7   17.10    1.60
   6   6  -7   18.70    1.70
   6   6  -7   18.70    1.70
  -5  -6   7   -9.20   34.40
   5  -6  -7    5.30    4.70
   5  -6  -7    4.70    4.70
   5  -6  -7   10.50    1.30
  -5  -6   7    8.20    2.70
   5  -6  -7   11.60    1.20
   5   6  -7   10.60    3.90
   5   6  -7   10.90    4.30
   5   6  -7   11.10    1.40
   5   6  -7   12.30    1.20
   4  -6  -7   42.10    3.10
  -4  -6   7   74.79   46.90
   4  -6  -7   44.20    3.30
   4  -6  -7   35.90    8.80
   4  -6  -7   37.80    9.00
   4   6  -7   36.60    7.50
   4   6  -7   44.10    3.30
  -4   6   7   48.20    2.90
   4   6  -7   39.90    7.60
   4   6  -7   46.10    3.10
   3  -6  -7   71.29   10.20
   3  -6  -7   74.19    4.80
  -3  -6   7   68.69   14.60
   3  -6  -7   72.59    4.90
  -3  -6   7   71.79   16.10
   3  -6  -7   66.09   10.10
  -3  -6   7   74.69    4.60
  -3   6   7   78.09   12.00
  -3   6   7   77.79   11.10
   3   6  -7   76.89    4.70
   3   6  -7   67.89    4.90
   3   6  -7   70.39    8.80
  -3   6   7   73.39    4.60
   3   6  -7   82.39   10.90
   3   6  -7   78.49    8.90
  -2  -6   7    7.10    0.70
   2  -6  -7   10.10    4.60
  -2  -6   7    4.80    4.40
   2  -6  -7  -15.70   39.30
  -2  -6   7   10.80    6.20
   2  -6  -7    6.30    3.90
   2  -6  -7    6.60    0.90
  -2  -6   7    7.20    0.90
   2  -6  -7    6.00    0.90
   2   6  -7    7.10    3.00
   2   6  -7   12.50    4.40
   2   6  -7    8.70    3.30
  -2   6   7    5.00    3.60
  -2   6   7    6.30    0.80
   2   6  -7    6.40    0.90
   2   6  -7    7.00    0.80
  -2   6   7    7.10    0.80
  -2   6   7    5.80    3.50
  -1  -6   7   38.40    3.10
  -1  -6   7   48.10   18.40
  -1  -6   7  120.49   50.09
   1  -6  -7   42.10    9.10
   1  -6  -7   34.70    2.60
   1  -6  -7   22.20   24.50
  -1  -6   7   40.60   15.50
   1  -6  -7   36.50    8.90
   1  -6  -7   32.80    4.30
  -1  -6   7   35.50    2.60
  -1   6   7   41.80    9.20
  -1   6   7   37.60    2.50
   1   6  -7   40.10    2.60
   1   6  -7   47.20    7.00
   1   6  -7   43.00    5.60
   1   6  -7   40.00    5.60
  -1   6   7   43.40   11.80
   0  -6   7    9.60    5.90
   0  -6  -7   11.00    3.00
   0  -6   7   10.70    1.00
   0  -6  -7    7.50   20.60
   0  -6   7   12.40    1.00
   0  -6   7   12.50    5.90
   0   6  -7   13.10    3.50
   0   6   7    8.00    3.90
   0   6   7   11.40    5.00
   0   6  -7   13.00    3.40
   0   6   7   10.60    1.00
   1  -6   7  223.48   13.80
  -1  -6  -7  172.78   35.10
  -1  -6  -7  229.28   17.60
   1  -6   7  230.58   22.20
   1  -6   7  243.38   22.70
   1   6   7  245.88   20.40
   1   6   7  246.88   19.40
   1   6   7  223.78   13.60
   1   6   7  233.88   13.70
   2  -6   7   40.90    9.80
  -2  -6  -7   61.99    6.20
   2  -6   7   49.80    3.40
  -2  -6  -7   56.29   21.00
   2  -6   7   46.30    3.30
  -2  -6  -7   53.19    7.00
  -2  -6  -7   -8.80   35.20
   2  -6   7   43.20    9.70
   2   6   7   59.39    6.90
   2   6   7   55.79    7.30
   2   6   7   53.99    3.40
  -2   6  -7   50.09    3.90
  -3  -6  -7   56.19   12.70
   3  -6   7   43.10    9.90
  -3  -6  -7   47.20    6.00
   3  -6   7   36.20    9.00
   3  -6   7   50.29    3.50
  -3   6  -7   47.70    3.90
   3   6   7   61.89    6.30
   3   6   7   60.29    6.70
   3   6   7   55.89    3.40
   4  -6   7   21.50    1.90
  -4  -6  -7   17.70    5.90
  -4  -6  -7   19.50    4.10
  -4   6  -7   24.30    2.30
   4   6   7   26.20    1.80
  -5  -6  -7   27.30    4.10
   5  -6   7   24.80    2.00
  -5   6  -7   26.70    2.30
  -6   6  -7    8.20    0.90
   6  -7  -7    7.40    1.10
   6  -7  -7    8.30    0.90
   6   7  -7    8.60    0.80
   6   7  -7    7.10    0.90
  -6   7   7   12.00    2.50
   5  -7  -7   28.00    2.20
  -5  -7   7   14.10   42.80
   5  -7  -7   32.60    2.90
   5   7  -7   29.70    2.40
   5   7  -7   32.20    2.20
   4  -7  -7    0.80    3.80
   4  -7  -7    2.70    0.70
   4  -7  -7    0.90    0.50
  -4  -7   7    4.20   41.30
   4  -7  -7   -0.30    3.30
   4   7  -7    1.90    0.70
  -4   7   7    2.20    0.40
   4   7  -7    3.80    2.90
   4   7  -7    1.50    0.50
   4   7  -7    3.00    2.90
  -3  -7   7    8.80    6.50
   3  -7  -7    8.10    2.50
   3  -7  -7    6.50    4.30
  -3  -7   7   10.00    1.00
  -3  -7   7    9.10    8.40
   3  -7  -7    6.80    4.50
  -3  -7   7  -21.20   39.20
   3  -7  -7   10.90    1.30
   3  -7  -7   10.30    1.20
  -3   7   7    7.10    4.80
   3   7  -7    7.40    3.40
   3   7  -7    9.90    1.20
  -3   7   7   12.00    6.10
  -3   7   7    9.00    1.00
   3   7  -7    9.40    1.10
   3   7  -7    8.50    3.40
   2  -7  -7  101.79    6.90
   2  -7  -7   87.99   12.80
   2  -7  -7  102.09    6.80
  -2  -7   7  116.79    6.70
  -2  -7   7  111.59   17.20
   2  -7  -7   44.90   52.29
  -2  -7   7  116.39   15.80
   2  -7  -7   80.49   12.70
  -2  -7   7  203.28   58.79
  -2   7   7  115.69    6.70
  -2   7   7  110.29    6.80
  -2   7   7  116.09   13.60
  -2   7   7  114.09   14.50
   2   7  -7  120.49    6.90
   2   7  -7  101.69   10.80
   2   7  -7  116.69    6.80
   2   7  -7  108.69   11.30
   1  -7  -7    7.80    5.10
   1  -7  -7    9.00    2.60
  -1  -7   7   17.00    7.00
   1  -7  -7   10.60    5.70
  -1  -7   7   13.40   62.29
  -1  -7   7   11.90    6.90
  -1  -7   7   11.20    1.10
   1  -7  -7  -11.10   28.10
  -1  -7   7   11.10    1.00
   1  -7  -7   11.00    1.20
   1   7  -7   11.00    3.90
  -1   7   7   11.00    5.00
   1   7  -7   13.50    1.10
  -1   7   7   10.50    1.00
  -1   7   7   10.20    4.60
   1   7  -7   17.90    4.70
  -1   7   7   10.40    1.00
   0  -7   7  127.89   16.40
   0  -7   7  125.19    7.90
   0  -7  -7  109.59   10.60
   0  -7   7  128.89    7.70
   0  -7  -7  122.29    7.80
   0  -7   7  106.99   16.60
   0   7  -7  133.29    7.60
   0   7   7  134.49   14.80
   0   7   7  131.59    7.70
   0   7   7  146.79   14.30
   0   7  -7  133.39   11.70
   0   7  -7  129.79   11.90
   0   7   7  124.39    7.70
  -1  -7  -7    4.40   19.30
   1  -7   7    0.20    0.30
  -1  -7  -7   -0.10    1.10
  -1  -7  -7    1.40    1.50
   1  -7   7    1.00    3.20
   1  -7   7    0.50    0.40
   1  -7   7    0.50    3.10
   1   7   7   -0.50    1.80
  -1   7  -7   -0.10    0.70
   1   7   7   -1.00    1.50
   1   7   7    0.10    0.30
   1   7   7   -0.40    0.30
  -2  -7  -7   31.10   21.90
  -2  -7  -7   81.89    9.20
  -2  -7  -7    4.40   76.09
   2  -7   7   50.09   11.50
   2  -7   7   46.00   11.40
   2  -7   7   75.09    4.80
   2  -7   7   74.09    4.60
   2   7   7   91.99    9.20
   2   7   7   82.59    9.50
   2   7   7   73.89    4.60
  -2   7  -7   71.89    6.00
   2   7   7   71.99    4.50
  -3  -7  -7  123.69   13.10
   3  -7   7  118.89    7.30
   3  -7   7  104.29   14.80
   3  -7   7  111.89    7.40
   3  -7   7   94.59   14.20
  -3   7  -7  122.19    7.80
   3   7   7  134.29   11.60
   3   7   7  139.29   11.20
   3   7   7  109.99    7.20
  -4  -7  -7   32.80    4.80
   4  -7   7   30.90    2.50
  -4   7  -7   35.30    2.90
   4   7   7   36.20    2.60
  -5  -7  -7    9.30    2.50
   5  -7   7    6.00    0.90
   5   7   7    6.00    0.70
  -5   7  -7    5.90    1.10
   6  -8  -7   20.00    1.50
   6  -8  -7   16.60    1.70
   6   8  -7   21.20    1.40
   6   8  -7   20.10    1.50
  -6   8   7   23.40    2.90
   5  -8  -7    1.50    0.60
   5  -8  -7    1.30    0.40
   5   8  -7    1.00    0.50
   5   8  -7    2.40    0.50
   4  -8  -7    3.80    1.00
   4  -8  -7    2.70    4.40
   4  -8  -7   -0.20    3.60
   4  -8  -7    4.10    0.90
  -4  -8   7   -5.50   46.80
   4   8  -7    4.80    3.50
   4   8  -7    5.30    1.00
   4   8  -7    4.50    3.80
   4   8  -7    3.90    0.80
   3  -8  -7    5.90    4.80
   3  -8  -7    9.00    1.10
   3  -8  -7   10.80    1.30
   3  -8  -7    9.20    5.60
  -3  -8   7   10.60    1.00
  -3  -8   7   36.90   47.30
   3   8  -7    5.30    3.10
  -3   8   7   10.10    6.50
  -3   8   7    9.40    5.20
   3   8  -7   12.60    1.20
   3   8  -7    7.10    3.50
   3   8  -7   10.00    1.20
  -3   8   7    9.80    1.00
   2  -8  -7   38.50    2.90
  -2  -8   7   35.70   11.30
  -2  -8   7   42.10    2.70
  -2  -8   7   26.60   10.70
   2  -8  -7  -37.80   56.29
   2  -8  -7   29.50    8.80
   2  -8  -7   26.50    8.80
  -2  -8   7   70.49   65.09
  -2   8   7   42.70    9.40
   2   8  -7   45.60    2.80
  -2   8   7   40.00    2.70
  -2   8   7   38.10    2.70
  -2   8   7   55.59   11.70
   2   8  -7   44.80    8.20
   2   8  -7   45.30    8.50
   2   8  -7   44.40    2.90
  -1  -8   7  116.89   18.40
  -1  -8   7  110.29    7.10
   1  -8  -7   92.89    9.40
  -1  -8   7  113.59   16.60
   1  -8  -7  115.39    7.00
  -1  -8   7  270.27  114.79
   1  -8  -7   46.60   41.10
   1   8  -7  123.19   12.10
  -1   8   7  120.59   13.80
  -1   8   7  110.89    6.90
  -1   8   7  122.69    7.30
   1   8  -7  117.09   11.60
  -1   8   7  119.19   14.70
   0  -8   7  122.79   17.00
   0  -8  -7   92.19    9.90
   0  -8   7   94.59   19.10
   0  -8   7  112.19    7.10
   0  -8  -7  111.39    6.90
   0  -8  -7   63.09   36.60
   0   8   7  143.69   14.10
   0   8   7  133.49   14.80
   0   8  -7  103.99   11.10
   0   8   7  118.19    6.90
  -1  -8  -7   40.30   28.10
   1  -8   7   74.99    4.90
  -1  -8  -7   66.49    8.20
   1  -8   7   75.09    4.80
   1   8   7   74.69    4.80
   1   8   7   91.19   10.50
   1   8   7   78.69    4.80
   2  -8   7  155.58   19.80
   2  -8   7  164.98   10.20
   2  -8   7  156.18   19.60
  -2  -8  -7  142.99   34.20
  -2  -8  -7  163.08   15.40
   2  -8   7  160.18   10.40
   2   8   7  174.78   10.10
   2   8   7  182.68   10.20
  -2   8  -7  168.28   10.60
   3  -8   7   58.39    3.90
  -3  -8  -7   58.59   14.60
   3   8   7   52.39    3.60
  -3   8  -7   53.29    4.50
   3   8   7   58.69    3.70
   3   8   7   65.79   12.00
   3   8   7   52.59   11.90
   4  -8   7    9.30    1.20
   4  -8   7   10.80    1.40
  -4  -8  -7    8.70    2.20
   4   8   7   10.30    0.90
  -4   8  -7   10.20    1.40
   5  -8   7   12.30    1.20
  -5   8  -7   13.90    1.30
   5   8   7   13.70    1.10
   5  -9  -7   15.60    1.60
   5  -9  -7   18.80    1.60
   5   9  -7   18.60    1.50
   5   9  -7   23.30    1.80
  -4  -9   7   13.80   69.09
   4  -9  -7    6.90    0.90
   4  -9  -7    5.80    0.90
   4   9  -7    4.80    0.60
   4   9  -7    4.20    0.70
  -3  -9   7  123.29   68.09
   3  -9  -7  152.38    9.90
   3  -9  -7  116.39   21.10
  -3   9   7  154.38    9.80
  -3   9   7  153.28   30.10
   3   9  -7  172.18    9.90
   3   9  -7  176.58    9.80
  -2  -9   7    6.20    7.10
   2  -9  -7    6.70    6.30
   2  -9  -7    8.00    6.10
  -2  -9   7   10.50    1.10
   2  -9  -7   57.69   72.99
  -2  -9   7  -27.30   75.59
   2  -9  -7    9.70    1.10
  -2  -9   7    6.40    7.60
  -2   9   7   10.80    1.00
   2   9  -7   12.20    1.10
  -2   9   7   11.90    5.40
   2   9  -7   12.50    4.80
   2   9  -7    7.00    4.00
  -2   9   7   10.90    6.20
  -1  -9   7   55.09   13.60
   1  -9  -7   59.09    3.90
   1  -9  -7   -2.10   45.60
  -1  -9   7   55.99    3.90
  -1  -9   7   51.59   14.80
  -1   9   7   58.79    3.80
  -1   9   7   74.29   11.30
   1   9  -7   67.09    3.90
  -1   9   7   69.89   12.20
   0  -9  -7   11.80    3.90
   0  -9   7   13.70    1.20
   0  -9   7    9.90    1.30
   0  -9   7    9.50    7.40
   0  -9   7   10.60    6.80
   0  -9  -7  -29.30   30.70
   0   9   7   13.60    1.10
   0   9   7   12.60    5.70
   0   9  -7   15.70    1.10
   0   9   7   12.60    1.20
   0   9   7   12.20    5.10
   1  -9   7  143.09    8.80
  -1  -9  -7  124.69   12.80
   1  -9   7  142.99    9.00
   1   9   7  146.49    8.70
   1   9   7  185.08   17.20
   1   9   7  143.69    8.80
  -2  -9  -7   10.80    4.00
   2  -9   7   13.00    1.40
  -2  -9  -7   -0.60   26.30
   2  -9   7   11.70    1.20
   2   9   7   13.00    1.10
   2   9   7    8.30    3.60
  -2   9  -7   10.20    1.50
   2   9   7   10.80    4.10
   2   9   7   11.80    1.00
   3  -9   7   49.20    3.20
   3  -9   7   49.99    3.40
   3   9   7   51.29    3.20
  -3   9  -7   43.30    3.40
   3   9   7   47.50    3.00
   4  -9   7   27.40    1.90
   4  -9   7   26.00    2.10
   4   9   7   24.70    1.80
  -4   9  -7   28.00    2.10
   5 -10  -7    7.40    0.70
   5  10  -7    5.70    0.80
   5  10  -7    7.00    0.60
   4 -10  -7   11.60    1.10
   4  10  -7   10.30    1.00
   4  10  -7   11.90    1.00
  -3 -10   7   95.49  125.29
   3 -10  -7   21.10    1.70
   3  10  -7   17.20    1.60
   3  10  -7   22.20    1.60
  -2 -10   7   10.40    1.20
  -2 -10   7    9.90   10.00
  -2 -10   7    1.60    9.80
   2 -10  -7   -4.80  164.78
   2 -10  -7    0.20    8.00
   2 -10  -7   12.80    1.40
   2 -10  -7    1.60    8.10
  -2 -10   7   62.29   95.79
   2  10  -7    7.50    4.80
   2  10  -7    8.30    5.80
   2  10  -7   13.90    1.50
  -2  10   7   13.10    6.80
  -2  10   7   10.50    5.60
  -1 -10   7   23.60    1.80
  -1 -10   7   29.10   11.00
   1 -10  -7   22.70    1.80
   1 -10  -7  -40.50   55.59
  -1 -10   7   23.00   11.10
  -1  10   7   23.00    1.70
  -1  10   7   26.80    7.00
   1  10  -7   21.80    6.50
   1  10  -7   26.90    1.70
  -1  10   7   22.90    1.80
   1  10  -7   24.80    7.40
  -1  10   7   25.00    7.40
   0 -10   7   -0.90    4.50
   0 -10   7   -0.60    5.10
   0 -10  -7   41.50   44.70
   0 -10   7   -0.20    0.50
   0 -10   7    0.20    0.40
   0  10   7   -0.10    0.30
   0  10   7   -0.40    0.30
   0  10  -7   -0.40    0.30
   0  10   7   -0.20    2.80
   0  10   7    1.00    3.40
  -1 -10  -7   12.20    3.40
   1 -10   7    9.70    1.20
  -1 -10  -7   23.10   35.20
   1 -10   7   21.40   15.90
   1 -10   7   17.20   13.90
   1 -10   7   11.60    1.20
   1  10   7   12.70    1.10
   1  10   7   17.20    9.40
   2 -10   7   40.10    2.90
   2 -10   7   41.90    3.10
   2  10   7   42.00    2.70
   2  10   7   45.10    2.90
  -3 -10  -7    6.70    2.00
   3 -10   7    4.30    0.60
   3 -10   7    3.90    0.80
  -3  10  -7    3.20    0.80
   3  10   7    3.50    0.50
   3  10   7    3.40    0.60
   4 -10   7   17.20    1.40
   4 -10   7   19.40    1.60
   4  10   7   20.60    1.40
  -4  10  -7   19.60    1.50
   4 -11  -7   39.90    2.90
   4  11  -7   48.30    2.80
   3 -11  -7    8.90    1.00
   3  11  -7   11.50    0.90
  -3  11   7    9.70    1.00
  -2 -11   7   34.80    2.40
   2 -11  -7   33.20    2.40
  -2  11   7   34.20    2.30
   2  11  -7   39.60    2.40
  -1 -11   7   13.00    1.20
   1 -11  -7   12.40    1.20
   1 -11  -7   42.00   75.69
  -1  11   7   15.40    1.20
   1  11  -7   14.90    1.10
   0 -11  -7  -32.10   69.49
   0 -11   7   46.40    3.30
  -1 -11  -7   -3.50   41.20
   1 -11   7    1.40    0.50
   1 -11   7    1.20    0.60
   1  11   7    0.80    0.60
   1  11   7    1.40    0.40
   2 -11   7   26.20    1.90
   2 -11   7   24.50    2.10
   2  11   7   27.30    1.90
   2  11   7   27.20    1.80
   3 -11   7   12.20    1.00
   3 -11   7   10.90    1.20
   3  11   7   11.80    1.00
   3  11   7   11.30    0.90
   3 -12  -7    3.70    0.50
   3  12  -7    5.40    0.50
   2 -12  -7   32.00    2.10
  -2 -12   7   31.80    2.10
   2  12  -7   30.60    2.30
  -2  12   7   29.90    2.20
  -1 -12   7   53.39    3.60
  -1  12   7   60.29    3.60
   0 -12   7    1.70    0.40
   0  12   7    1.20    0.30
   0  12   7    1.60    0.50
   1 -12   7    2.10    0.40
   1 -12   7    1.50    0.60
   1  12   7    1.30    0.30
   1  12   7    1.70    0.40
   2 -12   7    2.30    0.50
   2 -12   7    2.60    0.50
   2  12   7    2.20    0.40
   2  12   7    3.40    0.60
   2  13  -7   28.40    1.90
  -1 -13   7   32.70    2.20
  -1  13   7   35.00    2.20
   1  13  -7   33.70    2.10
   0 -13   7    8.80    0.80
   0  13   7    9.50    0.80
   1 -13   7    6.40    0.70
   1  13   7    7.00    0.60
   7   0  -8    0.30    0.40
  -7   0   8   -0.20    1.10
   7   0  -8    0.50    0.40
   6   0  -8    3.20    0.80
  -6   0   8    6.20    2.50
   6   0  -8    5.80    0.90
   5   0  -8    0.30    2.10
   5   0  -8   -0.30    2.10
   5   0  -8    0.00    0.50
   5   0  -8   -0.80    0.50
   4   0  -8  332.17   19.60
  -4   0   8  309.27   19.30
   4   0  -8  356.86   25.60
   4   0  -8  367.06   25.70
   4   0  -8  326.07   19.80
   4   0  -8  295.07   25.50
  -3   0   8    0.20    0.50
  -3   0   8    0.00    2.30
  -3   0   8   -0.40    2.40
   3   0  -8   -0.40    1.30
   3   0  -8   -0.30    0.50
   3   0  -8   18.00   51.29
   3   0  -8    0.20    1.40
  -3   0   8    0.10    0.30
   3   0  -8    0.70    0.50
  -2   0   8  606.24   46.10
  -2   0   8  622.54   39.30
   2   0  -8  760.42   43.70
   2   0  -8  726.03   43.60
  -2   0   8  586.74   47.30
   2   0  -8  735.73   39.60
   2   0  -8  544.65   71.79
   1   0  -8   -2.50   20.20
  -1   0   8   -1.00    1.40
   1   0  -8   -0.30    1.00
   1   0  -8    0.10    1.10
  -1   0   8    0.20    0.20
  -1   0   8   -0.70    1.70
   0   0  -8  174.68   11.80
   0   0  -8  118.49   37.70
   0   0  -8  178.08   11.90
   0   0  -8  151.58   11.30
   0   0   8  125.39   13.90
   0   0   8  124.49   13.10
   1   0   8   -0.40    1.30
   1   0   8    0.70    1.70
  -1   0  -8    0.40    0.90
  -1   0  -8    1.50    9.40
  -2   0  -8  363.56   24.90
   2   0   8  352.66   25.40
   2   0   8  375.26   24.90
  -3   0  -8    0.10    1.30
  -3   0  -8    0.30    2.00
  -3   0  -8    0.40    0.70
  -4   0  -8  150.88    9.80
  -5   0  -8   -0.80    1.60
  -5   0  -8    0.20    0.60
  -6   0  -8   43.40    5.60
  -6   0  -8   38.20    2.70
   7  -1  -8    3.60    0.60
  -7  -1   8    5.40    1.90
   7  -1  -8    3.70    0.70
  -7   1   8    4.70    1.80
   7   1  -8    4.20    0.60
   7   1  -8    5.20    0.80
  -6  -1   8    2.60    2.00
   6  -1  -8    2.40    0.70
   6  -1  -8    2.70    0.60
   6   1  -8    2.30    0.60
   6   1  -8    1.80    0.70
   5  -1  -8   47.20    9.20
   5  -1  -8   47.90    9.30
   5  -1  -8   43.70    3.10
   5  -1  -8   43.80    3.30
   5   1  -8   42.80    8.30
   5   1  -8   41.40    3.10
   5   1  -8   49.30    7.80
   5   1  -8   46.90    3.40
   4  -1  -8   29.40    2.40
   4  -1  -8   39.90    7.80
   4  -1  -8   28.30    2.30
   4  -1  -8   32.60    7.10
  -4  -1   8   28.20    2.00
   4   1  -8   31.70    2.50
   4   1  -8   31.20    2.30
   4   1  -8   30.20    6.30
   4   1  -8   20.80    8.10
   4   1  -8   33.20    6.80
  -4   1   8   29.90    2.00
   3  -1  -8    4.70    0.80
   3  -1  -8    5.00    2.60
  -3  -1   8    6.20    4.80
   3  -1  -8   52.49   59.19
   3  -1  -8    6.50    1.00
  -3  -1   8    5.40    0.60
   3  -1  -8    7.60    3.10
  -3  -1   8    4.90    3.70
   3   1  -8    4.80    2.50
  -3   1   8    2.80    3.70
   3   1  -8  -11.80   52.99
   3   1  -8    4.40    0.80
  -3   1   8    5.00    0.60
   3   1  -8    4.00    2.30
  -3   1   8    4.60    0.70
   3   1  -8    5.40    0.80
  -3   1   8    5.50    3.90
  -2  -1   8    4.60    0.60
  -2  -1   8    3.10    3.40
  -2  -1   8    2.80    3.00
   2  -1  -8   38.00   28.40
   2  -1  -8    4.40    2.30
   2  -1  -8    5.90    2.50
   2  -1  -8    5.50    1.30
   2   1  -8    4.80    2.20
   2   1  -8    2.70    0.90
   2   1  -8    4.10    2.10
  -2   1   8    4.10    0.60
   2   1  -8  -11.80   26.70
  -2   1   8    4.20    3.70
  -2   1   8    4.90    3.40
  -1  -1   8  183.08   17.90
  -1  -1   8  181.28   11.40
   1  -1  -8  199.38   41.50
  -1  -1   8  190.88   17.10
  -1   1   8  178.38   17.60
  -1   1   8  183.38   11.40
   1   1  -8  183.48   40.00
  -1   1   8  184.58   16.80
   1   1  -8  218.38   14.70
   1   1  -8  209.18   14.60
   0  -1   8  127.09   13.20
   0  -1  -8  151.28   11.20
   0  -1  -8  131.99   30.00
   0  -1  -8  168.28   12.00
   0   1  -8  153.08   11.00
   0   1  -8  165.78   11.50
   0   1  -8  164.48   11.40
   0   1   8  124.69   13.70
   0   1   8  125.29   13.00
   1  -1   8  145.09   13.30
  -1  -1  -8  156.78   11.90
   1  -1   8  144.99   14.10
  -1  -1  -8  161.18   25.00
  -1   1  -8  202.38   24.10
  -1   1  -8  148.69   11.30
   1   1   8  153.28   13.90
   1   1   8  139.89   12.80
   2  -1   8    3.90    2.50
   2  -1   8    2.40    1.90
  -2  -1  -8    2.10    1.50
   2   1   8    3.00    1.70
  -2   1  -8    2.30    1.40
   2   1   8    3.10    2.00
  -2   1  -8    2.90    1.00
  -3  -1  -8   50.99    6.60
  -3  -1  -8   38.10    3.30
  -3   1  -8   39.10    3.30
  -3   1  -8   46.10    6.10
  -4  -1  -8   22.50    2.30
  -4  -1  -8   19.00    4.00
  -4  -1  -8   28.10    8.70
  -4   1  -8   22.30    2.30
  -4   1  -8   32.90    6.60
  -5  -1  -8    8.30    1.20
  -5  -1  -8    5.80    2.40
  -5   1  -8    9.30    1.40
  -6  -1  -8    5.30    1.90
  -7  -2   8    8.50    2.20
   7  -2  -8    8.60    0.90
   7  -2  -8    9.60    1.10
   7   2  -8    9.70    0.90
   7   2  -8   10.30    1.10
  -7   2   8   10.60    2.40
   6  -2  -8   23.10    1.80
   6  -2  -8   22.90    2.00
  -6  -2   8   22.40    3.80
   6   2  -8   22.80    1.90
   6   2  -8   24.20    2.10
   5  -2  -8   52.39    8.10
   5  -2  -8   37.60    2.90
   5  -2  -8   38.80    8.20
  -5  -2   8   43.20    5.30
   5  -2  -8   39.70    3.10
   5   2  -8   44.90    3.20
   5   2  -8   35.60    2.80
   5   2  -8   39.00    7.70
   5   2  -8   37.60    7.60
   4  -2  -8  140.39   13.40
  -4  -2   8  119.19    7.50
   4  -2  -8  124.49    7.70
   4  -2  -8  130.39   13.00
   4  -2  -8  122.59    7.90
  -4   2   8  118.39    7.50
   4   2  -8  122.39    7.90
   4   2  -8  131.49    7.80
   4   2  -8  126.59   12.40
   4   2  -8  127.09   12.60
  -3  -2   8  149.29   17.20
   3  -2  -8  179.08   10.90
   3  -2  -8  184.38   10.80
  -3  -2   8  164.98   19.00
   3  -2  -8  137.09   60.49
   3  -2  -8  212.18   16.10
   3  -2  -8  205.98   15.90
  -3  -2   8  170.98   10.60
  -3   2   8  167.38   17.40
   3   2  -8  184.68   11.00
  -3   2   8  172.38   10.60
   3   2  -8  184.68   15.10
   3   2  -8  192.38   15.20
   3   2  -8   81.49   61.29
   3   2  -8  166.08   10.70
  -3   2   8  155.48   18.10
  -2  -2   8  114.19    7.20
   2  -2  -8  144.59   11.60
   2  -2  -8  145.49   11.70
  -2  -2   8  103.89   13.80
   2  -2  -8  125.49    7.40
  -2  -2   8  106.79   12.90
   2  -2  -8   91.69   34.60
   2   2  -8  126.99   10.60
   2   2  -8  128.79   10.80
   2   2  -8  114.29    7.40
  -2   2   8  112.39    7.20
  -2   2   8  112.89   13.80
  -2   2   8  101.49   12.40
   2   2  -8   81.59   37.50
  -1  -2   8  113.19    7.10
   1  -2  -8  103.49   28.80
  -1  -2   8  108.19   12.30
  -1  -2   8  117.59   13.50
  -1   2   8  118.69    7.10
   1   2  -8  135.09   10.40
   1   2  -8   89.69   29.30
  -1   2   8  120.89   12.40
  -1   2   8  108.59   12.90
   1   2  -8  123.19   10.00
   0  -2  -8  313.07   42.10
   0  -2  -8  366.86   22.20
   0  -2   8  286.57   25.50
   0  -2   8  310.87   24.90
   0  -2  -8  376.46   23.30
   0   2   8  293.57   19.30
   0   2  -8  377.56   22.30
   0   2   8  299.67   24.20
   0   2   8  309.47   25.40
   0   2  -8  324.77   40.40
  -1  -2  -8  114.39    9.50
   1  -2   8  103.29   10.90
   1  -2   8   99.39   11.50
  -1  -2  -8  112.29   24.50
  -1   2  -8  109.89    8.50
   1   2   8  104.19   10.30
   1   2   8  112.89   11.30
   2  -2   8  167.28   13.80
   2  -2   8  158.08   14.50
   2   2   8  145.19   12.00
   2   2   8  148.79   12.60
  -3  -2  -8    8.30    2.60
   3  -2   8   15.20    3.60
  -3  -2  -8   10.30    1.60
   3  -2   8   17.20    4.30
  -3  -2  -8   19.50    4.90
  -3   2  -8   11.80    1.70
  -4  -2  -8   47.60    7.80
  -4  -2  -8   45.50    3.60
  -4   2  -8   48.30    3.80
  -5  -2  -8    4.40    2.10
  -6  -2  -8    6.60    2.00
  -6   2  -8    8.10    1.10
   7  -3  -8    3.70    0.50
  -7  -3   8    3.60    1.60
   7  -3  -8    4.80    0.70
   7   3  -8    3.50    0.50
  -7   3   8    5.20    1.80
   7   3  -8    3.80    0.70
  -6  -3   8    2.40    1.80
  -6  -3   8  -43.50   38.10
   6  -3  -8    3.20    0.90
   5  -3  -8   20.90    6.40
  -5  -3   8   18.70    3.80
   5  -3  -8   22.10    1.80
   5  -3  -8   22.10    6.40
   5   3  -8   20.00    5.80
   5   3  -8   22.30    2.10
   5   3  -8   18.20    5.70
   5   3  -8   21.00    1.80
   4  -3  -8  269.37   17.20
   4  -3  -8  308.77   23.80
  -4  -3   8  286.87   16.80
   4  -3  -8  315.97   24.10
   4  -3  -8  274.77   17.00
   4   3  -8  288.87   22.70
   4   3  -8  259.07   23.20
   4   3  -8  278.27   17.20
   4   3  -8  293.37   22.60
   4   3  -8  296.97   17.10
  -4   3   8  277.47   16.80
   3  -3  -8   19.30    1.60
  -3  -3   8   19.40    6.80
   3  -3  -8   20.60    1.80
  -3  -3   8   23.90    8.10
   3  -3  -8   20.90    5.30
   3  -3  -8   11.90   53.79
   3  -3  -8   29.00    6.40
   3   3  -8   20.20    4.80
   3   3  -8  -49.80   61.09
   3   3  -8   20.80    1.80
   3   3  -8   18.80    1.60
  -3   3   8   19.00    1.40
   3   3  -8   18.50    4.60
  -3   3   8   16.00    5.70
  -3   3   8   17.20    1.50
  -3   3   8   15.40    6.30
   2  -3  -8   33.50   29.50
   2  -3  -8   42.50    3.00
  -2  -3   8   44.40    2.90
  -2  -3   8   42.40   10.30
   2  -3  -8   56.29    6.90
  -2  -3   8   49.20   10.10
   2  -3  -8   51.89    6.80
  -2   3   8   32.30    8.30
  -2   3   8   40.90    2.80
   2   3  -8   42.70    3.10
   2   3  -8   41.80    5.60
  -2   3   8   42.60    8.90
   2   3  -8   55.09    6.20
   2   3  -8   52.89   37.80
  -1  -3   8  236.18   14.50
  -1  -3   8  238.88   21.00
   1  -3  -8  256.77   41.40
  -1  -3   8  221.38   21.80
  -1   3   8  244.28   21.60
   1   3  -8  258.37   17.80
  -1   3   8  243.28   20.50
   1   3  -8  256.97   18.00
   0  -3   8   27.60    7.20
   0  -3  -8   38.40    4.30
   0  -3   8   35.90    7.40
   0  -3  -8   36.00    5.50
   0  -3  -8   36.70    6.30
   0  -3  -8   21.00   18.00
   0  -3   8   31.50    2.20
   0   3   8   30.70    2.20
   0   3   8   32.90    7.00
   0   3  -8   36.50    3.50
   0   3  -8   32.20   17.00
   0   3  -8   36.80    4.40
   0   3   8   28.80    6.80
   0   3  -8   34.70    4.40
   1  -3   8  189.98   12.60
  -1  -3  -8  239.48   16.30
  -1  -3  -8  239.58   34.00
   1  -3   8  205.88   19.20
   1  -3   8  206.18   18.10
   1   3   8  218.28   18.20
  -1   3  -8  217.68   14.40
   1   3   8  218.38   17.30
   2  -3   8   19.00    5.10
  -2  -3  -8   23.70    4.90
   2  -3   8   20.50    1.50
   2  -3   8   29.00    6.90
  -2  -3  -8   26.00    4.40
   2   3   8   25.60    4.50
   2   3   8   24.40    4.80
  -2   3  -8   18.80    2.10
   3  -3   8    8.50    3.50
  -3  -3  -8    6.90    3.10
  -3  -3  -8    5.20    2.40
  -3  -3  -8    5.90    1.20
   3  -3   8    6.20    3.90
  -3   3  -8    6.00    1.20
  -4  -3  -8   30.50    6.70
  -4  -3  -8   23.50    4.40
  -4   3  -8   30.60    2.70
  -5  -3  -8   -0.20    1.40
  -5   3  -8    1.50    0.80
  -6  -3  -8    0.50    1.40
  -6   3  -8    0.70    0.50
   7  -4  -8    0.30    0.40
  -7  -4   8    1.40    1.40
   7  -4  -8    1.20    0.40
  -7   4   8    2.20    1.40
   7   4  -8    1.40    0.50
   6  -4  -8    6.80    1.00
   6  -4  -8    8.00    1.00
  -6  -4   8    8.90    2.60
   6   4  -8    9.60    1.00
   6   4  -8    9.30    1.20
   5  -4  -8    2.80    3.10
  -5  -4   8    3.50    2.00
   5  -4  -8    4.10    3.80
   5  -4  -8    5.00    0.80
   5   4  -8    6.30    4.00
   5   4  -8    7.80    4.00
   5   4  -8    6.20    0.90
   5   4  -8    6.00    1.00
   4  -4  -8   21.10    1.80
   4  -4  -8   26.90    7.10
   4  -4  -8   21.90    6.80
   4  -4  -8   18.10    1.90
  -4  -4   8   22.20    4.10
  -4  -4   8   19.80    1.50
   4   4  -8   24.60    5.90
  -4   4   8   20.50    1.50
   4   4  -8   21.00    2.00
   4   4  -8   24.10    5.90
   4   4  -8   25.00    6.90
   4   4  -8   22.60    1.80
  -3  -4   8  133.89    7.80
   3  -4  -8  154.28   67.09
   3  -4  -8  136.09   13.40
   3  -4  -8  142.59   13.80
  -3  -4   8  117.49   16.80
  -3  -4   8  118.49   15.50
   3  -4  -8  125.99    8.00
   3  -4  -8  129.39    8.10
   3   4  -8   47.60   69.09
   3   4  -8  128.09   13.90
   3   4  -8  133.89   12.40
   3   4  -8  126.19    8.00
  -3   4   8  131.09    7.80
   3   4  -8  137.19   12.40
   3   4  -8  125.59    8.20
   2  -4  -8  180.68   15.00
  -2  -4   8  146.29    8.90
  -2  -4   8  153.78    9.00
  -2  -4   8  132.29   15.70
   2  -4  -8  152.78    9.10
   2  -4  -8  147.39   43.60
  -2  -4   8  132.69   16.90
   2  -4  -8  152.98    9.10
  -2   4   8  150.78   15.60
  -2   4   8  141.59    8.90
   2   4  -8  147.49   12.80
   2   4  -8  146.29    9.10
   2   4  -8  150.28    9.00
  -2   4   8  129.29   15.80
  -2   4   8  146.79    9.00
   2   4  -8  152.38   12.70
   1  -4  -8   15.30    4.50
   1  -4  -8   10.50   22.30
   1  -4  -8   15.40    4.60
  -1  -4   8   12.80    1.10
   1  -4  -8   16.70    3.30
  -1  -4   8   14.50    6.10
  -1  -4   8   13.30    5.00
   1   4  -8   14.10    3.50
  -1   4   8   13.30    4.70
   1   4  -8   11.60    3.40
   1   4  -8    5.70   18.90
  -1   4   8   12.30    1.10
  -1   4   8   11.30    4.70
   0  -4   8   15.40    5.90
   0  -4  -8   14.20    4.50
   0  -4  -8   19.20    3.80
   0  -4   8   17.30    5.60
   0  -4  -8   15.20    4.60
   0  -4   8   17.10    1.30
   0  -4  -8   11.50   17.40
   0   4  -8   18.70    2.20
   0   4   8   15.80    5.30
   0   4   8   16.80    5.00
   0   4   8   18.60    1.30
   0   4  -8   10.70   18.80
   0   4  -8   22.40    4.50
   0   4  -8   19.90    4.10
   1  -4   8   52.99    8.30
  -1  -4  -8   54.79    6.30
   1  -4   8   52.09    3.50
  -1  -4  -8   47.10   20.10
   1  -4   8   61.99    9.60
  -1   4  -8   68.69    6.80
   1   4   8   54.99    7.90
   1   4   8   59.99    3.60
   1   4   8   54.39    7.30
  -2  -4  -8    6.10    2.30
   2  -4   8    5.10    0.60
   2  -4   8    6.30    4.00
   2  -4   8    6.00    3.40
  -2  -4  -8    3.90    2.10
  -2   4  -8    4.30    1.10
   2   4   8    5.40    0.70
   2   4   8    3.40    2.00
   2   4   8    5.90    2.50
  -3  -4  -8   34.00    5.20
   3  -4   8   38.80    7.80
   3  -4   8   41.20    8.80
   3  -4   8   46.90    2.90
  -3  -4  -8   48.30    7.10
   3   4   8   47.30    5.60
   3   4   8   45.70    6.20
  -3   4  -8   40.50    3.50
   4  -4   8   70.59    4.60
  -4  -4  -8   67.99    9.70
  -4   4  -8   73.19    5.20
   5  -4   8    7.30    1.10
  -5  -4  -8    6.40    2.30
  -5   4  -8    9.80    1.50
  -6  -4  -8   15.80    2.90
  -6   4  -8   12.10    1.20
  -6  -5   8   21.80    3.80
   6  -5  -8   20.20    1.70
   6  -5  -8   23.10    1.90
   6   5  -8   22.70    1.70
   6   5  -8   21.00    1.90
   5  -5  -8    1.50    0.50
   5  -5  -8   -1.00    3.80
  -5  -5   8    1.90    2.20
  -5  -5   8  -60.99   39.30
   5  -5  -8    2.50    0.70
   5  -5  -8    1.00    4.00
   5   5  -8    0.10    3.80
   5   5  -8    3.20    0.80
   5   5  -8    1.20    0.80
   5   5  -8    2.50    4.40
  -4  -5   8  136.89    8.00
   4  -5  -8  138.19    8.30
  -4   5   8  132.09    8.00
   4   5  -8  125.59    8.20
   3  -5  -8  -63.09   67.29
  -3  -5   8   42.70   12.30
  -3  -5   8   53.99   12.30
  -3  -5   8   56.69    3.40
   3  -5  -8   52.59   10.10
   3  -5  -8   52.99    3.70
   3  -5  -8   54.19    8.50
   3  -5  -8   49.40    3.50
  -3   5   8   48.80   11.40
   3   5  -8   55.69    7.40
   3   5  -8   50.69    3.50
   3   5  -8   51.09    3.70
   3   5  -8   57.79    9.10
   3   5  -8   54.19    7.10
  -3   5   8   57.09   11.30
   2  -5  -8   15.30    5.30
   2  -5  -8   11.70   35.70
   2  -5  -8   18.20    5.80
  -2  -5   8   14.50    1.30
   2  -5  -8   15.50    1.40
   2  -5  -8   14.00    1.40
  -2  -5   8   14.10    1.10
  -2   5   8   14.30    1.30
   2   5  -8   13.90    1.30
   2   5  -8   15.60    1.40
  -2   5   8    9.20    4.30
   2   5  -8   19.70    7.10
   2   5  -8   17.80    6.60
   2   5  -8   60.39   44.30
  -2   5   8   15.40    6.00
  -2   5   8   13.50    1.10
   1  -5  -8  -10.00   23.10
  -1  -5   8    4.70    0.60
  -1  -5   8    6.60    4.60
   1  -5  -8    4.70    3.50
  -1  -5   8    4.60    3.60
   1  -5  -8    5.60    3.50
  -1  -5   8    5.00    0.70
   1  -5  -8    5.70    2.00
   1   5  -8   15.70   29.80
   1   5  -8    4.90    2.40
   1   5  -8    3.20    2.00
  -1   5   8    6.50    0.80
   1   5  -8    5.70    0.70
  -1   5   8    5.10    3.50
  -1   5   8    6.40    3.60
  -1   5   8    5.60    0.70
   1   5  -8    7.40    3.50
   0  -5   8   59.39   12.80
   0  -5  -8   36.60   19.80
   0  -5  -8   47.30    5.70
   0  -5   8   49.40    3.30
   0  -5   8   51.39    3.40
   0  -5   8   67.29   12.20
   0   5   8   47.90    9.70
   0   5   8   53.09    7.80
   0   5  -8   54.09    6.90
   0   5  -8   54.99    6.30
   0   5   8   54.39    3.30
   0   5  -8   56.79    6.30
   1  -5   8   -0.20    2.10
   1  -5   8    0.40    0.30
  -1  -5  -8   -1.60   16.10
  -1  -5  -8    0.90    1.50
  -1  -5  -8    0.90    1.30
   1  -5   8    0.40    2.50
   1  -5   8    0.80    0.40
   1   5   8    0.50    0.30
   1   5   8   -0.10    1.70
   1   5   8    0.60    2.00
  -1   5  -8    0.30    0.60
   2  -5   8   61.09    9.60
   2  -5   8   62.49   12.50
  -2  -5  -8   67.99   22.60
  -2  -5  -8   69.19    8.10
  -2  -5  -8   60.49   18.80
   2  -5   8   65.89    4.20
  -2  -5  -8   68.99    6.90
   2   5   8   70.39    7.70
   2   5   8   73.99    4.20
  -2   5  -8   58.89    4.80
   2   5   8   68.99    8.20
   3  -5   8   69.49   10.30
   3  -5   8   73.29    4.90
   3  -5   8   64.39   12.10
  -3  -5  -8   95.39   13.00
  -3  -5  -8   66.49    7.50
   3   5   8   88.99    7.40
   3   5   8   89.89    7.80
  -3   5  -8   75.89    5.50
   3   5   8   82.69    4.90
  -4  -5  -8   22.10    4.40
   4  -5   8   26.70    1.90
  -4  -5  -8   14.80    4.80
   4   5   8   22.00    1.70
  -4   5  -8   25.60    2.40
   5  -5   8   12.20    1.40
  -5   5  -8   14.60    1.60
  -6  -5  -8    7.50    1.70
  -6   5  -8    6.10    0.80
   6  -6  -8    6.00    0.90
   6  -6  -8    6.90    0.90
   6   6  -8    6.70    0.90
   6   6  -8    6.00    0.80
   5  -6  -8   18.00    1.80
   5  -6  -8   18.90    1.60
  -5  -6   8   22.30   41.50
   5   6  -8   19.10    1.60
   5   6  -8   20.20    1.80
   4  -6  -8  257.07   16.20
   4  -6  -8  221.68   23.40
   4  -6  -8  242.08   23.60
   4  -6  -8  274.77   16.00
   4   6  -8  289.97   22.40
   4   6  -8  274.57   21.30
   4   6  -8  253.67   16.20
  -4   6   8  284.17   15.80
   4   6  -8  275.87   22.40
   4   6  -8  267.77   16.00
   3  -6  -8  119.99    7.30
   3  -6  -8   61.49   76.79
   3  -6  -8  114.19    7.40
   3  -6  -8   99.09   13.50
  -3  -6   8  122.69   16.80
   3  -6  -8  118.79   14.00
  -3  -6   8  107.69   17.60
   3   6  -8  118.19   12.10
   3   6  -8  119.09    7.20
  -3   6   8  111.79   15.30
   3   6  -8  124.29   12.60
   3   6  -8  120.69   11.90
  -3   6   8  112.99   14.30
   3   6  -8  113.69    7.40
  -2  -6   8   99.69   15.90
  -2  -6   8  112.99    7.00
  -2  -6   8  105.39   15.00
   2  -6  -8   96.19   12.80
   2  -6  -8   47.20   37.40
   2  -6  -8  108.59    7.00
   2  -6  -8  101.39    9.20
   2  -6  -8  112.49    7.00
   2  -6  -8  107.79   13.20
  -2  -6   8  117.89    6.80
   2   6  -8  121.79    7.00
   2   6  -8  111.39   11.00
   2   6  -8  115.69    6.90
   2   6  -8  111.09   11.30
  -2   6   8  114.69    6.90
  -2   6   8  114.69    6.90
   2   6  -8  117.59   11.40
  -2   6   8  116.59   14.80
  -2   6   8  101.89   13.10
   1  -6  -8    3.90    3.40
  -1  -6   8    6.50    4.50
  -1  -6   8    2.80    3.90
  -1  -6   8    5.50    0.80
   1  -6  -8    7.90    0.90
   1  -6  -8    5.30    2.10
  -1  -6   8  -48.70   55.39
   1  -6  -8    7.00    4.30
   1  -6  -8   10.30   23.70
  -1  -6   8    6.20    0.70
  -1   6   8    6.60    0.70
   1   6  -8    7.20    3.60
  -1   6   8    5.80    0.70
   1   6  -8    5.40    2.80
  -1   6   8    4.70    3.10
   1   6  -8    5.80    0.70
  -1   6   8    5.20    3.80
   1   6  -8    4.40    2.30
   0  -6   8    6.80    0.70
   0  -6  -8  -24.10   19.70
   0  -6   8    3.40    3.70
   0  -6  -8   -0.60    6.30
   0  -6   8    3.90    4.40
   0  -6  -8    4.70    1.90
   0  -6   8    5.80    0.80
   0   6  -8    6.00    2.80
   0   6  -8    7.50    0.80
   0   6   8    7.10    4.00
   0   6   8    5.90    0.70
   0   6   8    7.00    0.70
   0   6  -8    5.50    3.50
   0   6  -8    6.20    2.80
   0   6  -8    3.90    1.20
   0   6   8    5.40    3.40
   1  -6   8   46.40   11.60
   1  -6   8   61.99    4.00
   1  -6   8   65.39    4.10
   1  -6   8   60.19   11.90
  -1  -6  -8   54.99   24.60
  -1  -6  -8   60.59    7.30
   1   6   8   68.49    8.80
   1   6   8   65.79    4.10
   1   6   8   74.59    9.80
  -2  -6  -8  100.99   10.70
   2  -6   8  108.89    6.30
  -2  -6  -8  104.49   24.70
   2  -6   8  101.89    6.40
   2   6   8  107.79   11.10
  -2   6  -8   89.69    6.80
   2   6   8  104.59    6.30
   2   6   8  101.19   10.20
   3  -6   8   26.80    8.30
   3  -6   8   27.20    2.10
   3  -6   8   23.30    2.10
  -3  -6  -8   32.70    4.70
   3  -6   8   26.50    7.70
  -3  -6  -8   21.30    5.60
   3   6   8   34.90    5.10
  -3   6  -8   27.60    2.60
   3   6   8   28.90    2.00
   3   6   8   32.60    5.30
  -4  -6  -8   45.50    5.50
   4  -6   8   36.70    2.70
  -4   6  -8   34.60    3.00
   4   6   8   37.30    2.80
  -5  -6  -8    3.80    1.70
  -5   6  -8    3.10    0.80
   6  -7  -8   11.40    1.20
   6  -7  -8   14.20    1.10
   6   7  -8   12.00    1.00
   6   7  -8   11.40    1.20
   5  -7  -8   11.70    1.10
   5  -7  -8    9.70    1.30
   5   7  -8   11.60    1.10
   5   7  -8   11.90    1.30
   4  -7  -8   20.20    7.80
   4  -7  -8   30.50    2.60
   4  -7  -8   32.20    2.40
  -4  -7   8  -18.50   44.00
   4  -7  -8   28.90    8.50
   4   7  -8   30.80    2.50
   4   7  -8   36.00    2.40
   4   7  -8   36.60    7.80
  -4   7   8   35.00    2.20
   4   7  -8   32.40    7.70
  -3  -7   8   29.70   10.70
  -3  -7   8   32.20    2.10
   3  -7  -8   25.20    2.30
   3  -7  -8   23.90    4.00
  -3  -7   8   25.30   10.70
   3  -7  -8   28.10    2.20
  -3  -7   8   25.00   49.90
   3   7  -8   28.60    7.40
  -3   7   8   35.30    9.60
   3   7  -8   28.00    7.80
   3   7  -8   30.90    2.20
  -3   7   8   29.00    2.00
  -3   7   8   37.50   10.10
   3   7  -8   26.80    6.30
   2  -7  -8   36.10    9.50
   2  -7  -8   40.50    5.20
   2  -7  -8   49.40   59.69
  -2  -7   8   34.40   53.59
   2  -7  -8   36.60    9.40
  -2  -7   8   38.70   10.90
  -2  -7   8   35.60   11.40
   2   7  -8   51.09    3.30
   2   7  -8   56.59    7.60
  -2   7   8   40.00    9.80
   2   7  -8   57.29    8.10
  -2   7   8   44.80    9.60
  -2   7   8   49.40    3.20
   2   7  -8   52.09    7.20
  -2   7   8   50.89    3.60
   1  -7  -8   34.10    4.70
  -1  -7   8   35.30    2.60
   1  -7  -8   27.60    8.20
  -1  -7   8   27.40   10.30
   1  -7  -8   36.30    2.60
  -1  -7   8   33.10   10.10
   1  -7  -8  -52.89   58.59
  -1  -7   8   38.10    2.50
   1  -7  -8   24.80    8.10
  -1   7   8   34.60    2.50
   1   7  -8   42.30    2.50
  -1   7   8   36.50    8.30
   1   7  -8   34.70    6.40
  -1   7   8   32.20    8.40
  -1   7   8   38.60    2.50
   1   7  -8   34.90    6.70
   0  -7   8    0.80    3.00
   0  -7  -8  -16.70   22.80
   0  -7  -8    1.00    1.80
   0  -7   8    0.50    0.30
   0  -7   8    0.30    0.30
   0  -7  -8   -0.40    1.00
   0  -7   8    1.40    3.60
   0   7   8    1.10    2.40
   0   7   8    0.20    2.40
   0   7  -8    0.20    2.40
   0   7  -8   -0.10    2.40
   0   7   8    0.90    0.40
   0   7   8    0.90    0.30
   0   7  -8    0.40    0.30
   1  -7   8  103.99    6.80
   1  -7   8  103.29   16.30
  -1  -7  -8   98.89   32.30
   1  -7   8  104.49    6.60
  -1  -7  -8  100.49   10.50
   1  -7   8  129.79   16.30
   1   7   8  116.09   12.40
   1   7   8  113.19    6.70
   1   7   8  117.29   13.40
   1   7   8  110.59    6.60
  -2  -7  -8  -45.90   39.40
  -2  -7  -8   31.30   21.70
   2  -7   8   25.00    1.90
  -2  -7  -8   36.00    7.80
  -2   7  -8   23.60    2.40
   2   7   8   28.90    2.20
   2   7   8   24.10    1.80
   3  -7   8   74.69   15.10
   3  -7   8   85.19    5.30
  -3  -7  -8   73.79   10.20
   3  -7   8   83.89    5.50
   3  -7   8   77.89   14.10
  -3   7  -8   84.79    5.90
   3   7   8   86.19    5.30
   3   7   8   93.49    9.50
   3   7   8   83.99    8.70
   4  -7   8   36.10    2.70
   4   7   8   34.10    2.50
  -4   7  -8   43.50    3.10
  -5  -7  -8    2.40    1.50
   5  -7   8    3.10    0.60
  -5   7  -8    2.20    0.60
   6  -8  -8    4.40    0.50
   6   8  -8    2.90    0.40
  -6   8   8    4.50    1.60
   6   8  -8    3.20    0.70
   5  -8  -8    2.10    0.50
   5  -8  -8    2.10    0.60
   5   8  -8    3.00    0.50
   5   8  -8    3.60    0.60
   4  -8  -8   25.50    2.00
   4  -8  -8   23.80    2.20
  -4  -8   8   54.39   55.99
   4   8  -8   25.60    2.10
   4   8  -8   27.20    1.90
   4   8  -8   19.90    7.10
   4   8  -8   25.00    8.50
  -3  -8   8   77.39    4.80
  -3  -8   8  159.88   83.19
   3  -8  -8   71.19    5.00
   3   8  -8   78.29   10.20
   3   8  -8   75.49    9.80
   3   8  -8   83.69    4.90
  -3   8   8   71.69    4.80
  -3   8   8   78.79   14.40
   3   8  -8   82.39    5.00
  -3   8   8   86.99   12.80
  -2  -8   8   67.99   77.29
  -2  -8   8   21.60    1.60
   2  -8  -8   11.50    6.80
   2  -8  -8   14.80    7.10
  -2  -8   8   13.90   11.30
   2  -8  -8  -28.60   56.79
  -2  -8   8   16.90   11.20
   2  -8  -8   13.90    3.50
   2  -8  -8   20.40    1.70
   2   8  -8   26.20    1.70
  -2   8   8   21.70    1.60
  -2   8   8   19.80    1.70
  -1  -8   8   60.29   14.30
  -1  -8   8   51.09   14.60
   1  -8  -8   69.39    4.60
  -1  -8   8   68.19    4.70
   1  -8  -8   30.80   38.30
  -1  -8   8   71.39    4.60
  -1   8   8   74.29    4.60
   1   8  -8   69.49    9.20
  -1   8   8   73.39   11.60
   1   8  -8   77.59    9.20
  -1   8   8   72.89   10.90
   1   8  -8   81.49    4.60
   0  -8   8   80.59   16.10
   0  -8   8   69.29   16.60
   0  -8   8   84.59    5.40
   0  -8   8   84.29    5.60
   0   8   8   85.69    5.40
   0   8   8   99.49   13.00
   0   8   8  103.79   12.30
   0   8   8   87.19    5.30
  -1  -8  -8   13.90   24.00
   1  -8   8   10.20    6.40
   1  -8   8   11.50    1.00
   1  -8   8   11.80    1.20
   1  -8   8   11.60    7.20
  -1  -8  -8   10.80    5.50
   1   8   8   13.70    5.20
  -1   8  -8    9.90    1.50
   1   8   8   10.00    1.00
   1   8   8   11.20    4.50
   2  -8   8    1.50    0.40
  -2  -8  -8    2.20    2.40
  -2  -8  -8    1.60    1.50
   2  -8   8    2.60    0.60
   2  -8   8    0.50    4.00
   2  -8   8    1.80    4.60
  -2  -8  -8   29.10   38.90
   2   8   8    1.30    2.20
  -2   8  -8    0.60    0.70
   2   8   8    1.80    0.50
   2   8   8    1.60    2.50
   2   8   8    1.40    0.40
  -3  -8  -8    4.60    2.00
  -3  -8  -8    3.50    5.50
   3  -8   8    3.10    0.70
   3  -8   8    4.20    0.60
   3   8   8    2.30    0.50
   3   8   8    2.90    0.50
  -3   8  -8    2.20    0.80
   4  -8   8   18.00    1.60
   4  -8   8   15.90    1.50
  -4   8  -8   18.30    1.70
   4   8   8   17.30    1.30
   5  -8   8    4.40    0.70
  -5   8  -8    5.10    0.80
   5  -9  -8    1.20    0.40
   5   9  -8    0.90    0.30
   5   9  -8    0.70    0.40
   4  -9  -8    4.90    0.80
   4   9  -8    4.50    0.60
   4   9  -8    4.30    0.70
   3  -9  -8   26.50   10.10
  -3  -9   8   51.59    3.20
  -3  -9   8  -22.40   72.99
   3  -9  -8   48.60    3.40
  -3   9   8   42.20   14.70
   3   9  -8   53.69    9.90
   3   9  -8   53.89    3.30
  -3   9   8   43.20   14.20
   3   9  -8   55.19    9.90
   3   9  -8   48.40    3.30
   2  -9  -8   36.50    2.60
  -2  -9   8   32.70   13.20
   2  -9  -8   30.80   11.60
  -2  -9   8   26.40   11.10
   2  -9  -8  -80.39   71.99
  -2  -9   8   28.70   91.29
  -2  -9   8   37.60    2.50
   2  -9  -8   20.80    9.40
   2   9  -8   40.40    8.00
   2   9  -8   36.00    7.90
  -2   9   8   36.20    2.50
  -2   9   8   38.60    9.90
  -2   9   8   37.40    8.70
   2   9  -8   41.10    2.50
  -1  -9   8    3.80    0.60
   1  -9  -8    3.60    2.50
   1  -9  -8  -26.60   42.50
  -1  -9   8    5.60    6.90
  -1  -9   8    4.40    0.90
   1  -9  -8    5.70    0.70
  -1  -9   8    9.80    6.80
  -1   9   8    5.80    3.90
   1   9  -8    4.80    4.00
  -1   9   8    6.10    5.00
   1   9  -8    4.30    4.40
  -1   9   8    3.80    0.50
   0  -9  -8   10.20   34.20
   0  -9   8   26.30    9.90
   0  -9   8   26.10    1.90
   0  -9  -8   19.30    4.70
   0  -9   8   26.20   11.10
   0  -9   8   23.40    2.10
   0   9  -8   29.90    1.80
   0   9   8   24.10    1.80
   0   9   8   25.70    6.70
   0   9   8   25.40    7.50
   0   9   8   25.30    1.90
  -1  -9  -8  -12.50   27.70
   1  -9   8    3.50    0.70
   1  -9   8    3.20    0.60
   1  -9   8    1.10    4.70
  -1  -9  -8    2.90    2.70
   1  -9   8   -0.60    5.20
   1   9   8    2.70    3.20
   1   9   8    4.90    0.60
   1   9   8    3.00    0.50
   1   9   8    1.30    2.80
   2  -9   8   19.60    8.00
  -2  -9  -8   19.30   27.00
   2  -9   8   21.40    1.80
  -2  -9  -8   18.40    5.50
  -2  -9  -8   18.70   51.39
   2  -9   8   13.20    7.70
   2  -9   8   20.00    1.60
   2   9   8   17.80    1.40
   2   9   8   22.50    6.00
   2   9   8   22.50    1.60
   2   9   8   23.70    5.90
  -2   9  -8   20.60    2.00
   3  -9   8   15.90    1.50
   3  -9   8   17.40    1.40
   3   9   8   17.60    1.30
  -3   9  -8   15.40    1.60
   4  -9   8    4.00    0.70
   4  -9   8    2.20    0.60
  -4   9  -8    2.80    0.60
   4   9   8    3.00    0.70
   5 -10  -8   21.70    1.60
   5  10  -8   22.30    1.50
   4 -10  -8    6.40    0.80
   4  10  -8    7.70    0.80
   3 -10  -8   18.10    1.50
   3  10  -8   21.20    1.50
   2 -10  -8   69.89   99.79
  -2 -10   8   22.80    1.80
   2 -10  -8   22.40    1.80
  -2  10   8   23.30    1.70
   2  10  -8   27.30    1.70
  -1 -10   8    0.60    0.40
  -1 -10   8   -2.30    6.70
   1 -10  -8   16.90   54.69
  -1 -10   8   -3.00    5.60
  -1 -10   8   -0.30    1.20
   1 -10  -8    1.80    0.50
  -1  10   8    2.10    0.50
   1  10  -8    1.30    0.40
   1  10  -8    1.50    8.50
   0 -10  -8   36.70   44.60
   0 -10   8   56.59   22.80
   0 -10   8   74.59    5.10
   0  10   8   79.79    4.90
   0  10   8  106.49   20.10
  -1 -10  -8   20.00   36.50
   1 -10   8    7.20    6.90
   1 -10   8   14.30    1.30
   1 -10   8   16.80    9.30
   1 -10   8   13.70    1.40
   1  10   8   10.00    5.00
   1  10   8   10.90    4.50
   1  10   8   15.10    1.30
   1  10   8   15.50    1.20
   2 -10   8   26.40    2.40
   2 -10   8   21.40    1.70
   2  10   8   24.80    2.00
   2  10   8   21.20    1.60
   3 -10   8   62.79    4.20
   3 -10   8   61.99    4.40
  -3  10  -8   70.59    4.50
   3  10   8   69.39    4.20
   3  10   8   66.59    4.10
   4 -10   8    6.50    0.90
   4 -10   8    6.40    0.80
   4  10   8    7.80    0.70
   4 -11  -8    8.10    0.80
   4  11  -8    7.70    0.70
  -3  11   8    1.50    0.30
   3  11  -8    1.00    0.30
   2 -11  -8   27.00    1.90
  -2 -11   8   26.30    1.90
   2  11  -8   30.10    1.90
  -2  11   8   25.90    1.90
  -1 -11   8    2.00    0.50
  -1  11   8    2.30    0.40
   1  11  -8    2.20    0.40
   0 -11   8   17.90    1.40
   0 -11   8   19.10    1.70
   0  11   8   18.30    1.40
   1 -11   8    4.40    0.80
   1 -11   8    5.20    0.70
   1  11   8    5.20    0.60
   1  11   8    5.20    0.70
   2 -11   8    8.40    0.80
   2 -11   8    5.90    0.80
   2  11   8    7.90    0.80
   2  11   8    5.80    0.60
   3 -11   8   18.80    1.60
   3 -11   8   19.30    1.40
   3  11   8   19.70    1.40
   3  11   8   22.90    1.50
   3 -12  -8    8.10    1.00
   3  12  -8    7.00    0.60
  -2 -12   8   27.00    1.80
   2  12  -8   28.50    1.80
  -2  12   8   26.20    1.80
  -1 -12   8   13.90    1.40
  -1  12   8   13.20    1.10
   1  12  -8   13.80    1.00
   0 -12   8    4.60    0.60
   0  12   8    5.40    1.00
   0  12   8    4.20    0.50
   1 -12   8   18.30    1.70
   1 -12   8   19.00    1.50
   1  12   8   22.30    1.40
   2 -12   8   13.30    1.30
   2 -12   8   14.80    1.10
   2  12   8   16.00    1.20
   2  12   8   15.50    1.10
  -2  13   8    2.30    0.30
  -1 -13   8   25.10    1.70
  -1  13   8   27.30    1.70
   0 -13   8   20.60    1.50
   0  13   8   22.60    1.50
   1 -13   8   10.20    0.90
   1  13   8   11.10    0.80
   7   0  -9    3.60    0.90
  -7   0   9    3.20    1.60
   7   0  -9    3.70    0.60
   6   0  -9    0.30    0.50
  -6   0   9    0.70    1.60
   6   0  -9   -0.40    0.40
   5   0  -9   21.60    2.00
   5   0  -9   20.10    6.30
   5   0  -9   23.10    6.70
   5   0  -9   18.40    1.70
  -4   0   9   -0.10    4.10
   4   0  -9   -0.40    1.70
   4   0  -9    0.40    0.50
   4   0  -9    0.20    0.50
   4   0  -9   -3.90    5.00
  -4   0   9   -0.10    0.30
  -4   0   9   -0.70    3.60
   4   0  -9   -0.50    1.70
   3   0  -9   87.49   11.70
   3   0  -9   91.99   57.29
   3   0  -9   94.19   10.60
  -3   0   9   79.39   11.60
  -3   0   9   83.09   12.90
   3   0  -9   87.49    5.50
  -3   0   9   86.69    5.30
   3   0  -9  103.59   12.30
  -3   0   9   83.49    5.40
  -2   0   9   -1.50    1.80
  -2   0   9   -0.20    1.90
   2   0  -9    0.10    1.40
  -2   0   9    0.50    0.30
   2   0  -9    0.50    0.50
   2   0  -9    0.00    1.30
   2   0  -9    1.80   29.80
   1   0  -9   70.49   29.70
   1   0  -9   96.49    8.60
  -1   0   9   82.19    5.30
  -1   0   9   71.49   10.80
   1   0  -9  100.89    8.80
  -1   0   9   86.99   10.70
   0   0  -9    1.10    1.10
   0   0   9   -0.50    0.40
   0   0  -9   -0.10    1.40
   0   0   9   -1.60    1.20
   0   0   9   -0.60    1.80
   0   0  -9   -4.40   15.80
   0   0  -9    1.00    1.70
  -1   0  -9    8.00   10.70
   1   0   9   17.90    5.40
  -1   0  -9   16.80    3.40
   1   0   9   14.10    4.20
  -2   0  -9    0.40    1.00
   2   0   9   -0.70    1.30
  -2   0  -9   -0.20    0.60
   2   0   9   -0.10    1.70
  -3   0  -9    6.80    1.30
  -3   0  -9    9.30    3.30
  -3   0  -9    6.40    2.60
  -4   0  -9    0.50    1.90
  -4   0  -9    0.00    0.70
  -4   0  -9    0.70    2.50
  -5   0  -9   58.49    4.20
  -6   0  -9    0.30    0.40
  -7  -1   9    5.80    1.80
   7  -1  -9    5.60    0.60
   7  -1  -9    4.50    0.80
  -7   1   9    6.50    1.80
   7   1  -9    5.80    0.60
   7   1  -9    6.80    1.10
  -6  -1   9   14.60    3.30
   6  -1  -9    9.10    1.30
   6  -1  -9   11.40    1.20
   6   1  -9   11.00    1.40
   6   1  -9    7.80    1.00
   5  -1  -9   74.59   10.40
   5  -1  -9   70.39    4.80
   5  -1  -9   71.59   10.20
   5  -1  -9   66.39    4.60
   5   1  -9   74.69    9.90
   5   1  -9   65.59    4.80
   5   1  -9   74.19    4.60
   5   1  -9   72.29    9.80
  -4  -1   9   83.99   13.00
   4  -1  -9  104.09   11.60
   4  -1  -9   99.89    6.30
   4  -1  -9   90.49   12.30
   4  -1  -9  115.69   12.10
   4  -1  -9   97.89    6.40
  -4  -1   9  102.49    6.00
  -4   1   9   71.89   14.60
   4   1  -9   99.19    6.30
  -4   1   9   83.59   13.00
   4   1  -9  105.09   11.40
   4   1  -9  103.19   11.30
   4   1  -9   99.09    6.50
   4   1  -9   84.59   12.60
  -4   1   9  100.79    6.00
   3  -1  -9    4.10    2.50
  -3  -1   9    3.70    0.50
  -3  -1   9    4.00    0.60
  -3  -1   9    1.80    2.70
   3  -1  -9    4.20   50.79
   3  -1  -9    3.20    0.70
   3  -1  -9    4.50    2.60
  -3  -1   9    2.00    3.80
   3   1  -9    4.00    0.90
   3   1  -9    6.20    4.30
  -3   1   9    4.60    0.60
  -3   1   9    3.00    3.20
   3   1  -9    5.70    0.80
   3   1  -9   16.90   59.39
   3   1  -9    7.70    3.20
  -3   1   9    3.50    3.80
   3   1  -9    3.90    2.50
  -3   1   9    4.30    0.50
   2  -1  -9  164.28   12.90
  -2  -1   9  127.99   14.60
   2  -1  -9  154.68   12.60
   2  -1  -9  135.49    8.50
  -2  -1   9  124.69   15.60
   2  -1  -9   37.50   56.49
  -2  -1   9  134.69    8.20
   2   1  -9  140.79   12.20
   2   1  -9   89.39   44.60
   2   1  -9  156.98   12.40
  -2   1   9  134.89    8.20
  -2   1   9  125.69   14.40
  -2   1   9  116.89   15.10
   2   1  -9  128.89    8.40
   1  -1  -9  110.99   33.50
  -1  -1   9  139.69   14.40
  -1  -1   9  129.09   15.10
  -1  -1   9  138.29    8.50
  -1   1   9  138.99   14.30
   1   1  -9  117.69   32.80
  -1   1   9  136.69    8.50
   1   1  -9  170.58   12.30
  -1   1   9  140.89   15.40
   0  -1   9  102.09   12.60
   0  -1   9  105.59   11.90
   0  -1  -9  130.09    9.80
   0  -1  -9   76.19   27.00
   0   1   9   97.69   11.40
   0   1  -9  106.19   28.50
   0   1   9  118.49   13.00
   0   1  -9  123.39    9.30
  -1  -1  -9   10.80   12.80
   1  -1   9    5.80    0.60
   1  -1   9    7.00    3.60
   1  -1   9    6.70    3.30
  -1  -1  -9    8.40    2.70
   1   1   9    4.80    2.70
   1   1   9    6.30    3.20
  -1   1  -9    6.30    2.10
   1   1   9    7.40    0.70
  -1   1  -9    5.00   10.90
  -2  -1  -9   22.10    2.90
  -2  -1  -9   24.60    4.20
   2  -1   9   35.30    6.40
   2  -1   9   40.70    7.50
  -2  -1  -9   42.70    9.90
   2   1   9   34.20    6.10
  -2   1  -9   31.60    4.40
   2   1   9   30.80    4.50
  -2   1  -9   22.60    2.40
  -3  -1  -9    8.10    3.20
  -3  -1  -9    5.70    1.20
  -3  -1  -9    3.70    2.20
  -3   1  -9    7.40    3.00
  -3   1  -9    1.40    2.70
  -3   1  -9    5.90    1.30
  -4  -1  -9    6.60    2.50
  -4  -1  -9    8.60    3.90
  -4   1  -9    0.60    3.30
  -5  -1  -9    2.40    1.80
  -5  -1  -9    2.50    0.80
  -5   1  -9    2.90    0.90
  -6  -1  -9    6.10    2.10
  -6   1  -9    4.20    0.70
  -7  -2   9    5.40    1.80
   7  -2  -9    3.70    0.70
   7  -2  -9    3.50    0.50
   7   2  -9    3.80    0.50
  -7   2   9    4.30    1.70
   7   2  -9    4.20    0.70
  -6  -2   9   13.50    3.10
   6  -2  -9   11.10    1.80
   6  -2  -9   12.40    1.20
   6   2  -9    7.30    1.70
   6   2  -9   12.60    1.20
   5  -2  -9   -0.70    2.20
   5  -2  -9    2.70    3.30
  -5  -2   9    0.70    2.00
   5  -2  -9    2.50    0.70
   5  -2  -9    1.30    0.50
   5   2  -9    1.60    0.60
   5   2  -9    0.60    0.60
   5   2  -9    2.50    2.90
   5   2  -9    0.60    2.50
   4  -2  -9   55.89   10.10
   4  -2  -9   57.19    8.40
   4  -2  -9   46.00    3.40
   4  -2  -9   42.60    3.60
  -4  -2   9   46.90    3.00
   4   2  -9   47.40    3.50
   4   2  -9   41.20    8.00
  -4   2   9   44.40   10.50
   4   2  -9   50.19    7.40
  -4   2   9   45.60    3.00
   4   2  -9   55.09    9.10
   4   2  -9   55.19    3.70
  -4   2   9   47.40   11.90
  -3  -2   9   67.99    4.20
  -3  -2   9   58.09   12.10
   3  -2  -9   84.69    9.30
  -3  -2   9   64.39    4.30
   3  -2  -9   71.49    4.60
   3  -2  -9   64.29    4.40
   3  -2  -9    8.10   54.79
  -3  -2   9   64.79   14.00
   3  -2  -9   81.69    9.10
  -3   2   9   63.59    4.20
  -3   2   9   64.79    4.20
  -3   2   9   65.79   12.70
   3   2  -9   68.39    8.30
  -3   2   9   69.69   13.80
   3   2  -9   73.99    8.40
   3   2  -9   19.70   57.59
   3   2  -9   64.89    9.80
   3   2  -9   70.99    4.60
   3   2  -9   68.29    4.40
  -2  -2   9  168.68    9.60
  -2  -2   9  146.89    9.50
   2  -2  -9  158.68    9.70
  -2  -2   9  150.68   16.40
  -2  -2   9  149.88   17.50
   2  -2  -9  169.58   45.20
  -2   2   9  165.28   17.80
   2   2  -9  181.48   14.00
  -2   2   9  156.48    9.60
  -2   2   9  158.28   16.40
   2   2  -9  157.08    9.70
   2   2  -9  145.39   44.50
  -2   2   9  153.28    9.50
   2   2  -9  173.18   13.70
   1  -2  -9   21.20    4.60
   1  -2  -9   21.10    4.70
  -1  -2   9   17.50    6.20
   1  -2  -9   11.40   20.60
  -1  -2   9   18.70    5.90
  -1  -2   9   14.30    1.20
  -1   2   9   14.80    1.20
   1   2  -9   19.70    4.20
   1   2  -9   18.70   22.60
  -1   2   9   10.90    4.90
   1   2  -9   20.80    4.20
  -1   2   9   10.60    4.30
   0  -2  -9   14.70   18.80
   0  -2   9   22.80    1.70
   0  -2   9   29.80    7.60
   0  -2  -9   26.10    3.70
   0  -2  -9   27.10    5.00
   0  -2   9   24.90    6.30
   0  -2  -9   27.80    5.50
   0   2   9   23.00    6.50
   0   2  -9   30.10    4.20
   0   2  -9   26.40    3.40
   0   2  -9   30.40    4.10
   0   2  -9   18.60   17.20
   0   2   9   24.50    6.00
   0   2   9   23.60    1.70
  -1  -2  -9   55.49   20.50
   1  -2   9   76.99   10.00
   1  -2   9   61.49    4.20
   1  -2   9   70.39    8.90
  -1  -2  -9   78.69    7.50
   1   2   9   66.49    8.10
  -1   2  -9   74.89    6.60
   1   2   9   67.09    8.80
  -2  -2  -9   27.10    4.10
   2  -2   9   24.60    1.80
  -2  -2  -9   32.40    5.00
   2  -2   9   33.90    7.30
   2  -2   9   31.40    6.40
  -2   2  -9   23.60    2.50
   2   2   9   28.80    5.30
  -2   2  -9   30.50    4.20
   2   2   9   31.40    5.90
  -3  -2  -9    8.10    1.40
  -3  -2  -9   13.10    4.30
  -3  -2  -9    7.00    2.50
  -3   2  -9    9.50    1.60
  -4  -2  -9   35.50    2.90
  -4  -2  -9   34.30    7.10
  -4  -2  -9   30.40    4.90
  -4   2  -9   37.20    3.10
  -5  -2  -9   49.10    5.70
  -5   2  -9   53.09    3.90
  -6   2  -9    9.80    1.00
   7  -3  -9    6.70    0.80
   7  -3  -9    7.30    0.70
  -7  -3   9    4.80    2.30
  -7   3   9    7.60    2.00
   7   3  -9    4.80    0.70
   7   3  -9    6.50    0.70
  -6  -3   9   18.90    3.50
   6  -3  -9   19.00    1.70
   6  -3  -9   18.60    1.50
   6   3  -9   17.40    1.70
   6   3  -9   19.20    1.60
  -5  -3   9  126.09    9.90
   5  -3  -9  117.39    7.70
   5  -3  -9  129.49   14.60
   5  -3  -9  111.79    7.50
   5  -3  -9  127.19   14.70
   5   3  -9  121.39    7.50
   5   3  -9  129.09   13.60
   5   3  -9  113.79    7.70
   5   3  -9  142.09   14.00
   4  -3  -9   26.00    2.10
   4  -3  -9   27.60    7.00
   4  -3  -9   22.40    6.30
  -4  -3   9   29.10    1.90
   4  -3  -9   26.00    2.30
   4   3  -9   23.60    6.80
  -4   3   9   24.80    8.30
   4   3  -9   26.10    2.30
   4   3  -9   30.50    6.70
   4   3  -9   25.40    6.10
  -4   3   9   28.20    9.80
   4   3  -9   30.10    2.20
   3  -3  -9  236.98   72.79
   3  -3  -9  247.28   19.30
  -3  -3   9  223.38   12.80
   3  -3  -9  208.08   12.90
   3  -3  -9  218.28   13.10
   3  -3  -9  261.57   19.80
  -3  -3   9  176.08   23.20
  -3  -3   9  184.98   22.00
   3   3  -9  214.68   12.90
   3   3  -9  230.28   18.20
   3   3  -9  237.68   18.10
  -3   3   9  184.58   20.00
  -3   3   9  205.58   12.80
   3   3  -9  215.48   13.10
   3   3  -9   96.09   63.99
  -3   3   9  212.28   12.80
  -3   3   9  189.48   21.50
   3   3  -9  203.68   17.80
   2  -3  -9   49.50    3.50
   2  -3  -9   67.79   36.60
  -2  -3   9   52.79    3.30
   2  -3  -9   64.59    7.90
  -2  -3   9   54.39   12.30
  -2  -3   9   48.20    3.20
   2  -3  -9   50.69    3.40
   2  -3  -9   63.09    7.90
  -2  -3   9   43.80   10.20
   2   3  -9   54.99    6.80
   2   3  -9    0.40   30.90
  -2   3   9   47.50    9.80
  -2   3   9   49.60    3.30
   2   3  -9   45.90    3.40
  -2   3   9   53.79   11.50
   2   3  -9   52.29    6.50
   2   3  -9   55.39    3.40
   2   3  -9   59.09    7.90
   1  -3  -9   20.50   24.70
  -1  -3   9   41.90    9.90
  -1  -3   9   45.50    9.40
   1  -3  -9   56.29    7.00
  -1  -3   9   42.70    2.90
   1  -3  -9   55.19    7.10
  -1   3   9   45.20    8.90
   1   3  -9   47.00    5.80
  -1   3   9   38.20    8.80
  -1   3   9   45.50    3.00
   1   3  -9   43.10   24.80
   1   3  -9   48.70    6.00
   0  -3   9  149.39   17.00
   0  -3   9  155.08   10.20
   0  -3  -9  165.68   36.20
   0  -3  -9  196.18   13.60
   0  -3   9  146.79   15.90
   0   3   9  169.68   10.20
   0   3  -9  195.98   13.70
   0   3   9  148.59   15.30
   0   3   9  156.18   16.50
   0   3  -9  162.38   33.90
   0   3  -9  201.08   13.70
   0   3  -9  178.88   12.20
  -1  -3  -9  169.88   13.60
  -1  -3  -9  199.58   32.80
   1  -3   9  155.28   16.60
   1  -3   9  154.98   15.50
   1  -3   9  147.39    9.80
   1   3   9  154.48   14.60
  -1   3  -9  187.38   12.70
  -1   3  -9  162.58   11.80
   1   3   9  165.88   15.70
   1   3   9  171.38    9.80
  -2  -3  -9  167.18   12.00
  -2  -3  -9  170.68   14.10
   2  -3   9  135.19   15.20
   2  -3   9  146.49    9.20
   2  -3   9  146.29   14.50
   2   3   9  137.49   13.10
   2   3   9  163.88    9.20
   2   3   9  146.79   12.60
  -3  -3  -9   42.80    3.70
   3  -3   9   56.89    8.50
   3  -3   9   48.60    7.20
  -3  -3  -9   59.89    8.00
  -3  -3  -9   49.60    5.90
   3  -3   9   51.19    3.20
  -3   3  -9   47.90    3.90
  -4  -3  -9    1.00    2.30
  -4  -3  -9    0.10    0.60
  -4  -3  -9    0.70    1.60
  -4   3  -9    1.40    0.80
  -5  -3  -9   50.19    5.60
  -5   3  -9   49.10    3.70
  -6   3  -9   12.60    1.20
   7  -4  -9    2.80    0.50
   7  -4  -9    3.60    0.90
  -7   4   9    4.30    1.60
   7   4  -9    2.90    0.60
   7   4  -9    3.30    0.40
   6  -4  -9   14.00    1.50
   6  -4  -9   16.30    1.40
  -6  -4   9   18.50    3.90
   6   4  -9   16.80    1.40
   6   4  -9   15.80    1.60
   5  -4  -9   76.19    5.00
   5  -4  -9   64.09   12.30
   5  -4  -9   72.29    4.80
   5  -4  -9   80.79   11.60
   5   4  -9   74.79    4.80
   5   4  -9   74.29   10.20
   5   4  -9   71.19    5.00
   5   4  -9   75.49   10.20
   4  -4  -9   45.40    9.80
   4  -4  -9   48.30    3.30
   4  -4  -9   44.00    9.80
  -4  -4   9   49.20    3.00
  -4  -4   9   42.90    6.00
   4  -4  -9   42.20    3.40
   4   4  -9   44.10    3.60
   4   4  -9   45.00    9.00
   4   4  -9   39.40    8.20
  -4   4   9   48.10    3.00
   4   4  -9   50.09    3.30
   3  -4  -9   67.39    4.40
   3  -4  -9   75.99   10.00
  -3  -4   9   64.59   13.70
  -3  -4   9   71.99    4.20
   3  -4  -9   63.59    4.40
  -3  -4   9   71.99   15.80
   3  -4  -9   72.99    9.50
   3  -4  -9   42.80   68.69
   3   4  -9   60.09    8.00
  -3   4   9   67.29    4.20
  -3   4   9   56.09   11.80
  -3   4   9   67.69   14.20
   3   4  -9   64.39    8.30
   3   4  -9   60.79    4.50
   3   4  -9   64.39    4.30
   3   4  -9   73.89    9.70
   3   4  -9   55.29   62.69
  -2  -4   9  194.28   22.10
   2  -4  -9  215.58   51.89
   2  -4  -9  207.38   13.10
  -2  -4   9  203.58   24.00
  -2  -4   9  231.78   13.60
  -2  -4   9  208.88   12.90
   2  -4  -9  251.77   19.80
   2  -4  -9  228.58   13.10
  -2   4   9  217.38   13.00
  -2   4   9  203.78   20.20
   2   4  -9  226.88   17.70
   2   4  -9  207.38   13.10
   2   4  -9  225.48   13.10
   2   4  -9  215.28   17.30
   2   4  -9  239.78   19.50
  -2   4   9  184.58   20.80
   2   4  -9  249.88   57.59
  -2   4   9  216.88   13.00
  -1  -4   9  116.69   14.10
   1  -4  -9  108.69    9.70
  -1  -4   9  111.59    7.30
   1  -4  -9  130.49   12.80
  -1  -4   9   99.09   14.50
   1  -4  -9   83.59   34.20
   1  -4  -9  146.59   13.10
  -1  -4   9  123.39    7.40
   1   4  -9  141.29   11.30
   1   4  -9  123.99   11.50
  -1   4   9  130.19   13.90
  -1   4   9  113.79   14.20
   1   4  -9  140.29   11.50
  -1   4   9  118.59    7.30
   1   4  -9  136.79   38.60
   0  -4  -9   33.70   23.50
   0  -4  -9   55.49    6.20
   0  -4   9   54.29    3.60
   0  -4   9   54.79   11.50
   0  -4   9   48.10    9.80
   0   4  -9  138.19   35.50
   0   4   9   61.89    9.30
   0   4  -9   58.89    7.50
   0   4   9   59.79    3.60
   0   4   9   53.39    8.10
  -1  -4  -9   46.40    6.00
   1  -4   9   35.30    9.00
  -1  -4  -9   42.00   21.90
   1  -4   9   40.00    8.60
   1   4   9   48.60    3.00
   2  -4   9   75.99    5.00
   2  -4   9   85.39   11.60
  -2  -4  -9   88.09    9.40
   2  -4   9   77.79   10.40
   2   4   9   89.69    5.10
   2   4   9   82.49    9.10
  -2   4  -9   71.09    5.60
   2   4   9   86.69    8.60
   3  -4   9   75.59   11.10
  -3  -4  -9   67.79   11.90
  -3  -4  -9   86.79    8.20
   3  -4   9   91.59   10.80
   3  -4   9   93.09    5.40
   3   4   9   83.79    5.30
  -3   4  -9   87.09    6.10
  -4  -4  -9    2.40    2.90
   4  -4   9    3.80    0.70
  -4  -4  -9    2.70    3.40
  -4   4  -9    3.50    1.20
  -5  -4  -9   18.60    3.50
  -5   4  -9   18.00    1.90
   6  -5  -9    2.90    0.60
   6  -5  -9    2.90    0.70
  -6  -5   9    3.30    2.10
   6   5  -9    2.90    0.70
   6   5  -9    3.50    0.60
   5  -5  -9    3.00    4.30
   5  -5  -9    3.50    0.60
  -5  -5   9    4.70    2.30
   5  -5  -9    1.60    4.00
   5  -5  -9    6.70    1.00
   5   5  -9    3.70    0.70
   5   5  -9    5.30    3.60
   5   5  -9    6.70    3.90
   5   5  -9    5.60    1.00
   4  -5  -9  130.99    8.00
  -4  -5   9  135.09    7.70
   4  -5  -9  118.29   14.60
   4  -5  -9  123.59    8.10
   4  -5  -9  105.99   14.30
   4   5  -9  113.19    8.10
   4   5  -9  144.49   13.80
   4   5  -9  136.09    8.00
  -4   5   9  133.09    7.80
   4   5  -9  124.99   13.40
   4   5  -9  122.39   13.80
  -3  -5   9   38.40   12.10
   3  -5  -9   32.60    2.80
   3  -5  -9   36.20    8.30
   3  -5  -9   30.60    2.50
   3  -5  -9   46.40   71.19
  -3  -5   9   37.20   10.80
  -3  -5   9   35.10    2.20
   3  -5  -9   29.60    7.80
   3   5  -9   33.40    3.00
   3   5  -9   28.50    6.40
   3   5  -9   31.50    2.60
  -3   5   9   25.60    8.40
  -3   5   9   34.30    2.30
   3   5  -9   34.00    6.80
  -3   5   9   23.20    7.30
   3   5  -9   31.00    6.10
  -2  -5   9  271.77   16.20
   2  -5  -9  238.08   60.89
  -2  -5   9  282.97   16.40
   2  -5  -9  279.47   16.40
   2  -5  -9  287.87   23.50
  -2  -5   9  260.27   25.70
   2  -5  -9  288.47   23.80
  -2  -5   9  244.68   26.90
   2   5  -9  280.07   21.10
  -2   5   9  268.57   16.20
  -2   5   9  270.17   16.30
   2   5  -9  280.37   21.30
  -2   5   9  248.98   23.80
   2   5  -9  277.47   16.30
  -2   5   9  240.48   25.00
   2   5  -9  288.27   20.60
  -1  -5   9   29.10    2.10
   1  -5  -9   28.80    7.40
  -1  -5   9   36.60    9.50
   1  -5  -9   37.40    8.60
  -1  -5   9   32.20    9.80
  -1  -5   9   31.60    2.20
   1  -5  -9   29.40    4.20
   1  -5  -9   33.60   29.80
   1  -5  -9   31.40    2.30
   1   5  -9   28.40    5.40
   1   5  -9   32.60    2.20
   1   5  -9   34.70    5.20
   1   5  -9   74.39   37.70
  -1   5   9   30.60    2.10
  -1   5   9   39.80    9.40
  -1   5   9   36.40    8.70
   1   5  -9   34.20    5.40
   0  -5   9    0.50    2.10
   0  -5   9    1.60    2.80
   0  -5  -9    1.50    1.40
   0  -5  -9    5.30    2.10
   0  -5   9    1.90    0.40
   0  -5   9    2.20    0.40
   0  -5  -9   -7.70   21.00
   0   5   9    1.40    0.40
   0   5   9    2.40    2.90
   0   5   9    2.00    0.70
   0   5  -9    1.20    2.80
   0   5  -9    1.50    0.90
   0   5  -9   -0.10    1.90
   0   5   9    1.20    2.30
   0   5  -9   -1.30    2.00
  -1  -5  -9   30.50    4.70
   1  -5   9   26.10    1.90
   1  -5   9   25.90    7.50
   1  -5   9   27.50    8.30
   1  -5   9   26.90    1.80
  -1  -5  -9   13.40   39.20
   1   5   9   23.40    1.80
   1   5   9   22.80    5.80
   1   5   9   26.40    1.80
   1   5   9   24.80    6.50
  -2  -5  -9   26.00    5.80
   2  -5   9   21.00    1.60
   2  -5   9   19.60    6.50
   2  -5   9   23.80    1.70
   2  -5   9   17.80    6.50
   2   5   9   20.40    4.70
   2   5   9   19.50    4.90
   2   5   9   22.80    1.60
  -2   5  -9   19.30    2.40
   3  -5   9   15.10    5.70
   3  -5   9    9.60    6.10
  -3  -5  -9   11.70    4.30
  -3  -5  -9   15.90    3.50
   3  -5   9   14.00    1.30
   3   5   9   15.80    1.20
  -3   5  -9   13.90    1.80
  -4  -5  -9   32.90    4.60
   4  -5   9   29.00    2.20
  -4  -5  -9   20.20    6.20
   4   5   9   27.90    2.10
  -4   5  -9   26.60    2.50
  -5  -5  -9   43.20    4.70
   5  -5   9   32.90    2.50
  -5   5  -9   34.30    2.80
   6  -6  -9   16.30    1.40
   6  -6  -9   17.00    1.70
   6   6  -9   19.10    1.60
   6   6  -9   20.70    1.40
  -5  -6   9   35.50   52.79
   4  -6  -9   63.69    4.20
   4  -6  -9   49.10   10.70
   4  -6  -9   48.00   11.00
   4  -6  -9   65.59    4.30
   4   6  -9   71.59   10.20
   4   6  -9   60.29    8.80
   4   6  -9   66.39    9.30
  -4   6   9   65.69    4.00
   4   6  -9   63.19    4.10
   4   6  -9   58.09    4.30
   3  -6  -9  154.48    9.90
   3  -6  -9  160.48   17.40
  -3  -6   9  153.98   21.80
   3  -6  -9   -7.40   77.69
  -3  -6   9  157.48   20.00
   3  -6  -9  155.98   10.00
  -3  -6   9  172.68    9.80
   3  -6  -9  140.69   16.90
  -3   6   9  148.79   18.90
   3   6  -9  158.48   14.60
   3   6  -9  176.18   15.80
   3   6  -9  176.78   15.60
   3   6  -9  168.78    9.90
   3   6  -9  165.98   10.10
  -3   6   9  172.88   18.50
   2  -6  -9   15.30   38.80
   2  -6  -9    5.10    4.20
  -2  -6   9    6.00    5.90
   2  -6  -9    1.80    0.60
   2  -6  -9    1.50    1.40
  -2  -6   9    1.30    0.50
   2  -6  -9    1.50    3.50
  -2  -6   9   -0.20    3.20
  -2  -6   9    2.20    0.40
  -2   6   9    1.80    0.40
   2   6  -9    2.30    0.60
   2   6  -9    1.90    0.60
   2   6  -9    1.80    2.30
  -2   6   9    1.90    2.80
  -2   6   9    4.10    3.90
   2   6  -9    4.80    3.80
   2   6  -9    1.90    2.20
  -2   6   9    2.30    0.50
   1  -6  -9   76.99    4.80
  -1  -6   9   78.29    4.70
   1  -6  -9   58.39   11.40
  -1  -6   9   71.69   15.80
  -1  -6   9   77.49    4.90
   1  -6  -9   38.70   29.40
   1  -6  -9   52.69   10.70
  -1  -6   9   73.99   14.70
  -1   6   9   72.29   10.60
   1   6  -9   87.09    9.40
   1   6  -9   78.59    8.90
   1   6  -9   78.99    8.70
   1   6  -9   82.09    4.80
  -1   6   9   73.09    4.70
  -1   6   9   71.29   11.30
   0  -6   9   42.30    2.90
   0  -6   9   51.99   12.10
   0  -6  -9   20.90   26.20
   0  -6   9   43.20    2.80
   0  -6  -9   32.40    5.10
   0  -6   9   36.70   10.80
   0   6   9   43.80    2.80
   0   6  -9   46.00    2.80
   0   6   9   40.70    8.80
   0   6   9   42.20    2.90
   0   6   9   51.19   10.40
   0   6  -9   51.99    7.10
  -1  -6  -9  -15.60   20.60
   1  -6   9    1.50    3.80
  -1  -6  -9    0.90    1.50
   1  -6   9    1.00    0.40
   1  -6   9    0.40    0.30
   1  -6   9    0.80    2.70
  -1  -6  -9    1.20    1.40
   1   6   9    0.40    0.40
   1   6   9    3.40    3.10
   1   6   9    1.00    2.20
  -1   6  -9    0.50    0.70
   1   6   9    0.60    0.30
  -2  -6  -9   89.99   10.40
   2  -6   9   88.69    5.40
   2  -6   9   77.79   11.90
   2  -6   9   75.99   15.10
   2   6   9   87.99    5.30
  -2   6  -9   76.99    5.90
   2   6   9   92.39    9.50
   2   6   9   93.09   10.30
   3  -6   9   33.90    8.60
   3  -6   9   23.00    7.70
   3  -6   9   34.20    2.30
  -3  -6  -9   20.80    5.60
   3  -6   9   33.00    2.50
   3   6   9   30.20    2.20
  -3   6  -9   34.30    2.90
   4  -6   9   25.60    2.10
   4   6   9   28.40    2.00
  -4   6  -9   30.40    2.60
  -5  -6  -9    1.40    1.30
   5  -6   9    0.60    0.50
  -5   6  -9    1.00    0.50
   6  -7  -9    0.20    0.30
   6   7  -9    0.30    0.40
   6   7  -9    0.50    0.30
   5  -7  -9    4.00    0.70
   5  -7  -9    3.10    0.60
   5   7  -9    3.20    0.70
   5   7  -9    4.10    0.60
   4  -7  -9  102.19   20.00
   4  -7  -9  127.99    8.10
  -4  -7   9  141.19   62.79
   4  -7  -9   84.69   18.50
   4   7  -9  124.09    8.10
   4   7  -9  144.19   16.30
  -4   7   9  141.09    7.80
   4   7  -9  142.29   16.60
  -3  -7   9  153.08   23.20
  -3  -7   9  179.58   10.50
  -3  -7   9  155.48   21.20
   3   7  -9  179.58   10.60
  -3   7   9  155.98   19.70
   3   7  -9  173.18   10.70
   3   7  -9  175.98   16.60
  -3   7   9  173.28   19.00
   3   7  -9  181.28   15.40
   3   7  -9  174.78   16.30
  -2  -7   9   87.89    5.30
   2  -7  -9   62.29   12.60
  -2  -7   9   74.29   18.10
   2  -7  -9   81.59    5.40
  -2  -7   9  104.29   19.20
  -2  -7   9   81.29    5.40
   2  -7  -9   60.49   50.19
  -2  -7   9  168.78   78.79
   2   7  -9   85.69   10.00
  -2   7   9   80.09   12.80
   2   7  -9   87.79   10.20
   2   7  -9   90.69    5.30
  -2   7   9   80.59   12.10
  -2   7   9   81.69    5.30
   2   7  -9   90.99   10.50
  -2   7   9   85.49    5.30
   1  -7  -9   16.30   34.60
  -1  -7   9    8.30    6.00
  -1  -7   9   10.30    1.20
  -1  -7   9    7.90    5.50
   1  -7  -9    1.30    5.00
   1  -7  -9    8.70    3.00
   1  -7  -9   12.30    1.20
  -1  -7   9   13.00    1.10
   1   7  -9    9.80    4.10
  -1   7   9   11.50    5.20
  -1   7   9    5.60    4.30
   1   7  -9   15.30    1.30
  -1   7   9   11.20    1.20
   1   7  -9    9.20    4.40
   1   7  -9    9.50    4.00
   0  -7  -9   48.20    6.60
   0  -7  -9   34.00   26.80
   0  -7   9   56.89   14.60
   0  -7   9   60.49    4.00
   0  -7   9   47.70   11.80
   0   7   9   50.99    4.00
   0   7   9   69.49   10.70
   0   7  -9   66.49    3.70
   0   7   9   63.89    3.90
   0   7   9   66.79    9.90
  -1  -7  -9    2.50    2.00
   1  -7   9    4.70    0.70
   1  -7   9    4.40    5.40
   1  -7   9    4.00    3.90
  -1  -7  -9   18.00   24.70
   1  -7   9    4.60    0.70
   1   7   9    5.00    3.80
   1   7   9    3.70    3.30
   1   7   9    5.70    0.70
  -1   7  -9    4.20    1.10
   1   7   9    3.20    0.50
   2  -7   9  113.79   15.30
   2  -7   9  106.59   16.40
   2  -7   9  114.39    7.00
   2  -7   9  108.69    7.10
  -2  -7  -9  108.89   11.90
   2   7   9  129.79   12.00
   2   7   9  105.99    6.90
   2   7   9  120.19    7.00
   2   7   9  133.19   12.90
  -3  -7  -9   19.00    5.80
   3  -7   9   14.80    7.10
   3  -7   9   13.10    6.30
   3  -7   9   16.30    1.40
   3  -7   9   17.20    1.50
  -3   7  -9   15.80    1.90
   3   7   9   16.40    1.30
   4  -7   9   37.50    2.70
  -4   7  -9   37.10    3.00
   4   7   9   38.70    2.50
   5  -7   9   19.30    2.00
  -5   7  -9   22.50    1.80
   5  -8  -9    2.30    0.50
   5   8  -9    1.60    0.50
   5   8  -9    1.70    0.40
   4  -8  -9    6.80    0.90
  -4  -8   9   -5.00   68.69
  -4   8   9    8.60    0.80
   4   8  -9    8.70    0.90
   4   8  -9    8.10    1.00
  -3  -8   9  -87.89   69.79
   3  -8  -9   11.10    6.90
   3  -8  -9   13.50    7.40
  -3  -8   9   15.80   11.60
  -3  -8   9   11.40   10.50
   3   8  -9    4.30    0.80
  -3   8   9   13.90    7.10
  -3   8   9   21.10    8.70
   3   8  -9   15.60    5.50
   2  -8  -9   69.69   65.39
  -2  -8   9   83.59    5.30
  -2  -8   9   74.49   16.80
  -2  -8   9   78.59   18.70
   2  -8  -9   85.09    5.40
  -2   8   9   79.79    5.30
  -2   8   9   85.19    5.30
  -2   8   9   75.29   11.80
   2   8  -9   93.79   10.90
  -2   8   9   94.89   14.10
   2   8  -9   90.09    5.30
   2   8  -9   81.89   10.70
   1  -8  -9   82.99   10.30
  -1  -8   9  110.29   19.90
  -1  -8   9  100.39    6.60
  -1  -8   9  109.19   21.80
   1  -8  -9  100.49    6.30
  -1  -8   9   96.79    6.30
   1  -8  -9   33.00   42.30
   1   8  -9  101.79   11.80
  -1   8   9  104.89    6.30
  -1   8   9  102.99   13.40
  -1   8   9  121.99   15.40
   1   8  -9  115.29    6.30
   1   8  -9   95.19   11.40
   0  -8   9   35.50    2.50
   0  -8   9   28.00   10.70
   0  -8  -9   10.60   30.30
   0  -8   9   35.30    2.60
   0  -8   9   36.80   11.00
   0   8   9   39.50    8.80
   0   8   9   38.00    2.50
   0   8   9   32.20    8.50
   0   8   9   36.60    2.40
   1  -8   9    0.90    4.80
  -1  -8  -9  -13.10   26.20
  -1  -8  -9    2.30    1.70
   1  -8   9    3.40    4.30
  -1  -8  -9    1.30    1.90
   1  -8   9    1.30    0.50
   1  -8   9    1.50    0.40
   1   8   9    2.40    3.00
   1   8   9    1.70    0.40
   1   8   9    2.20    2.90
  -1   8  -9    1.00    0.80
   1   8   9    0.90    0.30
   2  -8   9   41.30    2.90
  -2  -8  -9   39.80    6.80
   2  -8   9   47.00    3.10
   2  -8   9   29.10    8.90
   2  -8   9   27.10    9.60
   2   8   9   41.60    3.00
   2   8   9   54.99    7.70
  -2   8  -9   42.40    3.40
   2   8   9   54.29    8.30
   2   8   9   42.30    2.90
   3  -8   9    3.80    0.60
   3  -8   9    3.80    1.00
   3   8   9    3.00    0.60
  -3   8  -9    4.00    1.00
  -4  -8  -9    6.00    1.80
   4  -8   9    3.20    0.60
  -4   8  -9    4.10    0.80
   5  -9  -9    8.30    0.80
   5   9  -9    6.60    0.70
   4  -9  -9    1.20    0.40
  -4   9   9   -0.20    0.30
   4   9  -9    0.60    0.40
   4   9  -9   -0.40    0.50
  -3  -9   9   26.10   97.89
  -3  -9   9   47.40    3.20
   3  -9  -9   45.40    3.30
   3   9  -9   55.59    3.20
  -2  -9   9   14.40    1.30
   2  -9  -9  -26.40   75.09
  -2  -9   9    7.20   10.70
  -2  -9   9    9.70   12.80
  -2   9   9   20.20    6.80
  -2   9   9   14.60    1.20
   2   9  -9   15.10    1.30
   2   9  -9   13.00    8.30
  -2   9   9   17.50    6.80
  -1  -9   9   30.40   10.80
   1  -9  -9  -30.60   44.80
  -1  -9   9   25.50   11.20
  -1  -9   9   24.50    2.10
  -1  -9   9   26.50    1.90
  -1   9   9   39.20   10.10
   1   9  -9   23.20    8.50
  -1   9   9   27.60    1.90
   1   9  -9   29.10    1.90
  -1   9   9   25.70    2.00
  -1   9   9   30.20    8.00
   0  -9  -9    0.00    1.80
   0  -9   9    5.60    5.80
   0  -9  -9    0.30   32.50
   0  -9   9    5.30    6.60
   0  -9   9    2.10    0.50
   0  -9   9    2.10    0.60
   0   9   9    2.50    0.50
   0   9   9    4.10    4.00
   0   9   9    1.60    0.50
   0   9   9    6.90    4.60
   1  -9   9   29.20   10.10
  -1  -9  -9   34.30    7.80
   1  -9   9   38.80   12.50
   1  -9   9   42.50    3.10
  -1  -9  -9   12.20   33.00
   1  -9   9   42.60    3.00
   1   9   9   51.79    3.20
   1   9   9   69.39   15.90
   1   9   9   63.49   14.40
   1   9   9   41.80    2.90
   2  -9   9   61.19    3.80
   2  -9   9   59.59    3.90
   2   9   9   50.89    3.60
   2   9   9   59.69    3.80
  -2   9  -9   59.49    4.10
   3  -9   9   29.80    2.20
   3   9   9   27.30    1.90
   3   9   9   28.20    1.90
  -3   9  -9   26.90    2.50
   4  -9   9    6.60    0.90
  -4   9  -9    7.20    0.90
   4   9   9    6.90    0.70
   4 -10  -9   13.90    1.30
   4  10  -9   18.80    1.30
   3 -10  -9   12.60    1.20
  -3  10   9   14.00    1.10
   3  10  -9   14.10    1.10
   2 -10  -9   44.90    3.00
  -2 -10   9   41.80    2.90
  -2  10   9   43.10    2.90
   2  10  -9   49.00    2.90
   1 -10  -9    4.70   78.69
   0 -10   9   13.20    1.40
   0 -10  -9   34.00   41.70
   0  10   9   13.40    1.10
   0  10   9   12.90    1.20
  -1 -10  -9   -8.10   36.30
   1 -10   9    5.20    0.70
   1 -10   9    4.90    1.10
   1  10   9    5.30    0.60
   1  10   9    6.50    0.80
   2 -10   9    0.80    0.40
  -2 -10  -9    2.20    1.50
   2 -10   9    0.70    0.40
   2  10   9    0.50    0.30
   2  10   9    0.60    0.30
   3 -10   9   20.40    1.70
   3 -10   9   20.70    1.50
   3  10   9   21.80    1.50
   3  10   9   21.20    1.50
   4 -11  -9    1.00    0.30
   4  11  -9    1.40    0.30
   3 -11  -9    3.30    0.50
  -3  11   9    3.50    0.40
   3  11  -9    2.60    0.40
  -2 -11   9    8.60    0.90
   2 -11  -9    8.70    0.90
  -2  11   9    8.40    0.80
   2  11  -9    9.10    0.80
  -1 -11   9   36.10    2.40
  -1  11   9   36.30    2.40
   0 -11   9    8.30    1.00
   0 -11   9    7.90    0.80
   0  11   9    8.70    0.80
   0  11   9    7.80    0.90
   1 -11   9    2.40    0.60
   1 -11   9    2.40    0.50
   1  11   9    2.30    0.50
   1  11   9    1.30    0.30
   2 -11   9   18.10    1.50
   2 -11   9   18.70    1.40
   2  11   9   17.50    1.30
   2  11   9   20.30    1.40
   3 -11   9    0.70    0.30
   3 -11   9    0.10    0.40
   3  11   9    0.90    0.30
   3  12  -9   55.19    3.40
  -2 -12   9    8.40    0.80
   2  12  -9    8.20    0.70
  -1 -12   9    3.50    0.50
  -1  12   9    4.60    0.50
   0 -12   9    1.20    0.30
   0  12   9    1.90    0.40
   0  12   9    1.30    0.30
   1 -12   9    8.30    0.80
   1  12   9    8.00    0.70
   1  12   9    8.90    0.80
   2 -12   9   14.70    1.20
   2  12   9   17.40    1.10
   7   0 -10   -0.10    0.30
   7   0 -10    0.00    0.40
  -7   0  10    0.30    1.10
  -6   0  10   31.00    4.30
   6   0 -10   23.80    2.10
   6   0 -10   23.20    1.90
   5   0 -10   -1.70    2.60
   5   0 -10   -0.10    0.40
   5   0 -10    0.20    0.50
   5   0 -10    2.10    7.30
   5   0 -10    1.90    3.00
   4   0 -10    6.70    3.70
   4   0 -10    6.10    0.90
   4   0 -10    5.50    1.00
  -4   0  10    7.80    5.70
   4   0 -10   10.10    4.30
  -4   0  10    4.10    5.80
   4   0 -10    2.50    4.60
   3   0 -10   -0.30    3.30
  -3   0  10    0.00    0.30
   3   0 -10    0.30    0.60
   3   0 -10    0.20    0.50
  -3   0  10   -2.10    2.70
  -3   0  10   -0.10    0.30
   3   0 -10    0.20    1.70
   3   0 -10   -0.30    1.50
  -3   0  10    0.40    2.90
   3   0 -10  -45.00   57.59
  -2   0  10   97.59    6.10
  -2   0  10   87.89   12.30
   2   0 -10  111.19   10.50
   2   0 -10  120.69   10.80
   2   0 -10  102.99    6.20
  -2   0  10   99.19   13.90
  -2   0  10   88.59    5.90
   2   0 -10   32.80   34.20
  -1   0  10    0.00    0.30
   1   0 -10    0.10    1.40
  -1   0  10    0.00    2.40
   1   0 -10   -5.40   22.60
   1   0 -10   -0.70    1.40
  -1   0  10   -0.80    1.70
   0   0  10  276.37   25.30
   0   0 -10  301.67   44.30
   0   0  10  308.57   24.80
   0   0  10  311.07   17.90
   1   0  10    0.80    2.20
   1   0  10    0.10    0.30
  -1   0 -10    0.10    0.90
   1   0  10    0.60    1.70
  -1   0 -10   -9.10   10.60
  -2   0 -10    3.50    2.10
  -2   0 -10    3.10    1.00
   2   0  10    3.10    2.80
   2   0  10    3.50    0.50
   2   0  10    4.80    2.60
  -2   0 -10    4.20    2.90
  -3   0 -10   -0.20    0.70
  -3   0 -10   -0.40    1.80
  -4   0 -10   52.59    4.10
  -4   0 -10   52.89    8.40
  -5   0 -10   -0.60    0.50
  -5   0 -10   -1.20    2.00
   7  -1 -10    0.20    0.30
  -7  -1  10    0.20    1.20
   7  -1 -10   -0.40    0.40
   7   1 -10    0.10    0.30
   7   1 -10    0.20    0.40
  -7   1  10   -0.20    1.00
   6  -1 -10   11.50    1.10
  -6  -1  10   14.30    3.10
   6  -1 -10   11.30    1.40
   6   1 -10   10.00    1.30
   6   1 -10   11.50    1.20
   5  -1 -10    1.70    5.70
   5  -1 -10    8.60    1.00
   5  -1 -10   14.10    5.70
   5  -1 -10    8.20    1.10
   5  -1 -10   10.70    5.30
   5   1 -10    9.90    4.90
   5   1 -10    7.50    1.10
   5   1 -10    7.30    4.30
   5   1 -10    7.20    0.90
  -4  -1  10   11.80    6.80
   4  -1 -10   18.80    1.90
   4  -1 -10   11.20    5.30
  -4  -1  10   21.80    1.70
   4  -1 -10   29.50    7.20
   4  -1 -10   22.70    6.30
   4  -1 -10   21.60    1.80
  -4  -1  10   10.60    6.00
   4   1 -10   22.50    1.80
   4   1 -10   25.40    6.80
   4   1 -10   24.40    6.30
  -4   1  10   22.50    8.50
   4   1 -10   24.30    6.50
  -4   1  10   21.70    1.70
  -4   1  10   24.90    9.30
   4   1 -10   19.80    1.90
  -3  -1  10    7.20    5.40
  -3  -1  10    8.70    0.90
   3  -1 -10    9.10    3.60
   3  -1 -10   10.00    1.30
  -3  -1  10    9.10    1.00
   3  -1 -10   10.00    1.20
  -3  -1  10    9.30    5.10
   3  -1 -10   43.20   55.19
   3  -1 -10   13.70    4.50
   3   1 -10   13.20    4.40
  -3   1  10   10.40    1.00
   3   1 -10    8.00    4.00
   3   1 -10  -10.60   58.79
   3   1 -10    9.70    1.30
  -3   1  10    6.40    4.10
   3   1 -10   11.00    1.20
  -3   1  10    9.10    5.50
  -3   1  10    9.10    0.90
   3   1 -10   12.70    4.40
   2  -1 -10   24.70    5.50
  -2  -1  10   12.70    6.00
   2  -1 -10   19.50    1.60
   2  -1 -10   25.20   30.60
   2  -1 -10   21.70    5.10
  -2  -1  10   17.60    1.40
  -2  -1  10   19.00    6.60
  -2  -1  10   14.60    1.40
   2   1 -10   31.90   35.10
   2   1 -10   16.40    1.70
  -2   1  10   17.20    1.30
   2   1 -10   20.20    4.80
   2   1 -10   17.70    4.40
  -2   1  10   18.10    1.40
  -2   1  10   13.90    5.60
   2   1 -10   18.10    1.60
  -2   1  10   16.00    6.60
   2   1 -10   20.20    4.90
   1  -1 -10  120.09   10.50
  -1  -1  10   96.59   13.10
   1  -1 -10  145.39   41.20
   1  -1 -10  119.59   10.40
  -1  -1  10   91.79    6.10
  -1  -1  10   95.99   12.10
   1   1 -10  106.99    9.80
   1   1 -10   52.09   27.60
   1   1 -10  115.19   10.00
   1   1 -10   96.39   10.10
  -1   1  10   86.99   12.50
  -1   1  10   94.59    6.10
  -1   1  10   95.89   12.00
   0  -1 -10  171.98   12.30
   0  -1  10  129.79   15.40
   0  -1 -10  100.59   31.80
   0  -1  10  125.49   14.20
   0  -1  10  144.19    8.80
   0   1  10  136.89   14.40
   0   1  10  147.69    8.80
   0   1  10  129.49   15.10
   0   1 -10  156.18   11.70
   0   1 -10  164.58   37.30
  -1  -1 -10    0.20    0.90
   1  -1  10    0.10    0.20
   1  -1  10    0.10    1.90
   1  -1  10    0.20    1.80
  -1  -1 -10    6.10   12.30
  -1   1 -10    0.10    0.90
  -1   1 -10    4.70   11.40
   1   1  10    1.20    2.20
  -1   1 -10   -2.20    2.30
   1   1  10    0.10    1.60
   2  -1  10   86.99   16.00
   2  -1  10   70.29   15.10
  -2  -1 -10   73.89    8.00
   2  -1  10   58.49    3.70
   2   1  10   69.59    7.80
   2   1  10   61.99    8.10
  -2   1 -10   50.59    4.50
   2   1  10   62.99    3.90
  -3  -1 -10   18.80    5.00
  -3  -1 -10   16.50    2.10
  -3  -1 -10   23.20    4.00
  -3   1 -10   17.20    2.10
  -3   1 -10   21.20    5.00
  -4  -1 -10   17.30    5.40
  -4  -1 -10   20.00    4.60
  -4  -1 -10   20.60    2.30
  -4   1 -10   19.00    2.20
  -5  -1 -10   30.60    3.00
  -5   1 -10   34.20    2.70
  -6   1 -10    5.60    0.70
  -7  -2  10    0.30    1.50
   7  -2 -10    0.20    0.30
   7  -2 -10   -0.40    0.40
   7   2 -10    0.40    0.40
  -7   2  10    0.20    1.10
   7   2 -10    0.00    0.30
   6  -2 -10   13.20    1.20
   6  -2 -10   12.30    1.50
  -6  -2  10   17.40    3.40
   6   2 -10   10.40    1.30
   6   2 -10   14.70    1.30
   5  -2 -10   26.80    2.40
   5  -2 -10   35.90    9.10
   5  -2 -10   37.90    9.10
   5  -2 -10   29.80    2.30
   5  -2 -10   26.50    7.00
  -5  -2  10   34.70    4.80
   5   2 -10   29.50    2.30
   5   2 -10   32.10    7.60
   5   2 -10   29.40    2.50
   5   2 -10   27.60    7.00
   4  -2 -10    6.30    1.00
   4  -2 -10   11.70    1.30
  -4  -2  10    8.00    6.20
   4  -2 -10    9.30    4.50
  -4  -2  10    3.00    6.60
  -4  -2  10    9.90    0.90
   4  -2 -10   10.60    4.80
  -4   2  10    8.60    0.90
  -4   2  10    8.40    6.20
   4   2 -10    6.90    5.20
   4   2 -10    6.60    1.10
   4   2 -10    8.60    4.00
   4   2 -10    9.10    1.20
   4   2 -10   13.50    4.90
  -4   2  10    5.10    4.90
  -3  -2  10   25.00    8.00
   3  -2 -10   29.30    2.50
  -3  -2  10   34.40    2.20
  -3  -2  10   26.60    9.10
  -3  -2  10   30.60    2.30
   3  -2 -10   31.90    2.40
   3  -2 -10   39.30    8.10
   3  -2 -10  -32.50   53.59
   3  -2 -10   46.00    8.60
  -3   2  10   32.40    2.20
   3   2 -10   34.70    6.80
  -3   2  10   26.10    9.00
   3   2 -10   36.90    7.30
   3   2 -10   36.30    7.30
   3   2 -10   32.90    2.40
  -3   2  10   33.20    2.30
   3   2 -10   30.80   64.69
   3   2 -10   31.40    2.50
  -3   2  10   23.30    7.70
   2  -2 -10   24.90    5.80
   2  -2 -10   26.70   36.40
  -2  -2  10   16.20    1.20
   2  -2 -10   17.90    5.20
  -2   2  10   17.50   10.60
   2   2 -10   21.80    5.20
   2   2 -10   17.70    4.50
  -2   2  10   15.00    1.40
   2   2 -10   17.70   35.90
  -2   2  10   15.80    1.20
   2   2 -10   13.30    1.50
  -2   2  10   14.20    9.10
  -1  -2  10   59.19   11.20
   1  -2 -10   24.60   28.40
   1  -2 -10   76.49    8.40
  -1  -2  10   74.59   13.80
   1  -2 -10   74.49    8.20
  -1  -2  10   55.39    3.90
   1   2 -10   54.59   30.30
  -1   2  10   58.19    9.00
  -1   2  10   60.59    3.90
   1   2 -10   72.89    7.50
   1   2 -10   58.69    7.80
  -1   2  10   55.59   11.40
   0  -2  10    6.70    3.80
   0  -2 -10    0.60   22.90
   0  -2 -10   10.50    2.80
   0  -2  10    9.90    0.90
   0  -2  10    6.50    4.30
   0   2 -10   13.00    3.70
   0   2  10    9.70    4.70
   0   2 -10    2.20   15.70
   0   2 -10   12.60    2.90
   0   2  10   10.40    4.30
   1  -2  10   34.40    2.50
   1  -2  10   49.30   11.10
   1  -2  10   38.10    8.80
  -1  -2 -10   43.50    5.70
  -1  -2 -10   48.40   19.90
  -1   2 -10   41.90    4.80
   1   2  10   32.50    6.90
   1   2  10   43.20    8.90
   1   2  10   39.40    2.50
  -1   2 -10   40.90    5.70
  -2  -2 -10   88.49    9.50
   2  -2  10   81.49   10.80
   2  -2  10   82.89   10.00
   2   2  10   85.09    5.30
   2   2  10   85.69    9.50
  -2   2 -10   87.79    8.50
   2   2  10   88.99    8.90
  -3  -2 -10   12.70    4.40
  -3  -2 -10   10.00    2.80
  -3  -2 -10    8.20    1.40
  -3   2 -10   11.70    1.80
  -4  -2 -10   45.10    3.50
  -4   2 -10   47.70    4.20
  -5   2 -10   37.70    3.00
  -7  -3  10    0.60    2.00
   7  -3 -10    1.90    0.60
   7  -3 -10    2.50    0.40
   7   3 -10    2.80    0.50
   7   3 -10    2.00    0.90
  -7   3  10    3.50    1.50
   6  -3 -10   17.10    1.40
   6  -3 -10   16.60    1.60
  -6  -3  10   18.60    3.50
   6   3 -10   16.50    1.60
   6   3 -10   15.80    1.40
   5  -3 -10    4.50    3.80
   5  -3 -10    2.50    4.00
   5  -3 -10    5.10    0.90
   5  -3 -10   11.20    6.20
   5  -3 -10    4.00    0.70
   5   3 -10    6.10    4.00
   5   3 -10    7.60    1.00
   5   3 -10    3.00    3.20
   5   3 -10    6.70    1.10
   4  -3 -10  143.39   25.90
   4  -3 -10   93.79    6.20
   4  -3 -10  140.49   25.60
   4  -3 -10   83.79    6.60
  -4  -3  10  112.69    8.80
  -4  -3  10  100.39    6.00
  -4   3  10   79.79   15.00
   4   3 -10   98.19    6.20
  -4   3  10   78.79   16.40
  -4   3  10  100.89    6.00
   4   3 -10   94.09   12.00
  -3  -3  10   -0.20    0.80
   3  -3 -10    8.20    4.00
  -3  -3  10    2.20    3.90
   3  -3 -10    5.20    3.40
  -3  -3  10    1.90    4.30
   3  -3 -10  -54.19   62.19
   3   3 -10    6.70    3.40
  -3   3  10    4.80    4.80
   3   3 -10    2.90    2.60
  -3   3  10    4.90    4.50
   3   3 -10  -51.99   58.69
   3   3 -10    7.70    4.10
   2  -3 -10  132.49   12.60
   2  -3 -10  112.49    6.60
  -2  -3  10   97.59    6.30
  -2  -3  10  107.19    6.50
  -2  -3  10   95.89   13.50
   2  -3 -10   45.20   36.40
  -2  -3  10   94.39   14.40
   2  -3 -10  131.39   12.30
   2   3 -10  103.39   11.00
   2   3 -10  111.49   10.90
  -2   3  10  106.09   13.40
  -2   3  10   99.79    6.40
  -2   3  10  104.69    6.40
   2   3 -10  107.89    6.50
   2   3 -10   91.49    6.50
  -2   3  10   93.19   13.80
   2   3 -10  119.09   11.00
   2   3 -10  105.69   47.20
  -1  -3  10   18.80    1.50
   1  -3 -10   22.50    3.60
   1  -3 -10   30.20    6.60
   1  -3 -10   26.90    6.40
  -1  -3  10   23.00    1.60
  -1  -3  10   22.50    8.20
  -1  -3  10   17.10    7.00
   1  -3 -10    7.30   23.30
  -1   3  10   29.30    9.30
   1   3 -10   19.00    1.70
  -1   3  10   23.90    7.60
   1   3 -10   26.60    5.20
   1   3 -10   24.50    5.10
   1   3 -10   21.40   22.80
  -1   3  10   19.40    1.50
  -1   3  10   25.30    1.70
   0  -3  10   81.79    5.50
   0  -3  10   85.69   21.60
   0  -3 -10   91.49    8.60
   0  -3  10   77.79   11.80
   0  -3 -10   59.99   27.40
   0   3 -10  144.99   34.90
   0   3  10   84.19    5.40
   0   3 -10   79.19   12.50
   0   3 -10  101.39    7.70
  -1  -3 -10   92.19   25.90
  -1  -3 -10  104.99    9.90
   1  -3  10   99.49   11.90
   1  -3  10   86.79   12.30
   1  -3  10   87.39    5.80
  -1   3 -10  112.89    9.00
   1   3  10   95.09    5.90
   1   3  10   89.59   10.50
   1   3  10   97.99   11.70
  -2  -3 -10   46.10    6.70
   2  -3  10   49.10    9.30
   2  -3  10   46.80    2.90
   2  -3  10   46.70    9.60
  -2   3 -10   37.40    3.60
   2   3  10   50.19    6.90
   2   3  10   49.00    3.00
   2   3  10   48.60    6.20
  -3  -3 -10   65.89    8.70
  -3  -3 -10   48.20    4.00
   3  -3  10   55.09    3.50
  -3   3 -10   57.09    4.30
  -4  -3 -10    0.60    1.60
  -4  -3 -10   -0.20    0.60
  -4  -3 -10    1.00    2.50
  -4   3 -10    0.60    0.70
  -5  -3 -10    6.10    2.60
  -5   3 -10    8.80    1.30
  -6  -4  10   13.00    3.00
   6  -4 -10   13.20    1.30
   6  -4 -10   13.70    1.20
   6   4 -10   12.50    1.20
   6   4 -10   11.00    1.30
   5  -4 -10    3.80    0.70
   5  -4 -10    6.40    5.10
   5  -4 -10    7.10    5.30
   5  -4 -10   -2.10    4.30
   5  -4 -10    5.10    0.90
  -5  -4  10    4.00    2.20
   5   4 -10    3.90    3.60
   5   4 -10    4.90    0.80
   5   4 -10    5.20    4.00
   5   4 -10    2.90    0.80
   4  -4 -10   68.99    5.00
   4  -4 -10   81.29   11.60
   4  -4 -10   74.29   11.10
  -4  -4  10   79.79    4.70
   4  -4 -10   73.99    4.90
   4   4 -10   79.19   10.20
   4   4 -10   82.99   10.40
   4   4 -10   78.69   11.00
   4   4 -10   67.39    5.00
   4   4 -10   76.99    4.90
  -4   4  10   79.49    4.70
  -3  -4  10   73.79    4.40
  -3  -4  10   73.19   16.70
   3  -4 -10   79.99   10.70
  -3  -4  10   65.19   13.70
   3  -4 -10  -24.60   68.39
   3  -4 -10   62.99    4.70
   3  -4 -10   79.09   10.40
   3  -4 -10   64.39    4.60
  -3   4  10   65.99    4.40
  -3   4  10   49.70   12.30
   3   4 -10  -14.40   75.09
   3   4 -10   84.39    5.10
   3   4 -10   74.79    9.10
  -3   4  10   65.79   12.90
   3   4 -10   64.69    4.60
   3   4 -10   69.99    9.80
   3   4 -10   72.89    9.10
  -2  -4  10   56.39    3.90
   2  -4 -10   65.49    4.20
  -2  -4  10   60.79   12.90
   2  -4 -10   69.09    9.60
   2  -4 -10   38.70   43.90
  -2  -4  10   66.29    4.10
   2  -4 -10   74.99    9.70
  -2  -4  10   66.39   14.90
  -2   4  10   59.69   12.00
  -2   4  10   61.89    4.10
  -2   4  10   66.49   14.00
   2   4 -10   56.69   39.20
   2   4 -10   63.39    4.10
   2   4 -10   62.99    8.90
   2   4 -10   75.99    8.50
   2   4 -10   67.49    8.00
  -1  -4  10   49.90    3.30
   1  -4 -10   58.19    9.80
  -1  -4  10   47.30    3.10
   1  -4 -10   19.10   25.10
   1  -4 -10   44.20    5.50
  -1  -4  10   43.20   10.80
  -1  -4  10   50.59   10.90
   1  -4 -10   51.49    3.30
   1  -4 -10   56.29    8.30
  -1   4  10   48.60    3.20
   1   4 -10   56.29    6.90
   1   4 -10   23.10   27.10
  -1   4  10   50.39    3.30
   1   4 -10   58.79    7.00
  -1   4  10   47.80   10.00
   1   4 -10   51.99    7.40
  -1   4  10   48.90   11.00
   0  -4  10   39.30   10.00
   0  -4  10   49.00    3.20
   0  -4  10   51.59    3.20
   0  -4  10   52.69   10.60
   0  -4 -10   48.90    6.10
   0  -4 -10   24.40   23.40
   0   4  10   57.79   11.30
   0   4  10   50.69   10.00
   0   4  10   49.90    3.20
   0   4 -10   54.29    7.10
   0   4  10   45.70    3.20
   0   4 -10   96.29   34.90
  -1  -4 -10  101.69   30.50
  -1  -4 -10   85.19    8.80
   1  -4  10   71.89    4.80
   1  -4  10   79.19    4.90
   1  -4  10   79.09   10.90
   1  -4  10   72.49   11.60
   1   4  10   77.89    9.70
   1   4  10   74.59    4.70
   1   4  10   71.99   10.20
   1   4  10   79.99    4.80
   2  -4  10    2.20    0.50
  -2  -4 -10    2.20    1.00
   2  -4  10    2.70    3.90
  -2  -4 -10    2.70    2.10
   2  -4  10    1.80    2.90
  -2  -4 -10    1.80    1.60
  -2   4 -10    2.10    0.90
   2   4  10    2.10    0.50
   2   4  10    3.70    2.50
   2   4  10    4.30    2.90
   3  -4  10  100.09    6.00
  -3  -4 -10  103.69   11.80
   3  -4  10   83.69   11.50
   3  -4  10   90.39   15.50
   3   4  10   94.79    6.00
  -3   4 -10  100.99    6.80
  -4  -4 -10   20.90    3.80
   4  -4  10   19.30    1.60
  -4   4 -10   16.70    2.00
  -5  -4 -10   18.80    3.20
  -5   4 -10   13.10    1.60
   6  -5 -10    8.90    1.60
   6   5 -10    8.10    0.90
   6   5 -10    7.00    0.90
   5  -5 -10   15.50    2.10
   5  -5 -10    9.70    1.10
   5   5 -10    8.40    1.20
   5   5 -10   10.20    1.10
   4  -5 -10   39.70    3.00
   4  -5 -10   32.00    8.60
  -4  -5  10   44.10    2.70
   4  -5 -10   39.10    9.30
  -4   5  10   21.10    8.90
   4   5 -10   46.70    3.00
  -4   5  10   44.40    2.80
  -4   5  10   29.40    8.90
   4   5 -10   47.20    9.10
   4   5 -10   38.00    3.10
   4   5 -10   32.10    6.90
   4   5 -10   48.70    9.50
   3  -5 -10  307.57   27.10
  -3  -5  10  276.97   29.10
  -3  -5  10  285.97   31.30
  -3  -5  10  350.16   18.80
   3  -5 -10  115.69   87.49
   3  -5 -10  308.67   18.90
   3  -5 -10  331.27   27.30
   3   5 -10  326.87   25.20
   3   5 -10  309.47   18.90
   3   5 -10  279.47   23.20
   3   5 -10  339.67   25.10
   3   5 -10  321.87   18.90
  -3   5  10  285.17   29.30
  -3   5  10  333.87   18.80
   2  -5 -10  -39.00   38.90
   2  -5 -10   -0.30    3.00
  -2  -5  10    1.30    3.10
   2  -5 -10    0.20    1.00
   2  -5 -10    1.50    3.60
  -2  -5  10    0.20    3.20
  -2  -5  10    0.90    0.40
  -2  -5  10    0.90    0.40
   2  -5 -10    1.40    0.60
   2   5 -10    0.40    3.30
   2   5 -10    0.40    2.10
   2   5 -10    2.00    0.60
  -2   5  10    2.20    0.50
   2   5 -10   61.49   43.60
  -2   5  10    0.80    0.40
   2   5 -10    0.30    2.10
  -2   5  10   -0.40    2.50
  -2   5  10    2.30    3.60
  -1  -5  10    1.10    3.10
  -1  -5  10    0.40    0.30
   1  -5 -10   -0.70    3.50
   1  -5 -10    6.30   29.30
   1  -5 -10    1.10    3.30
  -1  -5  10    0.10    2.80
  -1  -5  10    0.50    0.30
   1  -5 -10    1.20    0.50
   1  -5 -10    0.50    1.00
   1   5 -10   10.30   33.70
   1   5 -10   -0.20    2.00
   1   5 -10   -0.20    0.40
  -1   5  10    0.70    0.40
  -1   5  10    0.60    0.30
   1   5 -10    1.30    2.30
  -1   5  10    0.60    2.00
   1   5 -10    2.20    3.10
  -1   5  10    0.60    2.40
   0  -5 -10   19.30   24.90
   0  -5  10   44.60   11.20
   0  -5  10   52.79    3.30
   0  -5  10   53.89   11.50
   0  -5 -10   50.69    6.40
   0  -5  10   52.59    3.40
   0   5  10   49.90    3.30
   0   5  10   45.70   10.00
   0   5 -10   54.79    7.30
   0   5  10   51.29    3.40
   0   5  10   59.69    9.00
  -1  -5 -10   15.00    4.00
   1  -5  10   19.20    1.40
   1  -5  10   14.50    6.30
   1  -5  10   16.30    6.30
  -1  -5 -10   44.90   26.30
   1  -5  10   18.40    1.30
   1   5  10   19.50    1.40
   1   5  10   16.30    1.40
  -1   5 -10   14.70    1.90
   1   5  10   17.00    5.00
   1   5  10   16.60    5.50
   2  -5  10  128.19   16.10
   2  -5  10  130.49    8.00
   2  -5  10  119.79   14.60
   2  -5  10  131.69    8.40
  -2  -5 -10  143.39   14.40
  -2   5 -10  115.29    8.60
   2   5  10  140.49    8.00
   2   5  10  140.89   12.50
   2   5  10  133.29   13.00
  -3  -5 -10   61.59    8.90
   3  -5  10   53.29   11.30
   3  -5  10   53.09    9.80
   3  -5  10   60.89    3.90
  -3   5 -10   56.19    4.50
   3   5  10   60.99    3.80
  -4  -5 -10    4.00    2.00
   4  -5  10    1.60    0.50
   4   5  10    1.60    0.40
  -4   5 -10    1.30    0.70
   5  -5  10    2.40    0.80
  -5  -5 -10    4.00    1.60
  -5   5 -10    3.20    0.80
   6  -6 -10    3.80    0.60
   6   6 -10    3.70    0.50
   6   6 -10    2.60    0.60
   5  -6 -10    1.70    0.70
   5  -6 -10    2.40    0.50
   5   6 -10    0.80    0.40
   5   6 -10    0.70    0.60
   4  -6 -10  113.99    7.30
   4  -6 -10  110.79    7.30
   4  -6 -10  105.89   14.90
   4   6 -10  115.99    7.40
   4   6 -10  123.69   13.50
   4   6 -10  123.69   13.30
   4   6 -10  145.49   16.00
  -4   6  10  116.29    7.30
   4   6 -10  121.09    7.30
   3  -6 -10   68.89   13.80
  -3  -6  10   73.19   21.80
   3  -6 -10   59.19    6.90
   3  -6 -10   66.79   13.00
   3  -6 -10  -57.79   81.39
   3  -6 -10   65.59    4.40
  -3  -6  10   56.39   18.00
  -3  -6  10   72.69    4.30
   3   6 -10   73.59    4.60
   3   6 -10   66.39    9.50
  -3   6  10   67.19   13.60
   3   6 -10   69.39    4.40
  -3   6  10   69.79    4.30
  -3   6  10   56.09   13.40
   3   6 -10   64.29    9.00
   3   6 -10   58.89    9.00
   2  -6 -10   35.00    9.70
  -2  -6  10   37.50   11.00
   2  -6 -10   41.50   10.20
  -2  -6  10   31.30   10.70
  -2  -6  10   37.50    2.60
   2  -6 -10   38.30    2.70
   2  -6 -10   39.30   44.10
  -2  -6  10   39.30    2.80
  -2   6  10   34.10    9.20
  -2   6  10   41.00    2.60
  -2   6  10   34.70    2.60
   2   6 -10   35.10    6.40
   2   6 -10   43.30    2.70
   2   6 -10   42.70    8.00
   2   6 -10   42.60    8.30
  -2   6  10   32.90    9.70
   1  -6 -10   -1.10    5.60
  -1  -6  10    3.60    0.60
   1  -6 -10    3.50   29.80
   1  -6 -10    4.40    2.20
  -1  -6  10    3.10    0.60
  -1  -6  10    2.10    3.90
  -1  -6  10    3.50    4.90
   1  -6 -10    4.00    0.70
  -1   6  10    4.20    4.20
   1   6 -10    2.30    1.00
   1   6 -10    3.70    3.00
   1   6 -10    3.90    0.60
  -1   6  10    2.30    3.20
  -1   6  10    4.40    0.70
   1   6 -10    6.30    3.40
  -1   6  10    5.00    0.70
   1   6 -10    7.70    4.30
   0  -6 -10  118.89   11.70
   0  -6  10  136.79   17.20
   0  -6 -10  130.09   42.00
   0  -6  10  133.79    8.20
   0  -6  10  144.69    8.40
   0  -6  10  126.29   18.10
   0   6  10  139.59   15.30
   0   6  10  140.49    8.30
   0   6  10  146.19   16.70
   0   6  10  134.29    8.20
   1  -6  10   26.40    8.10
   1  -6  10   37.20    2.50
   1  -6  10   33.50    2.50
  -1  -6 -10   16.20   25.80
  -1  -6 -10   32.00    5.50
   1  -6  10   19.20    7.80
   1   6  10   35.70    2.40
   1   6  10   39.80    8.50
   1   6  10   34.40    2.40
   1   6  10   36.80    8.80
   2  -6  10   19.10    7.40
  -2  -6 -10   18.60    4.80
   2  -6  10   25.50    1.70
   2  -6  10   15.60    6.00
   2  -6  10   22.00    1.70
   2   6  10   24.40    5.40
   2   6  10   22.50    1.60
   2   6  10   20.40    5.30
  -2   6 -10   18.70    2.20
  -3  -6 -10    0.30    2.10
  -3  -6 -10    2.30    2.40
   3  -6  10    1.30    5.00
   3  -6  10    0.90    0.40
   3  -6  10   -1.70    6.00
   3   6  10    1.20    0.40
  -3   6 -10    0.60    0.90
   4  -6  10   30.70    2.40
  -4   6 -10   36.20    2.80
   4   6  10   33.10    2.20
  -5   6 -10   13.20    1.30
   6  -7 -10    2.90    0.50
   6   7 -10    2.60    0.40
   5  -7 -10    2.30    0.50
   5   7 -10    2.40    0.60
   5   7 -10    3.10    0.60
   4  -7 -10   12.40    1.30
  -4  -7  10   33.80   70.49
   4   7 -10   13.50    1.30
  -4   7  10   14.60    1.10
   4   7 -10   12.90    1.50
   3  -7 -10  263.87   17.30
  -3  -7  10  269.37   29.80
  -3  -7  10  296.07   17.20
  -3  -7  10  249.97   31.50
  -3   7  10  285.47   17.20
   3   7 -10  314.07   22.20
   3   7 -10  305.17   24.00
   3   7 -10  302.07   17.20
   3   7 -10  292.57   24.10
   2  -7 -10   61.59   52.69
   2  -7 -10   38.40    2.90
  -2  -7  10   32.60   11.60
  -2  -7  10   38.90   11.20
   2  -7 -10   31.80   13.70
  -2  -7  10   43.30    2.80
   2  -7 -10   26.60   11.80
  -2   7  10   33.60    9.30
   2   7 -10   40.50    6.70
  -2   7  10   42.90    2.80
   2   7 -10   47.10    2.90
  -2   7  10   41.30    2.90
  -2   7  10   37.10    9.40
   2   7 -10   49.40   11.60
   2   7 -10   49.99   11.80
   1  -7 -10   11.10   37.20
  -1  -7  10   33.10   12.30
  -1  -7  10   35.00    2.70
  -1  -7  10   35.60    2.40
  -1  -7  10   35.10   11.90
   1  -7 -10   35.40    2.50
  -1   7  10   37.10   11.60
  -1   7  10   34.80    2.40
   1   7 -10   38.90    2.40
  -1   7  10   36.20   11.50
  -1   7  10   36.10    3.00
   0  -7  10   21.40    1.60
   0  -7 -10   21.80    5.40
   0  -7 -10   27.70   30.50
   0   7 -10   17.10    2.20
   0   7  10   23.80    1.60
   1  -7  10   13.40    1.20
  -1  -7 -10   -4.80   26.60
   1  -7  10   13.80    7.50
  -1  -7 -10   14.60    4.40
   1  -7  10   15.00    1.30
   1  -7  10   18.00    7.60
  -1   7 -10   11.80    1.70
   1   7  10   22.80    6.50
   1   7  10   14.00    1.20
   1   7  10   15.60    1.30
   1   7  10   17.70    6.30
   2  -7  10    1.40    0.40
  -2  -7 -10    1.20    2.00
   2  -7  10    2.60    0.60
  -2  -7 -10    5.50    2.00
   2  -7  10    1.60    5.00
   2  -7  10    5.30    5.20
   2   7  10    2.50    0.50
   2   7  10    4.30    3.30
  -2   7 -10    2.20    0.80
   2   7  10    2.20    0.50
   2   7  10    4.50    3.30
   3  -7  10    7.10    0.80
   3  -7  10    5.40    0.80
  -3   7 -10    5.90    1.20
   4  -7  10   26.60    2.10
   4   7  10   27.80    2.00
  -4   7 -10   30.60    2.40
   5  -8 -10    7.50    0.80
   5   8 -10    4.70    0.90
   5   8 -10    7.30    0.80
   4  -8 -10    7.00    0.90
   4   8 -10    9.10    1.00
  -4   8  10    8.50    0.80
  -3  -8  10  -29.90   97.69
   3  -8 -10    5.20    7.90
  -3  -8  10   16.10    1.30
   3  -8 -10    5.90    7.60
  -3  -8  10   10.60   18.90
   3  -8 -10   14.20    1.40
  -3   8  10   16.20    8.40
   3   8 -10   17.00    6.40
   3   8 -10   15.40    6.40
   3   8 -10   15.30    1.30
  -3   8  10   15.90    1.20
  -3   8  10   15.30    7.50
   2  -8 -10   61.99    4.20
  -2  -8  10   63.89    4.10
  -2  -8  10   42.20   12.50
  -2  -8  10   42.80   13.70
   2  -8 -10   29.30   63.99
  -2   8  10   83.39   14.60
  -2   8  10   87.69   15.80
   2   8 -10   61.19    9.90
  -2   8  10   64.19    4.10
  -2   8  10   64.19    4.20
   2   8 -10   71.79    9.80
   2   8 -10   73.99    4.20
   1  -8 -10   32.30   46.80
  -1  -8  10   27.10    2.30
  -1  -8  10   30.40    2.10
  -1  -8  10   24.10    9.50
  -1  -8  10   20.00    9.50
  -1   8  10   33.20    9.20
  -1   8  10   27.90    2.00
  -1   8  10   27.50    2.10
  -1   8  10   27.80    8.00
   1   8 -10   33.90    2.00
   0  -8 -10   54.49    7.40
   0  -8  10   54.19   13.20
   0  -8 -10   40.80   44.50
   0  -8  10   44.40   13.00
   0  -8  10   59.49    3.90
   0   8  10   76.79   11.00
   0   8  10   62.09    3.90
   0   8  10   65.29    4.00
   0   8  10   76.49   11.90
   1  -8  10   70.79    4.40
  -1  -8 -10   25.60   32.60
  -1  -8 -10   52.79    7.70
   1  -8  10   40.70   10.90
   1  -8  10   65.59    4.10
   1  -8  10   42.80   12.40
   1   8  10   68.59    4.20
  -1   8 -10   59.89    4.60
   1   8  10   92.49   10.90
   1   8  10   84.99   11.30
   1   8  10   64.99    4.10
   2  -8  10    5.10    0.80
   2  -8  10    3.30    7.70
  -2  -8 -10    4.50    3.50
   2  -8  10    4.10    0.60
   2  -8  10    7.00    8.90
  -2   8 -10    4.10    0.90
   2   8  10    4.40    0.60
   2   8  10    4.50    0.60
   3  -8  10   35.60    2.50
   3   8  10   32.70    2.30
  -3   8 -10   36.80    2.80
   4  -8  10    6.50    0.80
  -4   8 -10    8.20    1.00
   4   8  10    7.50    0.70
   5  -9 -10    1.40    0.40
   5  -9 -10    5.00    6.10
   5   9 -10    1.80    0.30
   4  -9 -10   12.30    1.10
   4   9 -10   14.80    1.10
   3  -9 -10   43.00    3.00
  -3  -9  10   43.90    2.90
  -3   9  10   43.90    2.90
   3   9 -10   48.40    2.90
  -2  -9  10   34.00    2.40
   2  -9 -10  -55.59   86.19
   2  -9 -10   35.50    2.50
   2   9 -10   39.60    2.40
  -2   9  10   33.50   10.40
  -2   9  10   33.60    2.40
  -2   9  10   35.70   11.80
  -1  -9  10    3.00    9.20
  -1  -9  10    3.90   11.10
  -1  -9  10    7.80    1.10
   1  -9 -10    5.90    3.00
   1  -9 -10  -19.30   47.40
  -1   9  10    8.80    1.00
  -1   9  10    5.60    0.90
   0  -9 -10   22.50    5.30
   0  -9 -10   13.40   37.50
   0  -9  10   36.20   16.80
   0  -9  10   29.50    2.30
   0  -9  10   41.50   16.00
   0   9  10   47.30   13.10
   0   9  10   32.20    2.20
   0   9  10   48.60   14.90
   1  -9  10    4.70    0.80
   1  -9  10    2.80   10.50
  -1  -9 -10  -13.80   33.60
   1  -9  10    5.50    0.70
   1   9  10    6.30    0.70
   1   9  10    4.10    0.60
   2  -9  10   23.80    1.80
   2  -9  10   23.10    2.00
   2   9  10   26.60    1.90
  -2   9 -10   26.10    2.20
   2   9  10   28.30    1.80
   3  -9  10   16.50    1.40
   3  -9  10   15.40    1.20
  -3   9 -10   14.40    1.40
   3   9  10   14.80    1.20
   4  -9  10    2.20    0.50
   4   9  10    2.20    0.40
  -4   9 -10    1.90    0.50
   4 -10 -10    1.20    0.40
   4  10 -10    1.20    0.30
   3 -10 -10   21.10    2.00
  -3 -10  10   25.00    1.70
   3  10 -10   27.00    1.70
  -3  10  10   24.60    1.70
  -2 -10  10    2.40    0.50
   2 -10 -10    2.30    0.50
  -2  10  10    2.50    0.40
   2  10 -10    2.10    0.40
   1 -10 -10  -44.30  112.29
   0 -10  10   15.70    1.30
   0 -10 -10   32.00   45.80
   0 -10  10   16.50    1.50
   0  10  10   17.30    1.30
   1 -10  10    0.10    0.40
   1 -10  10   -0.40    0.20
   1  10  10    0.00    0.30
   1  10  10    0.20    0.30
   2 -10  10   22.20    1.80
   2 -10  10   21.50    1.90
   2  10  10   23.20    1.60
   2  10  10   20.70    1.50
   3 -10  10   11.70    1.10
   3 -10  10   13.40    1.10
   3  10  10   13.20    1.00
   3 -11 -10    2.70    0.70
  -3  11  10    2.90    0.40
   3  11 -10    2.90    0.40
  -2 -11  10    0.50    0.30
   2  11 -10    1.20    0.30
  -1 -11  10    9.50    0.90
  -1  11  10   10.40    0.90
   0 -11  10    7.70    1.00
   0 -11  10   10.50    0.90
   0  11  10   10.60    1.00
   0  11  10   10.90    0.90
   1 -11  10   13.80    1.50
   1 -11  10   18.50    1.70
   1  11  10   17.90    1.20
   2 -11  10    0.60    0.30
   2 -11  10    0.40    0.40
   2  11  10    0.90    0.30
  -2 -12  10    2.40    0.40
  -2  12  10    2.60    0.30
  -1 -12  10   11.60    0.90
  -1  12  10   12.70    0.90
   0 -12  10   14.40    1.10
   0  12  10   14.90    1.00
   0  12  10   11.60    1.20
   1 -12  10    3.90    0.50
   1  12  10    5.50    0.50
   1  12  10    4.20    0.50
   7   0 -11    1.80    0.40
   7   0 -11    1.10    0.70
  -7   0  11    1.70    1.50
  -6   0  11    0.60    1.60
   6   0 -11    0.20    0.40
   6   0 -11    0.70    0.60
   5   0 -11   49.30    8.90
   5   0 -11   71.99    4.40
   5   0 -11   65.09    4.50
  -4   0  11    0.10    4.90
   4   0 -11    0.10    0.50
   4   0 -11   -1.10    3.70
  -4   0  11    0.30    0.40
   4   0 -11   -0.20    0.70
  -4   0  11    2.20    4.40
   3   0 -11   86.39   63.19
   3   0 -11   30.60    2.60
  -3   0  11   27.10    9.50
  -3   0  11   35.50    2.40
   3   0 -11   49.40    8.90
   3   0 -11   44.00    8.60
   3   0 -11   33.90    2.50
   3   0 -11   36.50    6.90
  -3   0  11   32.00    9.40
  -3   0  11   36.20    2.40
  -2   0  11   -0.40    2.60
   2   0 -11   -0.40    0.50
  -2   0  11    0.20    2.40
   2   0 -11  -22.80   34.90
  -2   0  11   -0.20    0.30
   2   0 -11   -2.10    2.50
  -2   0  11    0.40    0.30
   2   0 -11   -0.50    1.70
   2   0 -11    0.40    2.10
   1   0 -11   38.80    6.20
   1   0 -11   43.80    6.20
  -1   0  11   35.40    2.30
   1   0 -11   38.20    6.00
  -1   0  11   34.10    8.80
  -1   0  11   33.90    9.50
   1   0 -11   34.10   29.20
  -1   0  11   27.80    2.20
   0   0 -11    0.10    1.00
   0   0 -11   -0.70    2.40
   0   0  11    0.50    2.40
   0   0  11   -0.20    2.00
   0   0 -11    5.80   18.10
   1   0  11   13.60    5.20
  -1   0 -11   17.10   14.00
  -1   0 -11   16.70    3.80
   1   0  11   13.30    5.00
  -1   0 -11   21.00    3.90
  -2   0 -11    0.10    1.50
   2   0  11   -0.20    2.10
  -2   0 -11   -0.20    2.20
   2   0  11    0.20    2.50
   2   0  11   -0.20    0.30
  -2   0 -11   -0.30    0.70
  -3   0 -11  119.99    8.10
  -4   0 -11    0.50    0.70
  -4   0 -11    1.70    2.20
  -5   0 -11    3.10    0.70
  -7  -1  11   10.40    2.10
   7  -1 -11    8.10    0.80
  -7   1  11   10.30    2.10
   7   1 -11    8.60    0.80
   6  -1 -11   19.40    1.80
   6  -1 -11   21.20    1.70
  -6  -1  11   27.10    3.90
   6   1 -11   19.70    1.80
   6   1 -11   23.60    1.70
   5  -1 -11   22.90   10.10
   5  -1 -11    9.00    1.10
   5  -1 -11    5.80    4.70
   5  -1 -11   11.70    1.40
   5  -1 -11   15.60    8.40
   5   1 -11   13.00    1.40
   5   1 -11   10.90    1.40
   5   1 -11    8.60    5.30
  -4  -1  11    7.20    6.40
   4  -1 -11    4.70    3.90
  -4  -1  11    2.80    5.20
   4  -1 -11    8.70    1.10
  -4  -1  11    8.00    0.90
  -4   1  11    6.30    6.10
  -4   1  11    8.70    6.80
  -4   1  11    8.60    0.90
   4   1 -11    6.60    4.70
   4   1 -11    8.70    1.10
  -3  -1  11   19.20    7.80
   3  -1 -11   35.40    7.60
   3  -1 -11   75.19   59.79
   3  -1 -11   27.60    2.10
   3  -1 -11   34.20    7.40
  -3  -1  11   18.00    7.10
  -3  -1  11   26.60    1.90
  -3  -1  11   27.00    2.00
   3  -1 -11   23.00    2.20
   3   1 -11   28.40    2.10
   3   1 -11   33.20    7.40
  -3   1  11   16.20    7.30
  -3   1  11   26.30    2.00
   3   1 -11   36.10    7.60
   3   1 -11   22.90    5.40
  -3   1  11   29.40    1.90
   3   1 -11   26.60    2.20
   3   1 -11  -63.69   65.19
  -3   1  11   23.20    7.80
  -2  -1  11  101.99   15.10
   2  -1 -11  128.09   12.30
  -2  -1  11  114.69    6.90
   2  -1 -11  117.29    7.00
   2  -1 -11  133.69   12.40
  -2  -1  11  102.49    6.80
   2  -1 -11   28.20   40.40
  -2  -1  11   93.79   13.50
   2   1 -11  115.59    7.00
  -2   1  11  109.79    6.90
   2   1 -11   80.99   41.80
   2   1 -11  116.49   11.30
   2   1 -11  128.69   12.00
   2   1 -11  131.29   12.00
  -2   1  11  102.19   13.90
  -2   1  11  106.19    6.80
  -2   1  11   99.39   14.80
   1  -1 -11   21.60   27.80
  -1  -1  11   43.90   10.80
  -1  -1  11   47.00    3.20
   1  -1 -11   56.39    7.30
  -1  -1  11   36.90    8.90
   1  -1 -11   53.59    7.20
   1   1 -11   47.20    7.00
   1   1 -11   57.19    7.10
   1   1 -11   40.80   29.10
  -1   1  11   41.10    9.70
  -1   1  11   42.90   10.80
  -1   1  11   47.80    3.20
   1   1 -11   61.59    7.30
   0  -1  11    6.70    3.70
   0  -1 -11    7.00    2.60
   0  -1  11    2.20    3.10
   0  -1  11    3.90    0.50
   0  -1 -11  -12.10   18.60
   0  -1  11    4.80    0.60
   0   1 -11    1.90    2.80
   0   1 -11    6.30    2.40
   0   1  11    5.30    3.50
   0   1  11    4.30    0.90
   0   1 -11   -7.80   19.40
   0   1  11    2.90    3.30
   1  -1  11   71.29    4.80
   1  -1  11   84.69   10.60
  -1  -1 -11   94.69    8.20
  -1  -1 -11   63.79   20.30
  -1  -1 -11   83.69    8.70
   1  -1  11   89.99   11.80
   1   1  11   69.59   10.30
  -1   1 -11   91.09    7.90
   1   1  11   78.39   10.00
   1   1  11   73.79    5.10
   2  -1  11   12.00    4.90
   2  -1  11   13.00    4.50
  -2  -1 -11    6.40    1.40
   2  -1  11    7.60    0.80
  -2  -1 -11    7.80    3.20
  -2   1 -11    8.90    3.30
   2   1  11    8.80    3.90
   2   1  11    9.50    3.60
   2   1  11    8.30    0.80
  -3  -1 -11   51.49    4.20
  -3  -1 -11   71.89    9.00
  -3   1 -11   53.49    4.30
  -4  -1 -11    2.90    0.80
  -4  -1 -11    4.20    2.10
  -4   1 -11    5.10    1.20
  -6  -2  11   17.80    3.90
   6  -2 -11   19.20    1.70
   6  -2 -11   19.00    1.50
   6   2 -11   16.30    1.60
   6   2 -11   19.10    1.50
   5  -2 -11    3.30    0.80
   5  -2 -11    5.00    4.70
   5  -2 -11    7.40    5.30
  -5  -2  11    4.70    2.30
   5  -2 -11    8.20    5.70
   5   2 -11    4.20    3.90
   5   2 -11    3.40    4.10
   5   2 -11   10.40    5.30
   5   2 -11    5.50    1.10
   5   2 -11    3.50    0.80
   4  -2 -11   65.79    4.40
   4  -2 -11   76.29   10.90
  -4  -2  11   49.50   13.60
   4  -2 -11   78.99   10.70
  -4  -2  11   55.09   13.00
  -4  -2  11   74.19    4.20
   4  -2 -11   57.09    8.50
   4  -2 -11   57.89    4.50
   4   2 -11   63.99    4.30
   4   2 -11   51.89    8.40
   4   2 -11   71.89    9.80
  -4   2  11   55.99   15.50
   4   2 -11   78.99   10.10
  -4   2  11   71.89    4.20
   4   2 -11   58.79    4.50
  -4   2  11   73.29   16.20
  -3  -2  11   49.50    3.20
   3  -2 -11   58.09    8.50
  -3  -2  11   40.00   11.80
  -3  -2  11   35.40   10.30
   3  -2 -11   60.39    8.90
  -3  -2  11   50.79    3.10
   3  -2 -11   39.80   66.99
   3  -2 -11   45.10    3.40
   3  -2 -11   47.50    3.30
   3   2 -11   51.39    8.20
  -3   2  11   48.20    3.10
  -3   2  11   48.60    3.20
   3   2 -11   57.19   72.09
   3   2 -11   41.20    3.30
  -3   2  11   40.80   11.10
   3   2 -11   58.19    7.90
   3   2 -11   45.70    3.30
  -3   2  11   42.60   10.50
   3   2 -11   56.99    7.90
  -2  -2  11   52.39    3.30
   2  -2 -11   49.40   40.40
  -2  -2  11   47.50   11.10
   2  -2 -11   58.49    8.00
   2  -2 -11   57.59    8.10
   2  -2 -11   52.19    3.40
  -2  -2  11   48.50   12.40
  -2  -2  11   45.00    3.20
  -2   2  11   50.29   11.90
   2   2 -11   54.89    7.90
  -2   2  11   49.50    3.30
  -2   2  11   48.20    3.20
   2   2 -11   54.09   37.20
  -2   2  11   45.00   10.30
   2   2 -11   52.29    3.40
  -1  -2  11  138.49   17.50
   1  -2 -11  169.28   12.80
  -1  -2  11  131.09    8.90
   1  -2 -11  155.78   46.40
  -1  -2  11  134.99   16.10
  -1  -2  11  161.38    9.10
   1   2 -11  180.38   14.00
  -1   2  11  163.98    9.10
   1   2 -11  143.79    9.00
  -1   2  11  131.69   15.60
  -1   2  11  128.69   16.60
   1   2 -11  126.39   41.10
  -1   2  11  144.69    9.00
   1   2 -11  160.08   13.30
   0  -2  11  128.99   14.80
   0  -2 -11  151.98   12.20
   0  -2  11  124.99    8.10
   0  -2 -11  144.29   38.50
   0  -2  11  116.79   15.40
   0  -2  11  117.59    8.00
   0   2  11  125.09   15.30
   0   2 -11  145.19   11.20
   0   2 -11  158.88   12.10
   0   2 -11  166.38   38.10
   0   2  11  127.89   14.30
   0   2  11  140.19    8.10
   1  -2  11   39.40    8.60
   1  -2  11   37.40    2.60
  -1  -2 -11   28.60   22.70
  -1  -2 -11   47.80    6.30
   1  -2  11   41.00    9.60
   1  -2  11   37.50    2.60
   1   2  11   34.10    7.90
  -1   2 -11   46.70    5.40
  -1   2 -11   49.60    5.90
   1   2  11   41.30    8.20
  -2  -2 -11   12.00    2.10
   2  -2  11   20.10    5.90
  -2  -2 -11   16.90    4.50
   2  -2  11   14.30    1.10
   2  -2  11   18.10    6.20
   2   2  11   17.10    5.00
   2   2  11   21.70    5.10
   2   2  11   14.60    1.20
  -2   2 -11   11.20    1.80
  -3  -2 -11   22.20    2.40
  -3  -2 -11   30.80    7.10
   3  -2  11   24.10    1.70
  -3   2 -11   25.80    2.60
  -4  -2 -11   10.60    1.50
  -4   2 -11   12.40    1.70
  -5  -2 -11    5.60    1.90
  -5   2 -11    2.20    0.70
   6  -3 -11    3.30    0.60
   6  -3 -11    4.50    0.80
  -6  -3  11    2.40    1.90
   6   3 -11    3.00    0.70
   6   3 -11    3.50    0.60
   5  -3 -11   52.79   11.10
  -5  -3  11   48.30    5.30
   5  -3 -11   39.70    3.00
   5  -3 -11   43.80    2.90
   5  -3 -11   40.20    9.60
   5  -3 -11   47.70    7.70
   5   3 -11   35.50    7.90
   5   3 -11   31.90    6.50
   5   3 -11   42.00    2.90
   5   3 -11   33.70    7.80
   5   3 -11   38.30    3.00
   4  -3 -11  159.28    9.50
  -4  -3  11  171.38    9.30
   4  -3 -11  144.19    9.60
   4  -3 -11  183.08   17.80
  -4  -3  11  126.39   19.20
   4  -3 -11  165.08   17.40
  -4  -3  11  154.68   11.50
  -4  -3  11  134.39   21.20
  -4   3  11  130.99   17.70
  -4   3  11  121.59   18.90
   4   3 -11  137.59   14.90
   4   3 -11  166.58   16.00
   4   3 -11  139.69    9.60
   4   3 -11  170.48   16.30
  -4   3  11  167.98    9.30
   4   3 -11  152.98    9.50
   3  -3 -11   -2.20  101.79
   3  -3 -11   96.79   11.90
  -3  -3  11   95.69    5.80
   3  -3 -11  111.29   12.80
   3  -3 -11   91.89    5.90
  -3  -3  11   91.49   16.90
  -3  -3  11   89.79   18.40
  -3   3  11   91.09    5.70
   3   3 -11   88.79   10.60
   3   3 -11   98.39   11.00
   3   3 -11   38.50   71.09
   3   3 -11   90.49    5.90
   3   3 -11   97.09   11.10
  -3   3  11   91.89    5.80
  -3   3  11   78.49   15.90
  -3   3  11   78.69   15.00
   2  -3 -11  199.78   17.50
  -2  -3  11  167.98   10.40
  -2  -3  11  140.79   18.10
   2  -3 -11  120.79   49.99
   2  -3 -11  177.08   10.60
  -2  -3  11  161.28   20.20
  -2  -3  11  178.08   10.60
   2  -3 -11  180.98   16.70
  -2   3  11  180.68   10.50
   2   3 -11  188.88   16.00
   2   3 -11  176.88   10.60
   2   3 -11  190.08   15.90
[truncated: 110,678 more chars]
